# Supplementary material for: Exploring the ocular microecology and its role in pterygium based on metagenomics
Source: Microbiol Spectr. 2025 Oct 13;13(11):e01730-25. doi: 10.1128/spectrum.01730-25 (PMC12584759; doi:10.1128/spectrum.01730-25)
Supplement: Table S1 — Basic information of subjects. [file spectrum.01730-25-s0004.xlsx]

## Sheet: Sheet1
		Supplemental Table 1. Basic information of subjects
		Sample number	Age (years)	Sex	Group	Monocular/Binocular - Sampled Eye	Clinical diagnosis
		P1	65	Female	Disease	Monocular - left eye	Left eye pterygium
		P2	68	Male	Disease	Monocular - left eye	Left eye pterygium
		P3	59	Female	Disease	Monocular - left eye	Left eye pterygium
		P4	69	Female	Disease	Monocular - right eye	Right eye pterygium
		P5	68	Female	Disease	Binocular - right eye	Bilateral Pterygium
		P6	59	Female	Disease	Monocular - left eye	Left eye pterygium
		P7	62	Female	Disease	Binocular - right eye	Bilateral Pterygium
		P8	73	Female	Disease	Binocular - left eye	Bilateral Pterygium
		P9	58	Male	Disease	Monocular - left eye	Left eye pterygium
		P10	68	Female	Disease	Binocular - left eye	Bilateral Pterygium
		P11	68	Female	Disease	Binocular - right eye	Bilateral Pterygium
		P12	48	Male	Disease	Binocular - left eye	Bilateral Pterygium
		P13	73	Male	Disease	Binocular - left eye	Bilateral Pterygium
		P14	74	Female	Disease	Monocular - right eye	Right eye pterygium
		P15	80	Male	Disease	Monocular - left eye	Left eye pterygium
		P16	47	Male	Disease	Binocular - right eye	Right eye pterygium
		P17	76	Female	Disease	Monocular - left eye	Left eye pterygium
		P18	76	Female	Disease	Monocular - right eye	Right eye pterygium
		P19	76	Female	Disease	Binocular - left eye	Bilateral Pterygium
		P20	76	Female	Disease	Monocular - left eye	Bilateral Pterygium
		P21	59	Female	Disease	Binocular - left eye	Bilateral Pterygium
		P22	57	Female	Disease	Binocular - right eye	Bilateral Pterygium
		P23	57	Male	Disease	Binocular - left eye	Bilateral Pterygium
		P24	61	Male	Disease	Binocular - left eye	Bilateral Pterygium
		T1	65	Male	Tissue	Monocular - left eye	Left eye pterygium
		T2	68	Female	Tissue	Monocular - left eye	Left eye pterygium
		T3	59	Female	Tissue	Monocular - left eye	Left eye pterygium
		T4	69	Male	Tissue	Monocular - right eye	Right eye pterygium
		T5	68	Male	Tissue	Binocular - right eye	Bilateral Pterygium
		T6	59	Female	Tissue	Monocular - left eye	Left eye pterygium
		T7	62	Female	Tissue	Binocular - right eye	Bilateral Pterygium
		T8	73	Male	Tissue	Binocular - left eye	Bilateral Pterygium
		T9	58	Female	Tissue	Monocular - left eye	Left eye pterygium
		T10	68	Female	Tissue	Binocular - left eye	Bilateral Pterygium
		T11	68	Female	Tissue	Binocular - right eye	Bilateral Pterygium
		T12	48	Female	Tissue	Binocular - left eye	Bilateral Pterygium
		T13	73	Female	Tissue	Binocular - left eye	Bilateral Pterygium
		T14	74	Female	Tissue	Monocular - right eye	Right eye pterygium
		T15	80	Male	Tissue	Monocular - left eye	Left eye pterygium
		T16	47	Female	Tissue	Binocular - right eye	Bilateral Pterygium
		T17	76	Female	Tissue	Monocular - left eye	Left eye pterygium
		T18	76	Male	Tissue	Monocular - right eye	Right eye pterygium
		T19	76	Female	Tissue	Binocular - left eye	Bilateral Pterygium
		C1	43	Male	Normal	-	-
		C3	43	Female	Normal	-	-
		C4	46	Male	Normal	-	-
		C5	48	Male	Normal	-	-
		C6	48	Female	Normal	-	-
		C8	51	Male	Normal	-	-
		C9	52	Female	Normal	-	-
		C10	53	Female	Normal	-	-
		C11	55	Male	Normal	-	-
		C14	57	Male	Normal	-	-
		C17	57	Female	Normal	-	-
		C19	57	Male	Normal	-	-
		C20	62	Male	Normal	-	-
		C21	62	Male	Normal	-	-
		C22	63	Male	Normal	-	-
		C24	65	Male	Normal	-	-
		C26	65	Female	Normal	-	-
		C35	65	Male	Normal	-	-
		C36	58	Female	Normal	-	-
		C37	74	Female	Normal	-	-
		C38	76	Female	Normal	-	-
		C39	80	Male	Normal	-	-
		C40	64	Male	Normal	-	-
		Disease, Patients with pterygium;Normal,healthy controls；Tissue,Surgically removed pterygiu
