# Supplementary material for: Exploring the ocular microecology and its role in pterygium based on metagenomics
Source: Microbiol Spectr. 2025 Oct 13;13(11):e01730-25. doi: 10.1128/spectrum.01730-25 (PMC12584759; doi:10.1128/spectrum.01730-25)
Supplement: Table S2 — Annotation information of species relative abundance in healthy ocular surface, diseased ocular surface, and tissue samples. [file spectrum.01730-25-s0005.xlsx]

## Sheet: Annotation information of speci
Table S2: Annotation information of species relative abundance in healthy ocular surface, diseased ocular surface, and tissue samples
#OTU ID	C10	C11	C14	C17	C19	C1	C20	C21	C22	C24	C26	C35	C36	C37	C38	C39	C3	C40	C4	C5	C6	C8	C9	P10	P11	P12	P13	P14	P15	P16	P17	P18	P19	P1	P20	P21	P22	P23	P24	P2	P3	P4	P5	P6	P7	P8	P9	T10	T11
Streptococcus_pyogenes	11.5198	9.47598	0	0	0	9.32145	0	0	0	0	0	0	0	0	0	0.825181	10.7885	0	8.17092	9.67848	9.34497	8.8078	9.18464	0	0	0	0.287985	0	0	2.19452	0	0	0	0	0	0	0	0	0	0	0	0	0	0	0	0	0	0	0
Streptococcus_dysgalactiae	4.71515	0	0	0	0	0	0	0	0	0	0	0	0	0	0	0	3.7019	0	0	2.30343	0	0	0	0	0	0	0	0	0	1.84775	0	0	0	0	0	0	0	0	0	0	0	0	0.122101	0	0	0	0	0	0
Bacillus_smithii	3.30413	2.24572	1.88786	0	0	0	0	2.60573	1.83582	0	0	0	0	0	0	0	0	0	0	0	0	4.28527	0	0	0	0	0	0	0	0	0	0	0	0	0	0	0	0	0	0	0	0	0	0	0	0	0	0	0
Anoxybacillus_sediminis	2.24969	2.29439	1.88786	0	0	2.54666	1.33545	2.28069	1.27104	0	0	0	0	0	0	0	0	0	0	1.3643	0	4.90224	0	0	0	0	0	0	0	0	0	0	0	0	0	0	0	0	0	0	0	0	0	0	0	0	0	0	0
Finegoldia_magna	2.6139	0	2.18993	2.56007	6.88705	5.00595	6.01242	3.73107	4.66015	5.12245	0	0	1.34859	0	0.444983	4.47472	0	0.785934	5.85585	0	0	0	6.31797	0.00932225	0.98785	0	0.496007	4.19134	1.42712	6.6488	0	2.32537	0	0.523243	3.78281	5.12455	0	0	3.06374	0	5.23911	0	2.33269	0	5.38387	0	1.2577	0	0
Corynebacterium_macginleyi	8.37292	1.7129	0	8.64729	10.8686	9.726	3.16095	1.63458	7.41341	1.31196	2.23411	4.0955	2.13669	3.34745	0.579574	4.07125	10.3436	1.9623	9.1463	11.2242	0	0	9.37594	0.0610399	1.5966	0	0.496007	3.39205	1.07906	3.45418	0	10.1096	1.67834	6.34958	10.3003	0	0	4.46228	7.53256	5.56943	9.66895	0	1.35868	6.0958	10.2558	5.31701	4.60257	0	0
Corynebacterium_kefirresidentii	5.16296	0	1.56257	6.14709	7.49876	6.38868	2.39071	6.11345	7.12554	7.24385	5.89116	3.737	1.65771	0.618182	1.97395	5.82131	2.22696	3.64	0	4.65807	0	3.61734	4.23491	0.228713	3.38231	0	1.07359	8.16881	3.66862	3.42682	4.19144	4.83342	6.41178	1.39585	6.36707	1.72219	2.70751	1.23264	4.36396	4.73623	3.85754	0.640929	3.00951	1.81089	4.12724	3.63635	7.82944	0	0
Corynebacterium_simulans	4.92427	7.60833	5.06469	3.67285	8.8922	0	6.08822	3.43605	0	8.27719	0	0	2.42931	0.309543	0	7.22769	1.64679	0	5.88821	2.30343	0	8.40094	0	0.0543004	0	0	0.269216	5.91559	1.39806	9.16004	5.61841	1.4931	0	1.37227	7.07666	5.90827	0	0	4.65175	1.39723	4.30221	0	2.91855	0	6.81652	4.71933	2.99446	0	0
Corynebacterium_tuberculostearicum	3.87357	1.91318	2.72935	4.34078	7.74863	8.82481	4.61507	5.43545	3.97966	4.27297	4.72629	6.89271	5.407	0.341952	2.2057	3.79466	4.11069	3.95272	0	4.8979	0	7.87902	4.3272	0.092812	2.67329	1.67852	2.51962	5.29308	6.32721	3.61131	1.36716	7.01762	3.21484	1.04705	3.40702	2.63316	1.25277	1.40116	3.41264	8.31208	7.79725	0.856044	7.01791	1.10957	8.86752	1.79595	5.24124	0	0
Gordonia_otitidis	3.20077	3.72297	4.03061	0	3.76637	0	0	5.08652	2.89226	0	0	0	1.72564	0.242457	0	4.91832	0	0	2.83375	0	2.83886	0	2.8519	0.0147325	4.21137	2.90905	2.91329	2.96343	1.67739	3.07247	5.65806	3.68311	0	2.87036	0	3.29784	1.18985	2.91925	6.36638	1.25632	0	0.40913	2.49001	0	2.90754	1.05776	0.201665	0	0
Cutibacterium_acnes	4.14816	7.19935	3.60948	6.17994	5.47868	8.3727	6.75018	5.05641	7.48137	6.42498	10.5687	8.01022	4.23841	4.81244	7.53031	7.74566	4.89126	6.42481	5.90938	7.14572	6.8887	5.41349	4.62259	2.73608	8.12871	10.3888	8.19978	9.46201	6.90141	6.10575	5.68193	5.68916	6.4227	5.92317	3.79367	7.03581	4.5912	5.49671	8.51728	6.81401	4.72663	4.90171	4.3887	5.2788	4.86698	6.69066	4.44889	2.67991	0
Deinococcus_radiodurans	6.61425	1.7129	0.706741	0	0	2.08015	0	0	0	3.04949	0	1.3643	0.8969	0	0	1.43182	0	1.25584	0	0	0	2.33528	4.06662	0.0346521	1.56874	0	0.269216	0	1.11522	1.51249	1.42488	1.91462	0	2.08459	4.5316	0	0	0	0	0	0	0	1.50053	2.71102	0	0	0	0	0
Deinococcus_wulumuqiensis	3.97102	4.30113	0.706741	0	3.1119	0	0	0	0	4.98183	2.36956	2.56034	2.50859	0	0.504209	2.51013	0	2.31706	0	2.10651	0	0	3.2161	0.0293162	3.65824	0	0.378332	1.92837	2.24493	1.96651	2.67145	3.32809	2.65703	2.49801	6.74234	0	0	0	1.21398	2.54106	0	0	3.19088	4.03042	0	0	0	0	0
Deinococcus_soli (ex Cha et al. 2016)	2.14221	0	0	0	0	0	0	0	0	3.04949	0	0	0	0	0	1.22963	0	0	0	0	0	0	0	0	0	0	0	0	0.568127	0.945993	0	1.3382	0	1.69089	2.1372	0	0	0	0	0	1.61619	0	1.00674	1.64277	0	0	0	0	0
Moraxella_osloensis	6.86302	6.30578	7.49003	5.9855	8.59925	5.35386	4.33293	4.42783	6.16841	5.51155	8.22623	6.28496	3.40382	1.32555	5.48459	4.94851	4.77355	7.53333	4.30929	7.39009	5.63451	7.92263	5.87367	0.893227	9.04031	10.3458	5.90093	3.85714	6.76509	4.60085	3.76945	1.7192	3.80165	6.31406	8.01864	2.54616	2.15622	3.75422	7.18313	4.91876	6.63807	3.85425	3.65911	3.95165	3.47462	3.13811	2.97207	0	0
Acinetobacter_baumannii	4.53565	4.68564	4.59101	0	3.53555	3.25286	3.43218	3.36414	2.76169	0	3.03173	3.40899	1.34859	1.25922	1.94574	8.03844	0	0	4.85895	0	0	5.22568	0	0.110246	2.95734	1.7589	0	0	3.73838	4.56522	0	0	0	1.32394	2.03101	0	0	1.60321	3.38456	0	0	1.09623	2.5331	0	0	3.89047	0	0	0
Stenotrophomonas_maltophilia	4.0915	4.60111	4.9161	7.02559	2.54314	4.34846	6.53002	5.85384	2.67727	2.90118	2.23411	3.14935	2.9389	2.29261	5.3778	4.19625	4.76329	2.62998	3.6804	2.51691	2.52502	4.4082	0	0.596579	3.04083	2.70099	2.77378	0	3.5937	3.57126	2.52076	2.60751	4.95567	3.06122	1.95561	2.51595	1.90521	2.00632	3.2035	2.71269	3.02873	5.66127	2.4622	3.09183	2.73038	3.25947	5.05374	0	0
Stenotrophomonas_acidaminiphila	3.73246	3.2171	2.51403	0	0	3.28735	1.61714	2.17257	2.45865	0	0	0	0	0	0	0.612782	0	0	2.83375	1.8784	0	5.63943	3.27908	0.0543004	0	0	0.479773	0	0.473796	0	0	1.98593	0	0.922723	0	0	0	1.02313	1.1582	0	0	0	0.677447	0	0	0	0	0	0
Sphingomonas_sp. LK11	2.83711	0	2.72935	0	0	0	0	0	0	0	0	2.53879	0.752386	1.80393	1.88018	2.39388	0	2.82689	0	0	0	0	0	0.151527	1.77785	1.94221	1.74475	0	1.50414	1.78449	2.22829	0	2.85069	1.56657	1.74783	2.17298	3.05334	2.86262	2.2131	3.10398	1.67958	4.29935	2.95656	3.85876	0	3.34971	0.851743	0	0
Sphingomonas_melonis	3.30413	3.24212	2.17164	0	3.04314	0	0	2.87083	0	0	0	4.04288	2.52774	3.23114	3.7923	4.04836	0	3.97504	0	0	0	3.39755	0	0.611449	3.23057	3.26612	3.33709	2.74855	2.83315	3.43027	3.70101	2.61503	4.72798	2.12747	3.01357	3.06732	4.17176	4.07061	4.27278	3.57864	3.57035	4.288	4.07927	4.8618	0	4.36633	1.19892	4.10639	0
Epilithonimonas_vandammei	3.80474	4.42652	5.97079	4.11475	5.08155	1.8224	4.94059	0	8.42974	1.98753	2.08462	3.54494	1.5494	0.44997	1.32322	5.12752	0	1.71954	4.43141	2.15831	2.21312	2.33528	2.47534	0.0707194	4.50391	2.79929	0.774117	0	1.99618	3.73358	4.51088	0	0	4.16624	1.00421	1.8728	0	2.38824	4.06855	2.89804	5.23911	1.64229	2.833	0	3.16166	3.12539	3.5576	0	0
Streptococcus_suis	0	3.87471	0	0	0	0	0	0	0	0	0	0	0	0	0.484736	0.287475	2.49832	0	0	3.90816	3.50473	0	0	0.027788	0	0	0.463354	0	0	0	0	0	0	0	0	0	0	0	0	0	0	1.8725	0.226915	0	0	0	0	0	0
Streptococcus_oralis	0	2.43126	5.09654	0	1.45609	0	0	3.75	4.96321	0	0	1.59066	0	0	0.735998	1.16015	0	0	0	0	5.86664	0	3.45302	0.0185846	0.98785	0	4.61644	0	1.29148	0.761188	0	7.49651	0	0.946865	1.12384	2.42134	0	0	2.24914	3.84784	0	0.388022	0.23467	0	0	0	0.466634	0	0
Streptococcus_mitis	0	1.56205	2.20798	0	0	0	0	3.09471	4.35966	0	0	0	0	0.242457	0.484736	0.693682	0	0.88355	0	0	6.01131	0	3.2161	0.0224265	1.14703	0	5.29994	0	1.34575	0.670786	0	2.96605	0	1.68612	0.953434	2.0934	0	0	1.35298	1.39723	2.05912	0	0.15517	1.42679	2.11235	0	0.796171	0	0
Streptococcus_sp. NPS 308	0	1.39357	1.06477	0	0	0	0	0	1.88683	0	0	0	0	0	0	0	0	0	0	0	2.21312	0	0	0	0	0	0.800501	0	0	0	0	2.11879	0	0	0	0	0	0	0	0	0	0	0	0	0	0	0	0	0
Lactobacillus_acidophilus	0	6.4116	0	0	0	0	0	0	0	0	0	0	0	0	0	0	0	0	0	0	0	0	0	0	0	0	0	0	0	0	0	0	0	0	0	0	0	0	0	0	0	0	0	0	0	0	0	0	0
Enterococcus_faecalis	0	3.53323	1.53423	0	3.33922	0	0	0	0	0	0	0	1.09826	0.744776	1.57417	1.20224	0	0	0	0	0	4.0538	0	0.243272	0.90115	0	0.82641	4.13041	1.3684	1.56363	1.58537	0	0	0	0.789412	1.82432	0	0	0	0	0	2.78296	1.86023	1.10957	3.54776	1.11034	1.32992	0	0
Staphylococcus_lugdunensis	0	2.90865	0.65503	0	0	0	3.3728	0	0	1.83236	0	0	0	0	0.251152	2.5157	0	0	0	0	0	0	0	0	0	0	0	0	0.198444	4.53671	0	0	0	0	5.14454	0	0	0	0.465992	0	0	0	0.113714	0	0	0	0.690407	0	0
Staphylococcus_epidermidis	0	2.29439	2.81431	7.81152	6.36248	7.01624	7.00488	7.54099	6.92658	7.36912	8.27557	6.03271	1.22885	1.51511	3.02341	5.19073	5.00008	3.24018	5.30476	5.46921	8.16021	8.31844	6.69807	0.279039	5.30238	2.35807	2.30143	6.83159	3.53485	4.99592	6.41357	5.25633	5.06012	3.36132	4.4899	6.2554	4.52009	2.34379	5.00659	8.00815	5.8341	3.25464	2.048	4.61151	6.88868	3.44491	3.66077	3.26145	0
Staphylococcus_pseudintermedius	0	2.03275	0	0	0	0	0	0	0	0	0	0	0	0	0	0	0	0	0	4.21991	0	0	0	0	0	0	0	0	0	0	0	0	0	0	0	0	0	0	0	0	0	0	0	0	0	0	0	0	0
Staphylococcus_hominis	0	1.7129	2.6257	0	1.98214	0	1.80858	3.2357	0	0	0	0	0.517054	0.309543	2.02202	0.788817	0	0	0	0	0	2.63288	0	0.0751651	5.71673	0	1.63174	0	0.93476	1.47291	1.03779	2.49793	0	0.353027	0	0	0.740844	0.864387	2.87477	1.35177	0	0.548828	0.495749	0	2.59889	1.25747	0.702549	0	0
Mammaliicoccus_lentus	0	2.24572	0	0	1.22729	0	0	0	0	0	0	0	0	0	0	0	0	0	0	0	0	0	0	0	0	0	0	0	0	0	0	0	0	0	0	0	0	0	0	0	0	0	0	0	0	0	0	0	0
Bacillus_cereus	0	3.36114	1.35137	0	0	0	0	0	0	0	0	5.69061	5.11249	5.00183	5.80031	6.65723	0	5.7481	0	0	0	4.48469	0	1.69828	6.56082	4.42912	6.41983	10.4811	7.15843	7.03422	6.37015	3.66873	7.33205	2.40522	6.10886	7.56734	2.63851	4.76159	4.45744	4.74065	5.17456	3.508	6.09911	4.00464	5.37886	5.78763	2.21883	0	0
Bacillus_pseudomycoides	0	1.39357	0	0	0	0	0	0	0	0	0	0	0	0.27639	0.504209	0.929078	0	0	0	0	0	0	0	0.0452652	1.02932	0	1.08437	3.62444	1.08818	0.80435	1.48039	0	0	0	0	1.82432	0	0	0	0	0	0	0.502189	0.93855	0	0	0	0	0
Gemella_haemolysans	0	1.63945	0.983242	0	0	0	0	1.63458	3.39342	0	0	0	0	0	0	0.388138	0	0	0	0	3.315	0	0	0	0	0	1.62438	0	0.248142	0	0	1.89004	0	0.187285	0	0	0	0	0	0	0	0	0	0	0	0	0	0	0
Corynebacterium_striatum	0	4.76549	2.99154	2.19894	5.69209	2.15676	2.99363	0	1.19211	5.11686	0	1.2092	1.09826	0	0.340528	4.23393	0	0.929988	2.6447	2.15831	0	5.37382	0	0	1.02932	0	0.496007	2.55015	1.36089	6.00644	3.25247	3.75632	0	0.77772	4.9067	2.95923	0	0	2.0893	2.58101	2.67145	0	1.60595	0	3.92248	2.18718	2.14956	0	0
Corynebacterium_diphtheriae	0	2.03275	0.896832	0	2.12206	0	0	0	1.48481	2.58197	0	1.15356	0.438257	0	0	1.25651	2.1023	0	0	3.34087	0	2.56404	2.36355	0.117448	0	0	0.813514	1.3283	1.21856	2.4194	0	2.16048	1.42375	0.889893	2.89076	0	0	0	0.435029	1.85373	1.33045	0	0.31734	0	2.29338	0	0.926113	0	0
Gordonia_bronchialis	0	2.55627	1.56257	0	3.31997	0	0	1.78901	0	0	3.48388	0	1.4724	0.309543	0	1.68033	0	0	0	0	0	0	0	0.0293162	1.51136	0	1.1779	0	1.14176	0.906923	2.05632	0.990638	0	2.06634	0	2.00916	0.406436	1.51242	4.06096	0	2.05912	0	1.86273	1.37406	0	3.00559	0	0	0
Gordonia_insulae	0	1.84946	0	0	1.38378	0	0	0	0	0	0	0	0.567292	0	0	1.10206	0	0	0	0	0	0	0	0.0543004	1.25586	0	0.412944	0	0.372864	0.49752	1.53383	0.765957	0	1.53506	0	0	0	0	2.17613	0	0	0	0.671745	0	0	0	0	0	0
Gordonia_polyisoprenivorans	0	1.56205	1.53423	0	1.65353	0	0	2.47528	1.34587	0	0	0	0.438257	0	0	2.45317	0	0	0	0	0	0	0	0.020891	1.54033	0	0.961148	0	1.4973	0.886983	3.22023	1.26363	1.67834	2.00251	0.730315	0	0.450046	0.96563	3.30116	0	0	0	1.09459	0	0	0	0	0	0
Mycobacterium_rufum	0	2.81166	0	0	0	0	0	0	0	0	0	0	0	0	0.484736	1.1314	0	1.69286	0	0	0	0	0	0.0116434	0	0	0.733615	0	0.807937	0.549184	0	0	0	0.586078	0	0	0	0	1.36945	0	2.19549	0	0.287824	0	0	0	0	0	0
Tsukamurella_tyrosinosolvens	0	1.84946	1.06477	0	1.71376	0	0	0	0	2.44583	0	0	0.491263	0	0.523423	0.459278	0	2.13081	0	0	0	0	0	0.0308427	0	0	0.324805	0	0	0.574338	0	0	0	0.253304	0	0	0	0	1.71703	0	0	0	0.280349	0	0	0	0	0	0
Dietzia_timorensis	0	1.7129	0	0	0	0	0	0	2.27935	0	0	0	0	0	0.444983	1.22963	0	0	0	0	0	0	0	0.0331296	0	0	0.412944	0	0.487655	0	0	0	0	0.544493	0	0	0	0.709535	0.954942	0	0	0	0.122101	0	0	0	0	0	0
Cutibacterium_modestum	0	3.02858	0	0	0	9.18635	0	2.56354	3.18502	1.46069	0	5.26119	0	0.207707	0.862095	0.504828	2.49832	4.81237	0	3.76512	2.12335	0	0	0.0201226	1.14703	4.70752	0.527938	0	0.501383	0.330404	0	0	0	0	0	0	0	0.454785	3.38456	3.22237	0	0	0.105278	0	0	0	3.23288	0	0
Nocardioides_sp. zg-1228	0	2.34147	0.851605	0	0	0	0	0	1.48481	2.48109	0	0	0	0.309543	2.16957	1.08716	0	0	0	0	0	0	0	0.15293	0	0	0.2502	0	0.807937	0	0	0	0	1.20886	0	0	0	0	1.11977	0	0	0.366599	0.146974	0	0	0	1.65135	0	0
Nocardioides_sp. S-1144	0	2.19535	0.851605	0	0	0	0	0	0	1.83236	0	0	0	0	0.484736	0.693682	0	0	0	0	0	0	0	0.0399684	0	0	0	0	0.231766	0	0	0	0	0.694615	0	0	0	0.509461	0.768821	0	0	0	0.146974	0	0	0	0.508731	0	0
Nocardioides_sp. S5	0	2.29439	2.34483	0	0	0	0	0	0	5.16101	0	0	0	0	2.60341	1.29591	0	1.1021	0	0	0	0	0	0	0	0	0.429944	0	1.53116	0	0	1.70518	0	1.79208	1.00421	0	0.492376	0	1.40184	1.60523	2.35932	0	0.16332	0	0	1.79595	1.49259	0	0
Microbacterium_aurum	0	2.63397	3.81194	0	3.06643	4.33203	2.36046	0	2.11791	2.64551	0	3.69864	1.34859	0.577932	0.800424	3.24295	0	1.84602	0	2.51691	3.64037	3.13815	0	0.0655154	2.38463	1.94221	3.67854	2.32005	4.63352	2.51992	2.35248	2.05389	2.43328	3.1208	3.77186	1.9197	2.92401	3.28711	5.20316	2.56117	4.22994	2.56047	2.46055	3.20936	0	2.97756	3.63724	0	0
Microbacterium_sp. PM5	0	2.14316	2.75414	0	1.98214	3.21753	0	0	2.16	1.83236	0	2.85011	0.639513	0.357887	0.831589	2.12885	0	1.42751	0	0	0	0	0	0.0759047	1.98174	1.3556	2.47527	0	0.924607	1.39034	1.8186	0.433225	1.42375	2.18611	2.60848	0	2.66188	2.85208	2.67063	1.39723	2.90156	2.48295	2.64209	3.33882	0	1.6258	2.57309	0	2.7141
Microbacterium_oleivorans	0	1.7828	3.17713	0	0	0	0	0	1.48481	2.44583	0	2.95148	0.567292	0.60489	1.01924	1.58812	0	1.89366	0	0	0	0	0	0.36385	1.25586	1.54886	1.66083	0	1.10626	1.17702	2.12758	0.563267	1.73554	1.52974	2.27797	0	3.2817	3.47398	2.76079	1.97861	2.95378	2.7585	2.7146	3.26834	0	1.73028	1.75408	2.44726	0
Microbacterium_hominis	0	3.29091	3.80602	0	0	0	0	0	3.41095	0	0	4.78616	2.15323	1.34166	2.33638	3.33725	0	3.01096	0	0	0	0	0	0.558983	3.70377	3.16649	3.4663	0	2.60423	2.43321	3.55353	1.70518	0	2.87875	3.77552	2.57574	4.78989	4.67754	4.19174	2.84981	4.37103	5.05102	4.00242	5.71751	0	2.85965	3.5391	5.11776	5.45231
Micrococcus_luteus	0	2.81166	5.38345	3.77959	3.21969	4.07998	2.01688	4.50787	1.88683	2.48109	3.32629	2.98374	11.8452	12.0569	7.52764	3.87491	0	2.29948	2.83375	3.66123	2.83886	4.75559	4.23491	12.3967	2.96805	0	1.83047	0	3.84317	2.43321	0	1.8396	1.79056	2.11332	3.09781	2.21119	1.39344	1.61572	3.51242	3.20968	4.60944	4.68409	7.94582	3.13208	2.11235	2.53366	6.68483	0	0
Rothia_mucilaginosa	0	1.9742	2.76637	0	0	0	0	1.63458	5.82034	1.38824	0	0	0	0.207707	0.296532	2.79775	0	0	0	0	7.2565	3.39755	3.00877	0.198468	0.760471	0	4.54412	2.04616	2.01065	1.12689	0	2.18089	0	1.17519	0.429582	1.42989	0	0	1.79226	0	2.79109	0	0.211277	1.10957	0	1.25747	0	0	0
Rothia_aeria	0	1.56205	2.07657	0	0	0	0	0	2.49199	0	0	0	0	0	0.318698	0.693682	2.59402	0	0	3.29532	3.09648	0	0	0.0971902	0.760471	0	2.56264	0	0.77441	0	0	2.37934	0	0.962738	0.536944	0	0	0	1.95388	5.11177	0	0	0	0.614157	0	1.05776	0	0	0
Kocuria_palustris	0	2.34147	2.26083	0	3.55215	0	0	0	0	3.28717	0	2.75984	0.615839	0.618182	1.24436	2.25417	0	1.77147	0	2.55606	0	2.25019	0	0.45195	1.3241	0	2.3691	0	3.14002	1.67247	0	1.3917	1.61878	0.856298	2.60848	5.24454	0.890793	1.91813	3.5812	2.06565	0	0.586377	0.310018	0	0	1.85877	0.665812	0	0
Dermacoccus_nishinomiyaensis	0	2.38707	1.28488	0	2.20833	0	0	1.78901	0	2.214	0	0	0.383228	0	0.424689	2.91627	0	1.91691	2.83375	0	3.1879	0	0	0.0876872	2.86873	0	1.07359	0	0.541799	1.89843	0	0.563267	0	0.922723	0.760166	2.32009	0.982746	0.7555	2.61646	0	1.33045	0	0.495749	1.10957	0	1.21007	0.873385	0	0
Dermacoccus_sp. PAMC28757	0	1.7828	0.896832	0	2.54314	0	0	0	0	0	0	0	0	0	0	0.825181	0	0	0	0	0	0	3.08124	0.033891	0	0	0.479773	0	1.29148	0.49752	0	0	0	0.795556	0.818077	0	0	0.843257	1.95388	0	0	0	0.146974	0.785452	0	0	0	0	0
Yimella_sp. cx-51	0	2.08901	0	0	2.63945	0	0	0	1.34587	3.80124	0	0	0	0	0.561099	0.435952	0	0	0	0	0	0	0	0.0572996	0	0	1.5011	0	0	0	1.8186	0	0	0.889893	0	0	0	0	1.03971	0	1.67958	0	0.122101	0.901772	0	0	0.393623	0	0
Janibacter_melonis	0	2.08901	0.804915	0	1.38378	2.65627	0	0	0	7.35375	0	1.85766	0	0	1.90237	1.20224	0	1.71954	0	0	0	0	0	0.0729439	0	0	1.63907	0	1.83206	0.866765	0	2.53803	0	1.98707	0.699834	0	0	1.31169	3.27518	2.06565	0	0	0.23467	2.28077	0	1.66147	2.70568	0	0
Phycicoccus_sp. HDW14	0	1.56205	0	0	0	0	0	0	0	1.98753	0	0	0	0	2.04879	0.313307	0	0	0	0	0	0	0	0.0632794	0	0	0.324805	0	0.215201	0	0	0	0	0.732143	0.668694	0	0	0.509461	2.0893	0	0	0	0.13044	1.17268	0	0	0.936431	0	0
Brevibacterium_sp. SMBL_HHYL_HB1	0	1.48027	0	0	0	0	0	0	0	0	0	0	0	0	0.296532	0.313307	0	0	0	0	0	0	0	0.0429975	0	0	0	0	0	0	0	0	0	0	0	0	0	0	0	0	0	0	0.187498	0	0	0	0	0	0
Brevibacterium_linens	0	1.7828	1.02458	0	1.52495	0	0	0	1.34587	0	0	0	0	0	0.935651	1.79478	0	0	0	0	0	0	0	0.0346521	0	0	0.446746	0	1.20184	1.03928	0	0	0	1.15461	0	0	0	0	0	0	0	0	0.226915	0	0	0	0.363352	0	0
Modestobacter_marinus	0	2.34147	0	0	0	0	0	0	0	1.88596	0	1.2092	0	0	0.768571	1.4896	0	0	0	0	0	0	0	0.0429975	0	0	0.527938	0	0.693009	0	0	1.12308	0	1.10541	0	0	0	0	0.768821	0	0	0.429934	0.187498	0	0	1.16107	0.494834	0	0
Blastococcus_saxobsidens	0	2.34147	0	0	0	0	0	0	0	2.51551	0	0	0	0	0.685718	1.22963	0	0	0	0	0	0	0	0	0	0	0.839192	0	0.728459	0.443937	0	1.185	0	0.830578	0	0	0	0	0.841459	0	0	0.300356	0.226915	0	0	0	0.300835	0	0
Nakamurella_multipartita	0	2.43126	0	0	1.59067	0	1.06229	0	0	0	0	0	0	0	0.27402	1.04153	0	0	0	0	0	0	0	0	0	0	0.36071	0	1.13296	0	0	0	0	0.365021	0	0	0.338446	0	0.81765	0	3.9759	0	0.113714	0	0	1.05776	0.26853	0	0
Actinomyces_sp. oral taxon 414	0	1.9742	3.52558	0	0	0	0	0	4.88382	0	0	0	0.354905	0	1.14861	2.39992	0	0	0	0	3.60764	0	0	0.0239604	0	0	5.08134	0	1.15049	0.825457	0	2.66659	0	0.353027	0.636867	6.27131	0	0	1.74255	1.88598	0	0.366599	0.138731	0	0	0	0.26853	0	0
Deinococcus_sp. NW-56	0	3.66862	0.706741	0	1.59067	0	1.51097	1.92851	0	3.66988	0	0.906682	0.567292	0.293062	0.504209	1.30881	0	0.734532	0	0	0	0	0	0.00777272	1.4516	0	1.05179	0	1.3072	1.05723	0	1.74684	0	1.79652	2.47083	0	0	0.821813	1.35298	1.04409	0	0.40913	0.848942	1.66489	0	0.946484	0	0	0
Deinococcus_sp. TS-293	0	1.91318	0	0	0	0	0	0	0	2.03576	0	0	0.857066	0	0	1.33426	0	0.734532	0	0	0	0	0	0.0361731	1.06963	0	0	0	0.606739	0.825457	0	0.594025	0	0.946865	2.18199	0	0	0	0	0	0	0	1.02026	1.57431	0	0	0	0	0
Deinococcus_ficus	0	3.49209	0	0	1.77158	0	0	0	0	2.40968	0	1.4125	1.31958	0	0	1.88367	0	1.60972	0	0	0	0	0	0.0139609	1.65075	0	0.211398	1.12912	1.51771	1.33254	1.17868	1.24437	1.27734	1.99094	3.29932	0	0	0.368677	0.692331	1.15411	0	0	1.98732	2.86225	0	0	0.252102	0	0
Deinococcus_actinosclerus	0	2.74319	0	0	0	0	0	1.86045	0	3.60743	0	0	1.06368	0	0	2.22043	0	1.25584	3.00088	0	0	0	0	0	1.06963	0	0.412944	0	1.06987	1.44591	0	1.28264	0	2.13099	2.31866	0	0	0	0.887929	0	0	0	1.37982	2.23715	0	0	0.31672	0	0
Deinococcus_gobiensis	0	2.24572	0	0	1.22729	0	0	0	0	2.76477	0	0.906682	0.639513	0	0.318698	5.09532	0	0.929988	0	0	0	0	0	0	0.90115	0	0.230929	0	0.974672	0.866765	0	0.990638	0	1.66687	3.08017	0	0	0	0.638987	0	0	0.40913	1.31545	2.04815	0	0	0.26853	0	0
Deinococcus_metallilatus	0	2.03275	0	0	1.30766	0	0	0	0	1.38824	0	0	0.59177	0	0.296532	1.18835	0	1.25584	0	0	0	0	0	0.0116434	0	0	0.663477	0	0.924607	0.782931	0	0.738687	0	1.8908	2.73412	0	0	0.905741	0.435029	0	0	0.470664	1.18943	1.55075	0	0	0	0	0
Deinococcus_radiopugnans	0	1.9742	0	0	0	0	0	0	0	4.5799	0	0	0.973412	0	0.424689	1.28289	0	1.1021	0	0	0	0	0	0.0178151	0.658435	0	0.269216	0	0.785673	0.825457	0	0.624141	0	1.46435	2.60848	0	0	0	0.496303	0	0	0	1.16934	1.52679	0	0	0.378567	0	0
Deinococcus_aetherius	0	1.39357	0	0	0	0	0	0	0	2.92698	0	0	0.354905	0	0	0.929078	0	0.88355	0	0	0	0	0	0.0139609	0.760471	0	0.619697	0	1.16781	0.906923	0	0.433225	0	1.46435	1.60709	0	0	0.397955	0.718281	1.04409	0	0.366599	0.660273	1.31933	0	0	0	0	0
Acinetobacter_sp. WCHA45	0	3.79239	3.14937	0	1.77158	0	0	0	0	0	0	0	0.916412	0.389239	0.523423	0	0	0	0	0	0	0	0	0.0131888	1.89466	0	0	0	0.35785	0	0	0	0	0.227258	0	0	0	0	0.81765	0	0	0	1.43135	0	0	2.84421	0	0	0
Acinetobacter_sp. Z1	0	2.34147	1.21518	0	0	0	0	0	0	0	0	0	0	0	0.542384	0	0	0	0	0	0	0	0	0.0100964	0	0	0	0	0	1.09248	0	0	0	0	0	0	0	0	0	0	0	0	0.683127	0	0	0	0	0	0
Acinetobacter_sp. C32I	0	1.91318	0	0	0	0	0	0	0	0	0	0	0	0	2.95784	0	0	0	0	0	0	0	0	0.00854769	1.51136	0	0	0	0	0	0	0	0	0.4463	0	0	0	0	0	0	0	0	0.654503	0	0	0	0	0	0
Acinetobacter_junii	0	4.33642	4.00502	0	2.57596	0	0	1.63458	0	0	0	0	0.517054	0.44997	1.57417	1.55602	0	1.36127	0	0	0	4.94348	0	0.0587969	0.98785	0	0	0	4.37478	0.443937	0	0	0	0.544493	0.536944	0	0	0	1.36945	0	2.76209	0.586377	1.19341	0	0	1.88918	0	0	0
Acinetobacter_tandoii	0	2.24572	0	0	0	0	0	0	0	0	0	0	0	0	0	0	0	0	0	0	0	0	0	0	0	0	0	0	0	0	0	0	0	0	0	0	0	0	0	0	0	0	0	0	0	0	0	0	0
Acinetobacter_johnsonii	0	2.70769	2.18993	0	1.65353	0	2.05516	3.33935	0	3.85598	2.76312	0	0	0.435025	2.02202	1.33426	0	1.93978	0	1.74922	0	2.49174	0	0.0655154	2.91372	1.07073	0.889218	0	2.84666	1.0211	0	1.93879	0	0.906401	2.26762	0	1.42656	0.777945	1.61021	0	0	1.81038	0.754995	1.52679	0	2.3708	0	0	0
Acinetobacter_haemolyticus	0	2.29439	2.27803	0	0	0	0	0	0	0	0	0	0	0.207707	0.597816	1.25651	0	0	0	0	0	0	0	0.0185846	0	0	0	0	0.35785	0	0	0	0	0	0	0	0	0	0.465992	0	0	0.300356	0.873988	0	0	1.05776	0	0	0
Acinetobacter_lwoffii	0	2.24572	1.28488	0	0	0	3.83558	0	0	3.24677	0	0	0	0	4.14223	0.945689	0	1.39477	0	0	0	2.25019	3.99339	0.155031	1.06963	1.67852	0.691943	0	0.693009	0	0	0	0	0.596289	0.699834	0	0	0	1.28515	0	0	0	0.48928	0	0	0	0	0	0
Acinetobacter_gyllenbergii	0	1.63945	0.706741	0	0	0	0	0	0	0	0	0	0	0	2.60791	0	0	0	0	0	0	0	0	0	0	0	0	0	0	0	0	0	0	0.187285	0	0	0	0	0	0	0	0	0.388593	0	0	0	0	0	0
Acinetobacter_dispersus	0	1.63945	0	0	0	0	0	0	0	0	0	0	0	0	1.17315	0	0	0	0	0	0	0	0	0	0.808904	0	0	0	0	0.330404	0	0	0	0.388715	0	0	0	0	0	0	0	0	0.456492	0	0	0	0	0	0
Acinetobacter_radioresistens	0	1.63945	1.10386	0	1.59067	0	0	0	0	0	0	0	0	0	0.685718	0.363623	0	0.785934	0	0	0	0	0	0.0185846	0	0	0	0	0	0	1.68323	0	2.53345	0	0.502037	0	0	0	0	0	0	0	0.203394	0	0	0	0	0	0
Acinetobacter_indicus	0	1.56205	1.17902	0	0	0	0	0	0	0	0	2.14125	0	0	0.561099	0.527075	0	0	0	0	0	0	0	0	0	0	0	0	0	0	0	0	0	0.160007	0	0	0	0	0	0	0	0	0.302658	0	0	0	0	0	0
Acinetobacter_venetianus	0	1.39357	0.706741	0	0	0	0	0	0	0	0	0	0	0	0	0	0	0	0	0	0	0	0	0	0	0	0	0	0	0	0	0	0	0	0	0	0	0	0	0	0	0	0.666021	0	0	0	0	0	0
Acinetobacter_colistiniresistens	0	1.39357	0.940684	0	0	0	0	0	0	0	0	0	0	0	1.85765	0	0	0	0	0	0	0	0	0	0	0	0	0	0.296185	0	0	0	0	0	0	0	0	0	0	0	0	0	0.546482	0	0	0.825901	0	0	0
Lysobacter_sp. CJ11	0	2.03275	0	0	0	0	0	0	1.41702	0	0	0	0	0	0	0	0	0	0	0	0	0	0	0	0	0	0	0	0	0	0	0	0	0.626497	0	0	0	0	0	0	0	0	0.429715	0	0	0	0	0	0
Lysobacter_sp. HDW10	0	1.7828	0	0	0	0	0	0	0	0	0	0	0	0	0	0	0	0	0	0	0	0	0	0	0	0	0	0	0	0	0	0	0	0.291512	0	0	0	0	0	0	0	0	0.15517	0	0	0	0	0	0
Lysobacter_oculi	0	2.29439	2.66545	0	1.82717	0	0	0	0	2.58197	0	0	0.662806	0	0.464997	0	0	0	0	1.53078	0	0	0	0.00854769	0	0	0	0	0.198444	0	0	0.990638	0	0.533907	0.818077	0	0	0	0.887929	0	4.44587	0	1.27466	0.658925	0	0	0	0	0
Lysobacter_lycopersici	0	1.7828	0	0	0	0	0	0	0	0	0	0	0	0	0	0	0	0	0	0	0	0	0	0	0	0	0	0	0	0	0	0	0	0.24034	0	0	0	0	0	0	0	0	0.331875	0.614157	0	0	0	0	0
Pseudoxanthomonas_sp. X-1	0	2.24572	0	0	0	0	0	0	0	0	0	0	0	0.419924	0.424689	2.71296	0	0	0	0	0	0	0	0.0247267	1.02932	1.50292	0.395742	0	1.94687	0.670786	2.16194	0.499711	0	1.10541	0	0	0.687186	0.96563	1.97556	0	0	0.490605	0.443166	1.20323	0	0	0	0	0
Pseudoxanthomonas_mexicana	0	1.9742	0.851605	0	0	0	0	0	0	0	0	2.72209	0.639513	0	0.61583	0.633436	0	0	0	0	0	0	0	0.0224265	1.02932	0	0.429944	0	0.280348	0.49752	0	0	0	1.41328	1.45113	0	0	0	0	0	0	0.676184	1.65301	0	0	0	0	0	0
Xanthomonas_campestris	0	2.77783	2.69135	0	5.23843	0	0	0	0	0	0	0	0	0.27639	2.12624	1.5668	0	0	0	0	0	0	0	0.0270233	0	0	0.82641	0	0.964797	1.20949	0	0	1.79056	0.889893	1.1007	0	0.997517	1.758	1.77999	1.88598	1.74031	1.5785	0.46311	1.62031	0	1.8277	0.946676	0	0
Thermomonas_sp. XSG	0	1.84946	0	0	0	0	0	0	0	0	0	0	0	0	0	0.673878	0	0	0	0	0	0	0	0.0346521	0	0	0	0	0	0	0	0	0	0.227258	0	0	0	0	0	0	0	0.277581	0.302658	0	0	0	0	0	0
Thermomonas_carbonis	0	1.63945	0	0	0	0	0	0	0	1.38824	0	0	0	0	0.296532	0	0	0	0	0	0	0	0	0.0147325	0	0	0.230929	0	0.31185	0	0	0	0	0.214056	0	0	0	0	0	0	0	0.277581	0.265283	0	0	0	0	0	0
Escherichia_coli	0	4.98153	1.97479	0	0	3.41759	2.26569	0	0	0	0	4.26917	2.63174	3.53609	4.17145	5.59914	0	3.82952	0	4.13195	0	0	0	1.00812	6.27107	3.2798	5.91231	7.8818	5.04903	5.23157	4.75548	1.4931	5.24384	3.26699	3.98594	6.01741	3.78582	3.68465	3.9935	3.83963	4.06168	3.35051	4.02607	6.58769	5.85651	4.04702	1.69454	0	0
Pseudomonas_putida	0	3.47108	1.59037	3.43226	2.12206	0	2.05516	0	2.61811	0	0	3.0153	8.21784	7.63232	5.69939	2.37561	0	3.7923	0	0	0	0	0	5.67628	2.72469	2.07374	1.23705	2.55015	2.11255	3.93393	3.73563	1.76046	5.07128	5.01803	2.32866	3.088	1.64869	2.45244	1.86375	2.83336	2.32007	1.52149	6.97731	2.53006	0	3.94938	1.35321	0	0
Pseudomonas_sp. HS-18	0	2.90865	0	0	0	0	0	0	0	0	0	0	0	0	0	0	0	0	0	0	0	3.92246	0	0.0100964	0	0	0	0	0	0	0	0	0	0	0	0	0	0	0	0	0	0	0.146974	0	0	0	0	0	0
Pseudomonas_fluorescens	0	2.14316	1.56257	4.40888	0	0	1.61714	2.79993	0	3.07279	0	0	6.43329	5.90854	1.31222	1.396	0	1.89366	0	0	0	0	0	3.9805	1.65075	0	0.67778	0	1.1764	1.19335	0	1.4931	2.2093	6.71199	0	0	0.858792	0.925981	1.17703	0	0	0.760727	5.17142	1.64277	0	1.94814	0.884086	0	0
Pseudomonas_otitidis	0	1.56205	1.10386	0	0	0	0	0	0	0	0	0	0	0	0	0.313307	0	0	0	0	0	3.71584	0	0	0	0	0.230929	0	0.215201	0.330404	0	0	0	0.523243	0	0	0	0	0	0	0	0	0.31734	0	0	0	0	0	0
Stutzerimonas_stutzeri	0	1.63945	0	0	5.6073	0	0	0	0	0	0	2.02203	0.438257	0.905194	1.67211	1.97551	0	1.25584	0	0	0	0	0	0.151527	1.54033	0	1.13708	0	1.53116	1.57614	1.8186	0.967333	0	0.694615	0	0	0.982746	0.885212	1.17703	1.56596	0	1.20885	1.23654	2.03122	0	1.21007	0	0	0
Pasteurella_multocida	0	4.5914	3.92541	5.69857	0	0	6.1777	5.48714	3.42827	0	0	0	1.0102	0.744776	1.77188	1.44356	0	0	0	0	0	0	0	0.226716	0	0	0	0	3.98793	0	2.64741	0	0	1.52974	0	2.42134	0	0	2.80384	0	0	3.3146	1.7509	0	0	0	1.2659	0	0
Bosea_sp. Tri-49	0	6.25443	1.02458	0	0	0	2.61229	0	4.00297	0	0	4.2822	0.795174	0.207707	0.846922	1.61952	0	0.88355	0	0	0	0	0	0.0543004	0	0	0.604804	0	1.15049	0.846258	1.24428	0	0	0.468706	0.536944	0	0.650272	0.945942	1.88682	3.5182	5.00551	0.974065	1.43808	1.90681	5.88854	2.2588	0.201665	0	0
Bosea_sp. ANAM02	0	2.87704	1.91008	0	0	0	1.39636	0	3.47903	0	0	2.77835	0.708291	0.357887	0.597816	1.0569	0	1.32698	0	0	0	0	0	0.0810714	0.855764	0	0.527938	0	0.514981	0.647272	1.68323	0	1.61878	0.741374	0.730315	0	0.593067	1.06023	2.24914	2.09353	2.27973	0.658664	0.5086	1.40067	2.52836	1.21007	0.393623	0	0
Bosea_sp. F3-2	0	2.59564	0.756663	0	0	0	0	0	3.57548	0	0	2.32876	0	0.242457	0.404104	1.4896	0	1.21891	0	0	0	0	0	0.0262581	0	0	0.36071	0	0.280348	0.523583	1.98135	0	1.3524	0.388715	0.818077	0	1.04095	1.14901	1.88682	2.09353	1.48038	1.14737	0.700032	1.81089	2.56406	1.16107	0.284773	0	0
Bosea_sp. NBC_00436	0	2.55627	1.17902	0	0	0	0	0	3.54404	0	0	2.68332	0	0.389239	0.542384	1.34682	0	0.835567	0	0	0	0	0	0.0270233	1.06963	1.79747	0.634439	0	0.514981	0.945993	1.8186	0	0	0.77772	0.636867	0	0.573483	0.7555	2.11883	2.12089	2.05912	0.916261	0.48928	1.07695	2.90754	1.00319	0.252102	0	0
Bosea_sp. RAC05	0	2.47415	0.706741	0	0	0	0	0	2.61811	0	0	2.9677	0	0.389239	0.651198	1.50089	0	1.29185	0	0	0	0	0	0.0239604	0.808904	0	0.527938	0	0.785673	0.80435	1.10995	0	0	0.490769	0.502037	1.36359	0.890793	1.28058	1.80442	2.14773	2.10602	0.974065	0.552701	1.50243	1.78945	1.69629	0	0	0
Bosea_sp. NBC_00550	0	2.29439	1.10386	0	0	0	0	0	3.2449	0	0	2.74109	0	0	0.523423	1.26976	0	1.21891	0	0	0	0	0	0.020891	0.808904	0	0.479773	0	0.372864	0.886983	0	0	0	0.501675	0	0	0.612388	1.11415	1.84031	2.32285	1.96048	1.06996	0.514984	1.64277	2.15978	1.6258	0.252102	0	0
Bosea_sp. AS-1	0	1.84946	0	0	0	0	0	0	3.07933	0	0	2.95148	0	0.293062	0	1.45521	0	2.43445	0	0	0	0	0	0.0361731	0	0	0.463354	0	0.431401	0.825457	1.8186	0	2.32563	0.365021	1.25542	2.05189	0.593067	1.45786	1.84031	2.73056	1.85459	0.945452	0.631187	1.45245	2.3353	2.28191	0.31672	0	0
Bosea_sp. PAMC 26642	0	1.7828	0.65503	0	0	0	0	0	1.72803	0	0	2.19736	0	0.357887	0.362033	1.1168	0	0.929988	0	0	0	0	0	0.0224265	0	0	0.479773	0	0.342679	0.599061	0	0	0	0.227258	1.12384	0	0.874881	0.885212	1.21398	2.06565	1.33045	0.567724	0.818301	1.17268	0	1.66147	0	0	0
Bosea_vaviloviae	0	1.9742	0.804915	0	0	0	0	0	2.16	0	0	2.11236	0	0	0.768571	0.860651	0	0	0	0	0	0	0	0.0162746	0.808904	0	0.559178	0	0.264335	0.49752	0	0	1.42375	0.17371	0.846183	0	0.842521	1.14901	1.25001	1.4413	1.54988	0.974065	0.776407	1.40067	1.59611	1.11034	0	0	0
Methylobacterium_radiodurans	0	2.03275	1.79535	0	3.33922	0	2.05516	3.28846	0	0	0	1.54814	0.491263	0.522456	0.935651	2.88646	0	1.5809	0	0	0	0	0	0.0825442	0.855764	0	1.33054	1.38901	1.39806	1.67247	1.17868	1.185	1.94405	0.759662	1.70243	1.61227	1.48013	1.38662	1.06015	1.25632	0	0.760727	1.36223	1.99676	0	2.43404	0.235485	0	0
Methylobacterium_brachiatum	0	2.74319	1.61764	0	0	0	0	0	0	0	0	1.4125	0.773939	1.34965	2.08157	1.93449	0	3.55366	0	0	0	0	0	0.133878	1.25586	1.1915	1.47677	0	2.46405	1.30275	3.72418	1.4091	3.71897	0.704089	2.43427	3.48099	2.51047	2.6295	2.23123	3.23494	0	1.44179	2.34528	2.55396	0	4.31125	0.235485	0	0
Methylorubrum_populi	0	2.14316	4.31096	0	0	0	0	0	0	0	0	0	1.13203	1.18969	1.35574	2.59155	0	2.28168	0	0	0	3.31616	0	0.120319	1.84906	1.30295	1.73794	1.38901	1.46264	1.51249	1.68323	0.710892	1.79056	0.713501	1.52253	2.00916	1.3012	3.37439	1.98628	1.39723	0	1.452	1.68733	2.19217	0	2.0858	0.378567	0	0
Shinella_sp. XGS7	0	2.14316	0.851605	0	0	0	0	0	0	0	0	4.30153	1.59854	1.85535	2.25826	2.63828	0	3.89537	0	0	0	0	0	0.281606	2.92475	2.99454	2.08776	1.55718	1.46964	1.64899	0	0.738687	2.43328	0.626497	1.53985	0	1.2404	1.11415	0.638987	1.75242	3.31486	2.82284	2.93292	3.71246	2.3353	2.11182	1.10141	5.49888	5.39479
Brevundimonas_sp. BT-123	0	3.63122	1.88786	0	1.77158	0	3.24615	0	3.03479	1.5955	0	0	0	0.479403	0.949923	3.38675	0	0	0	0	0	0	0	0.0684914	0	3.18115	0.604804	0	2.00102	2.52638	0	1.16465	0	0.750547	0	3.82691	1.61076	1.70041	2.67726	0	1.9085	0	0.422942	1.29117	0	2.1625	0.536127	0	0
Brevundimonas_sp. SGAir0440	0	3.38381	1.84234	0	2.24961	0	3.59695	0	3.05723	1.88596	0	0	0	0.577932	0.784585	3.18467	0	0	0	0	0	0	0	0.0346521	0	2.94386	1.02966	0	1.74819	2.14501	0	0.870156	0	0.675479	0	3.16788	1.73054	1.79148	2.36044	0	1.74031	0	0.533965	0.785452	0	1.47357	0.761771	0	0
Brevundimonas_sp. 'scallop'	0	3.1124	1.64441	0	0	0	2.80433	0	1.9361	2.29548	0	0	0	0.695463	1.07239	2.88646	0	0	0	0	0	0	0	0.0520469	0	2.79929	0.961148	0	1.70138	2.4194	0	1.16465	0	0.586078	1.05326	2.68837	1.72168	1.42979	2.13818	0	0	0	0.577308	1.23314	0	2.0858	0.714589	0	0
Brevundimonas_sp. CS1	0	2.63397	1.41494	0	0	0	2.47784	0	2.27935	1.88596	0	0	0	0	0.752377	3.44341	0	0	0	0	0	0	0	0.0520469	0	3.21003	1.05179	0	1.97666	2.26574	0	1.26363	0	0.839202	0	3.27997	2.13634	2.39552	2.60954	0	2.54098	0	0.46311	0.93855	0	1.91896	0.926113	0	0
Brevundimonas_sp. GW460-12-10-14-LB2	0	2.51579	2.32842	0	0	0	2.75866	0	1.78293	2.37261	0	0	0.954661	0.493897	0.702674	3.20551	0	0	0	0	0	0	0	0.0847506	1.3241	3.34636	1.41834	0	1.70138	2.42632	0	1.01357	0	0.685079	0	2.89025	1.97404	2.40276	2.44834	0	0	0	0.786995	1.40067	0	1.73028	0.761771	0	0
Brevundimonas_sp. AJA228-03	0	1.56205	1.31851	0	0	0	0	0	0	0	0	0	0.354905	0	0	1.69023	0	0	0	0	0	0	0	0.0155038	0	1.30295	0.2502	0	0.680996	0.945993	0	0	0	0.365021	0	0	0.740844	0.662057	0.976606	0	1.61619	0.300356	0.61345	0.702346	3.31618	1.6258	0	0	0
Brevundimonas_sp. M20	0	1.56205	1.50532	0	0	0	0	0	0	1.23143	0	0	0	0	0.27402	1.65025	0	0	0	0	0	3.08999	0	0.0193538	0.658435	1.71927	0.36071	0	1.28356	0.886983	0	0.398797	0	0.304027	0	1.9197	0.9221	0.864387	1.31947	0	1.40736	0.277581	0.565057	0	1.66348	1.05776	0	0	0
Brevundimonas_sp. LM2	0	1.48027	1.67069	0	0	0	0	0	0	0	0	0	0	0.27639	0.251152	1.70981	0	0	0	0	0	0	0	0.0100964	0	1.83504	0.543642	0	0.904084	1.1438	1.94235	0	0	0.200733	0	1.61227	0.758296	0.800046	1.17703	0	1.79858	0	0.848942	0	2.90754	1.88918	0	0	0
Brevundimonas_diminuta	0	3.61215	1.74677	0	1.71376	0	3.4028	0	1.61154	0	0	0	0	0.479403	0.964055	3.33409	0	0	0	0	0	3.58296	0	0.0482832	0	3.1063	0.864422	0	1.70732	2.30384	0	1.05838	0	0.685079	0	2.84237	1.91302	1.74667	2.51648	0	2.23822	0	0.883886	1.20323	0	2.39219	0.653356	0	0
Brevundimonas_albigilva	0	2.59564	1.41494	0	0	0	1.33545	0	2.94135	0	0	0	0	0	0.424689	2.92467	0	0	0	0	0	0	0	0.0316054	1.25586	3.12159	0.949406	0	1.23509	2.48055	0	0.466851	0	0.4463	0	3.04634	1.92079	2.31339	2.33551	1.15411	0	0	0.738725	0	0	2.11182	0.452325	0	0
Brevundimonas_goettingensis	0	2.19535	1.31851	0	0	0	0	0	0	0	0	0	0.354905	0.293062	0.464997	1.44356	0	0	0	0	0	0	0	0.0131888	0	1.67852	0.342869	0	0.631919	0.945993	0	0	0	0.400417	0.466264	0	0.406436	0.800046	1.11977	0	1.33045	0	0.583395	0	3.06532	1.51316	0	0	0
Brevundimonas_mediterranea	0	2.08901	1.59037	0	0	0	0	0	1.48481	0	0	0	0	0.341952	0.484736	2.56491	0	0	0	0	0	2.15976	0	0.0323677	0	3.2798	0.619697	0	1.21856	1.90835	0	0.682551	0	0.468706	0	3.31548	2.05394	1.8875	2.33551	0	1.48038	0	0.395529	0.658925	1.90531	1.00319	0.284773	0	0
Brevundimonas_naejangsanensis	0	2.03275	1.79535	0	0	0	1.33545	0	1.48481	0	0	0	0	0.242457	0.651198	1.86632	0	0	0	0	0	3.61734	0	0.0429975	0	1.87166	0.306513	0	0.883265	1.24125	0	0.466851	0	0.575794	0	1.72219	1.05514	0.843257	1.33632	0	0	0.40913	0.558892	0	2.06331	1.47357	0.26853	0	0
Brevundimonas_nasdae	0	2.14316	1.47582	0	0	0	1.4548	0	2.16	0	0	1.85766	0.935663	0.894309	3.8217	3.90282	0	0	0	0	0	0	0	0.123899	1.29038	3.93606	1.67516	0	1.79352	3.10735	0	0.682551	0	0.732143	0	3.44937	2.54608	2.61086	2.71641	1.35177	1.96048	1.08316	0.625299	1.59749	0	1.76349	0.300835	0	0
Brevundimonas_vesicularis	0	2.51579	1.28488	0	0	0	1.97756	0	2.31704	0	0	0	0	0	1.26733	2.66862	0	0	0	0	0	0	0	0.0490368	0	2.48166	0.937568	0	1.43429	1.80589	0	0.594025	0	0.412025	0	2.13374	1.34805	1.44389	2.05916	0	0	0.760727	0.219117	1.17268	0	1.91896	0.796171	0	0
Brevundimonas_vitisensis	0	1.39357	0.940684	0	0	0	0	0	0	0	0	0	0	0.536526	0	0.978349	0	0	0	2.15831	0	0	0	0.033891	0	0	0	0	0.372864	0.623368	0	0	0	0	0	0	0	0.509461	0.768821	0	0	0	0.374622	0.567956	1.3728	1.16107	0	0	0
Brevundimonas_pondensis	0	1.48027	1.74677	0	0	0	0	2.33185	0	1.38824	0	0	0	0	0.27402	1.01029	0	0	0	0	0	0	0	0	0	1.50292	0.395742	0	0.568127	1.3761	0	0.433225	0	0.626497	0	1.42989	0.492376	1.18304	0.611557	0	0	0	0.456492	0.614157	0	0	0	0	0
Asticcacaulis_excentricus	0	1.7828	0	0	0	0	0	0	1.9361	0	0	0	0	0.207707	0	0	0	0.734532	0	0	0	0	0	0.0201226	0	0	0	0	0.18149	0	0	0	0	0	0	0	0.267092	0.56214	0	0	0	0	1.06009	0	0	0.887452	0	0	0
Asticcacaulis_sp. AND118	0	1.48027	0	0	0	0	0	0	0	0	0	0	0	0	0	0	0	0	0	0	0	0	0	0.0201226	0	0	0	0	0	0	0	0	0	0.17371	0	0	0.384127	0	0	0	0	0	0.482782	0	1.59611	0	0.235485	0	0
Sphingomonas_sp. NIC1	0	2.84472	1.38351	0	2.24961	0	0	3.03421	0	0	0	3.36066	1.8219	2.52207	3.7337	3.84644	0	3.98057	0	0	0	0	0	0.576859	3.29149	2.52827	3.17765	1.65931	2.52916	2.95767	3.38925	1.61807	3.55387	1.02454	2.80027	2.81782	3.89043	4.22357	3.54178	3.34343	2.67145	3.27203	4.10647	3.50742	0	3.42429	0.702549	3.9666	4.82687
Sphingomonas_sp. SUN019	0	1.48027	0.896832	0	0	0	0	0	0	0	0	2.81468	1.65771	1.50799	1.96695	2.42383	0	2.61584	0	0	0	0	0	0.209295	2.10323	1.59339	2.05526	0	1.21856	1.98539	2.16194	0.466851	2.77086	0.713501	1.83456	1.82432	3.03556	3.0949	2.61646	2.25039	1.79858	1.7783	3.22242	2.65687	1.45114	2.39219	0.494834	2.99978	0
Sphingomonas_sanxanigenens	0	2.70769	1.10386	0	0	0	0	0	2.38958	0	0	3.36066	1.22885	1.73848	1.94574	2.58095	0	2.94466	0	0	0	0	0	0.236011	1.98174	2.04197	2.264	0	1.58372	2.17821	2.67145	0	2.16834	0.636427	1.76265	2.38837	3.44686	3.25946	2.66397	2.74821	2.9792	1.81038	3.33493	2.55396	0	3.24778	0.714589	3.71027	0
Sphingomonas_glaciei	0	1.56205	1.02458	0	0	0	0	1.78901	0	3.80124	0	0	0.411004	0.419924	0.542384	1.08716	0	1.06095	0	0	0	0	0	0.0414838	0	0	1.19789	0	1.33812	0.470977	0	1.35626	0	2.10619	0.699834	0	0.9221	1.64043	2.24914	1.30484	1.54988	0.450443	1.0381	0.93855	0	1.11034	1.40614	0	0
Sphingomonas_insulae	0	1.56205	1.64441	0	0	0	0	0	0	0	0	2.53879	1.08107	1.27609	1.66348	2.31935	0	2.22694	0	0	0	0	0	0.207946	1.54033	1.13238	1.83047	0	1.90617	1.47291	1.8186	0	1.84356	0.704089	1.05326	1.36359	2.61953	2.42426	2.36866	2.12089	2.05912	1.31332	2.70066	2.44315	0	2.28191	0.408524	2.74981	0
Sphingomonas_aerolata	0	1.56205	2.8607	0	0	0	0	0	0	2.95233	0	2.72209	1.45916	1.73848	1.67211	2.59682	0	2.28168	0	0	0	0	0	0.198468	2.17889	1.87166	1.94132	0	1.44143	1.82697	2.49404	0.398797	2.43328	1.52974	1.59057	1.9197	3.102	3.1942	2.48659	2.60057	2.43475	1.96092	3.18988	2.80365	0	2.43404	0.702549	3.44121	0
Sandaracinobacteroides_saxicola	0	1.91318	0	0	0	0	0	0	3.32107	0	0	0	0	0.190013	0	0.435952	0	0	0	0	0	0	0	0.0201226	0	0	0.496007	0	0.327347	0	0	0	0	0.160007	0	0	0.428406	0.685991	0.768821	0	0	0.277581	0.571196	0	0	0	0	0	0
Ottowia_testudinis	0	4.26495	5.90036	0	1.45609	3.06686	1.89554	0	3.72315	0	0	4.73021	1.24437	0.435025	0.719432	1.78558	0	1.42751	0	2.30343	0	0	0	0.0316054	1.02932	1.13238	3.22711	0	0.668882	2.16998	1.53383	0.895071	5.72542	0.490769	4.07177	0	0	0	1.79226	3.57864	6.17934	0.809173	1.62673	1.45245	3.89471	1.11034	3.9167	0	0
Ottowia_oryzae	0	1.84946	4.08047	0	0	0	0	0	1.9361	0	0	2.79663	0.857066	0.293062	0.61583	0.732492	0	1.32698	0	0	0	0	0	0.0736847	0	0	1.41834	0	0.280348	0.716695	1.68323	0.398797	3.38538	0.316434	2.07917	0	0	0.482382	0.954942	2.12089	3.51928	0.727502	1.16528	1.77066	1.72784	0	1.98535	0	0
Alicycliphilus_denitrificans	0	3.55337	3.56113	0	0	0	0	0	0	0	0	3.36066	1.06368	1.29276	1.54626	2.19287	0	0	0	0	0	0	0	0.211316	1.91692	0	2.46705	0	1.1764	2.31134	0	0	3.53788	0.847775	2.57528	0	1.45894	1.07843	1.87533	0	3.82986	2.3798	2.25665	3.60788	2.96208	0	1.72462	0	0
Variovorax_paradoxus	0	2.19535	3.57511	0	0	0	0	0	0	2.82089	0	4.05052	1.56185	1.9158	2.13251	2.74178	0	2.60157	0	0	0	0	0	0.368083	2.74972	2.74112	2.24971	0	2.05321	2.60782	2.52076	0.682551	3.06669	1.67171	1.84853	2.05189	2.00361	1.97752	1.85208	2.03721	3.2327	2.69116	2.79022	3.47649	2.69861	2.57165	1.83352	4.793	0
Massilia_oculi	0	2.96986	0	0	0	0	0	0	0	3.6233	0	0	0	0.341952	0.597816	0.633436	0	0	0	0	0	0	0	0.0185846	2.21528	0	0	0	1.02306	0.80435	0	0.738687	0	0.946865	0	0	0	0	0	0	0	0	0.694419	1.10957	0	0	0.408524	0	0
Massilia_sp. NP310	0	2.63397	0	0	0	0	0	0	0	4.52182	0	0	0.752386	0.373648	1.111	1.26976	0	1.74574	0	0	0	0	0	0.0625333	2.8223	1.94221	0.634439	2.00795	1.15049	0.825457	2.1955	0.870156	2.74323	1.73315	0	1.72219	0.650272	0	1.41776	0	0	0.693494	0.331875	1.47766	0	0	0.347975	0	0
Achromobacter_xylosoxidans	0	2.87704	1.35137	4.34078	0	3.32103	0	2.47528	0	0	0	3.04618	0	1.24215	2.79346	3.03358	5.32696	2.24542	0	1.9389	2.45313	0	3.33942	0.252461	1.93885	1.97623	1.5011	0	1.33812	1.28762	0	0	0	0.544493	0	0	1.33648	1.0964	1.36945	1.88598	0	1.97514	1.59394	2.61204	0	0	0	0	0
Alcaligenes_faecalis	0	2.14316	1.28488	0	0	2.94254	0	0	0	0	0	0	0	0.792458	3.32934	1.45521	3.16095	0	0	3.0153	0	3.13815	0	0.123899	1.29038	0	1.31232	0	0.680996	1.17702	0	0	0	0	0	0	0	0	0	0	0	1.14737	0.619387	1.37406	0	0	0	0	0
Aquincola_tertiaricarbonis	0	2.34147	2.09609	0	0	0	1.56503	0	0	0	0	5.99561	1.04607	1.89957	2.31999	5.4759	0	2.15056	0	0	0	0	0	0.266135	2.77432	4.94079	2.31064	3.00281	2.13914	4.20349	1.86104	1.16465	4.72798	3.75798	1.74783	0	1.50102	0.905741	2.44057	4.20815	3.42993	2.67818	2.85455	3.31104	3.79309	3.21214	0.946676	4.02415	4.1445
Burkholderia_multivorans	0	2.03275	2.09609	0	0	0	0	0	0	0	0	0	1.30485	0.325838	2.30896	1.04153	0	0	0	0	0	3.4746	0	0.0869536	1.62393	3.09086	0.864422	0	0.807937	0.623368	0	0	0	0.555002	0	0	0.631454	1.0418	1.61021	0	0	2.7667	0.807941	0.901772	0	2.55278	2.22726	0	0
Kaistella_Candidatus Kaistella beijingensis	0	4.79116	2.36106	0	0	0	0	0	1.41702	0	0	0	1.31958	0	0	0	0	0.929988	0	0	0	0	0	0	0	0	0.230929	0	0	0	0	0	4.9314	0.291512	1.21288	0	0	0	0.403388	0	5.18552	0	2.67667	0	3.04019	0	0.26853	0	0
Chryseobacterium_manosquense	0	2.03275	8.56191	4.87798	0	2.6025	0	0	4.09261	4.84643	4.18066	5.42289	2.57147	0	0.752377	2.34463	0	6.18382	0	0	0	0	0	0.0108701	2.57869	0	2.34689	2.32005	0	2.00402	0	0	0	0.523243	5.35601	0	0	0	1.92074	5.06677	4.92278	0.604791	3.58217	0	0	0	2.66593	0	0
Hymenobacter_sp. DG01	0	2.99951	0	0	0	0	0	0	0	4.14691	0	0	0	0	0.383222	0	0	0	0	0	0	0	0	0	0	0	0	0	0	0.886983	0	0	0	0.544493	0	0	0	0	0	0	0	0	0	0	0	0	0.252102	0	0
Hymenobacter_sp. 5116S-27	0	1.56205	0	0	0	0	0	0	0	2.17146	0	0	0	0	0	0.570565	0	0	0	0	0	0	0	0.0185846	0	0	0	0	0	0	0	0	0	0.365021	0	0	0	0	0	0	0	0	0	0	0	0	0.284773	0	0
Acinetobacter_seifertii	0	0	1.86528	0	0	0	0	1.71386	0	0	0	0	0	0	0	0.962112	0	0	4.27708	0	0	0	0	0.00854769	0	0	0	0	0.215201	0	0	0	0	0	0	0	0	0	0	0	0	0	0.179484	0	0	0	0	0	0
Acinetobacter_pittii	0	0	1.47582	0	0	0	0	0	0	0	0	0	0	0	0	1.24313	0	0	0	0	0	0	0	0.0239604	0	0	0	0	0	0.549184	0	0	0	0	0	0	0	0	0	0	0	0	0.619387	0	0	0	0	0	0
Acinetobacter_sp. TTH0-4	0	0	0.756663	0	0	0	0	0	0	2.08243	0	0	0	0	0	0	0	0	0	0	0	0	0	0	0	0	0	0	0	0	0	0	0	0	0	0	0	0	0	0	0	0	0.15517	0	0	0	0	0	0
Acinetobacter_sp. TGL-Y2	0	0	0.65503	0	0	0	0	0	0	0	0	0	0	0	0	0	0	0	0	0	0	0	0	0	0	0	0	0	0	0	0	0	0	0	0	0	0	0	0	0	0	0	0.15517	0	0	0	0	0	0
Acinetobacter_ursingii	0	0	2.03671	0	1.8807	0	0	0	0	0	0	0	0	0.373648	0.424689	2.99419	0	0	0	0	0	0	0	0.0147325	2.71201	1.45546	0	0	2.00584	0.825457	0	0	0	0	0	0	0	0	1.03971	0	0	0	0.607489	0	0	0	0	0	0
Acinetobacter_towneri	0	0	1.14193	0	0	0	0	0	0	0	0	0	0	0	0	0	0	0	0	0	0	0	0	0	0	0	0	0	0	0	0	0	0	0.316434	0	0	0	0	0	0	0	0	0	0	0	0	0	0	0
Acinetobacter_soli	0	0	0.65503	0	0	0	0	0	0	0	0	0	0	0	0.318698	0	0	0	0	0	0	0	0	0	0	0	0	0	3.5953	0	0	0	0	0	0	0	0	0	0	0	0	0	0.122101	0	0	0	0	0	0
Acinetobacter_schindleri	0	0	0.756663	0	0	0	0	0	0	0	0	0	0	0	0.504209	0.412243	0	0	0	0	0	0	0	0	0	0	0	0	0	0	0	0	0	0.214056	0	0	0	0	0	0	0	0	0.195468	0	0	0	0	0	0
Psychrobacter_sp. WY6	0	0	1.67069	0	0	0	0	0	0	0	0	0	0	0	0	0	0	0	0	0	0	0	0	0	0	0	0	0	0.280348	0	0	0	0	2.75204	0	0	0	0	0	0	0	0	0	0	0	0	0	0	0
Psychrobacter_sanguinis	0	0	1.38351	0	0	0	0	0	0	3.75877	0	0	0	0	0	0	0	0	0	0	0	0	0	0	0	1.1915	0	0	0.280348	0	0	0	0	0.423541	0	0	0	0	0	0	0	0	0	0	0	0	0	0	0
Pseudomonas_brenneri	0	0	3.97897	9.32475	0	0	5.57548	6.98008	2.81534	0	0	0	0	0	0	0	0	0	0	0	0	0	0	0.00777272	0	0	0	0	0	0	0	0	0	0.970609	0	0	0	0	0	0	0	0	0	0	0	0	0	0	0
Pseudomonas_azotoformans	0	0	0.896832	0	0	0	0	0	0	0	0	0	0	0	0	0.612782	0	0	0	0	0	0	0	0.0147325	1.3241	0	0	0	0.501383	0.443937	0	0	0	5.88931	0	0	0	0	0.583595	0	0	0	0.195468	0	0	0	0	0	0
Pseudomonas_aeruginosa	0	0	3.8584	0	3.39547	0	0	0	0	0	0	3.67907	2.86552	2.68884	1.74758	2.15765	0	0	0	0	0	0	0	1.09314	3.07093	0	2.07701	0	2.36241	1.60083	0	11.6482	2.68634	2.39356	2.19298	0	1.95146	2.70757	2.45607	3.03376	3.9759	1.17228	2.72013	3.805	3.6999	2.59028	5.96759	0	0
Pseudomonas_oleovorans	0	0	1.25045	0	0	0	0	0	0	0	0	0	0	0	0	0	0	0	0	0	0	0	0	0	0	0	0	0	0	0	0	0	2.36242	0.278888	0	0	0	0	1.85208	0	0	0	0	0	0	0	0	0	0
Pseudomonas_mendocina	0	0	1.14193	0	0	0	0	0	0	0	0	0	0	0.309543	0	0	0	0	0	0	0	0	0	0.0201226	0	0	0	0	0	0.388287	0	0.398797	0	0.501675	0	0	0	0.732701	0.841459	0	0	0.604791	0.346265	0.901772	0	1.43286	0	0	0
Pseudomonas_fulva	0	0	3.69518	0	0	0	0	0	0	0	0	0	0	0.225187	1.04606	0	0	0	0	0	0	0	0	0.0300796	0	0	0	0	0	2.38427	0	0.466851	0	0.889893	0	0	0	0	0	0	0	0	0.29526	0	0	0	0	0	0
Pseudomonas_oryzihabitans	0	0	1.47582	0	0	3.18131	0	0	0	0	0	0	0	0.631353	1.61951	0.788817	0	1.42751	0	0	0	0	0	0.0722028	0.710355	0	1.12669	0	0.944842	2.99075	0	1.3382	1.99178	1.14072	0	0	0.513084	0.709535	1.19562	0	0	0.366599	0.776407	1.96145	0	0	0.31672	0	0
Pseudomonas_sp. MM211	0	0	1.4457	0	0	0	0	0	0	0	0	0	0	0	0.251152	0	0	0	0	0	0	0	0	0	0	0	0	0	0	0.599061	0	0	0	0.555002	0	0	0	0	0	0	0	0	0.242385	0	0	0	0	0	0
Pseudomonas_sp. S07E 245	0	0	2.17164	0	0	0	0	0	0	0	0	0	0	0	0	1.10206	0	0	0	0	0	0	0	0.0670042	0	0	0	0	0	0.866765	0	0	0	4.17394	0	0	0	0	0	0	0	0	0	0	0	0	0	0	0
Pseudomonas_sp. 02C 26	0	0	1.77126	0	0	0	0	0	0	0	0	0	0	0	0	0	0	0	0	0	0	0	0	0.027788	0	0	0	0	0	1.12689	0	0	0	3.95435	0	0	0	0	0	0	0	0	0	0	0	0	0	0	0
Pseudomonas_sp. CIP-10	0	0	2.24343	0	0	0	0	4.00769	0	0	0	0	1.73666	0	3.91012	3.40188	0	0	0	0	0	0	0	0.092081	0	5.2977	0.972795	0	1.67134	2.95289	0	0	0	1.80094	0	0	0	0	2.13818	0	0	4.86494	0.883886	0	0	0	4.53882	0	0
Pseudomonas_sp. B11D7D	0	0	0.804915	0	0	0	0	0	0	0	0	0	0	0	0	0	0	0	0	0	0	0	0	0	0	0	0	0	0	0	0	0	0	0.24034	0	0	0	0	0	0	0	0	0	0	0	0	0	0	0
Pseudomonas_seleniipraecipitans	0	0	3.21334	0	0	0	0	0	0	0	0	0	0	0	0	0	0	0	0	0	0	0	0	0.0216589	0	0	0	0	0	0.523583	0	0	0	0.316434	0	0	0	0	0	0	0	0	0.122101	0	0	0	0	0	0
Pseudomonas_psychrotolerans	0	0	2.80247	0	0	0	0	0	0	0	0	0	0	0.225187	0.504209	0.591828	0	0	0	0	0	0	0	0.0647705	0	1.2483	0.649031	0	0.704923	1.19335	0	0.844803	0	0.694615	0	0	0.384127	1.07843	0.403388	0	0	0.74421	0.619387	0.974414	0	0	0.26853	0	0
Pseudomonas_argentinensis	0	0	2.39298	0	0	0	0	0	0	0	0	0	0	0	0	0	0	0	0	0	0	0	0	0	0	0	0	0	0	1.20949	0	0	0	0	0	0	0	0	0	0	0	0	0	0	0	0	0	0	0
Pseudomonas_viridiflava	0	0	1.81904	0	0	0	0	0	0	0	0	0	0	0.404663	0	0.633436	0	0	0	0	0	0	0	0.0155038	0	0	0.2502	0	0	0.523583	0	0	0	3.67971	0	0	0.267092	0.42665	0	0	0	0	0.13044	0	0	0	0	0	0
Pseudomonas_wenzhouensis	0	0	1.06477	0	0	0	0	0	0	0	0	0	0	0	0	0	0	0	0	0	0	0	0	0	0	0	0	0	0	0	0	0	0	0.187285	0	0	0.315051	0	1.36945	0	0	0	0	0	0	0	0	0	0
Pseudomonas_rhizosphaerae	0	0	0.756663	0	0	0	0	0	0	0	0	0	0	0	0	0	0	0	0	0	0	0	0	0.0224265	0	0	0	0	0	1.10979	0	0	0	3.87164	0	0	0	0	0	0	0	0	0.16332	0	0	0	0	0	0
Pseudomonas_chengduensis	0	0	0.983242	0	0	0	0	0	0	0	0	0	0	0	0	0	0	0	0	3.9381	0	0	0	0	0	0	0	0	0	0	0	0	0	0	0	0	0	0	0.768821	0	0	0	0	0	0	0	0	0	0
Pseudomonas_atacamensis	0	0	0.804915	0	0	0	0	0	0	0	0	0	0	1.18969	0	0	0	0	0	0	0	0	0	0.0124163	0	0	0	0	0	0	0	0	0	2.42827	0	0	0	0	0	0	0	0	0.122101	0	0	0	0	0	0
Stenotrophomonas_sp. 169	0	0	2.84924	0	0	0	0	0	0	0	0	0	0	0	0	0	0	0	0	0	0	0	0	0	0	0	0	0	0	0	0	0	0	0.316434	0	0	0	0	0	0	0	0	0	0	0	0	0	0	0
Stenotrophomonas_sp. LM091	0	0	0.896832	0	0	0	0	0	0	0	0	0	0.383228	0	1.09825	0.962112	0	0	0	0	0	0	0	0.0482832	0	0	0.496007	0	1.32274	1.33254	0	0	0	3.46943	0	0	0	0	0	0	0	0.300356	0.637052	0.785452	0	0	0.423273	0	0
Stenotrophomonas_rhizophila	0	0	1.56257	0	0	0	0	0	0	0	0	1.15356	0	0.309543	0.99191	1.08716	0	1.18102	0	0	0	0	0	0.113851	0	0	0.287985	0	0.974672	0.92659	0	0	0	2.46496	0.699834	0	0.291271	0	0	0	0	0.254441	0.388593	1.88813	0	1.51316	0.378567	0	0
Xanthomonas_sacchari	0	0	0.940684	0	0	0	0	0	0	0	0	0	0	0	0	0.459278	0	0	0	0	0	0	0	0.0139609	0	0	0.429944	0	0.280348	0.470977	0	0	0	0.214056	0	0	0.573483	0.662057	0	0	0	0.344854	0.331875	0	0	0	0	0	0
Xanthomonas_arboricola	0	0	1.21518	0	0	0	0	0	0	0	0	0	0	0	0	0.962112	0	0	0	0	0	0	0	0.0376924	0	0	0	0	0.372864	0	0	0	0	0.722852	0	0	0	0	0	0	0	0.490605	0.436456	0	0	0	0	0	0
Xanthomonas_oryzae	0	0	0.851605	0	0	0	0	0	0	0	0	0	0	0	0.444983	0	0	0	0	0	0	0	0	0	0	0	0.864422	0	0.296185	0	0	0	0	0	0	0	0	0	0	0	0	0.388022	0.476254	0	0	0	0	0	0
Lysobacter_enzymogenes	0	0	1.02458	0	0	0	0	0	0	0	0	1.31443	0.491263	0	0.800424	1.04153	0	0	0	0	0	0	0	0.0722028	1.10885	7.96465	0.691943	0	0.31185	0.693923	0	0	0	0.316434	0.536944	0	0.384127	0.732701	0.743772	0	0	0.344854	1.02921	0.864031	0	1.66147	0.563014	0	0
Luteimonas_sp. YGD11-2	0	0	0.983242	0	0	0	0	0	0	0	0	0	0	0.242457	0	0	0	0	0	0	0	0	0	0.00854769	0	0	0	0	0	0	0	0	0	0	0	0	0.361467	0	0	0	0	0.366599	0.146974	0	0	0	0	0	0
Luteimonas_fraxinea	0	0	0.756663	0	0	0	0	0	0	0	0	0	0	0	0.523423	0	0	0	0	0	0	0	0	0.0178151	0	0	0	0	0	0	0	0	0	0	0	0	0	0	0	0	0	0	0.195468	0.702346	0	0	0	0	0
Pseudoxanthomonas_suwonensis	0	0	0.851605	0	0	0	0	0	0	0	0	0	0	0	0.383222	0.693682	0	0	0	0	0	0	0	0.0384515	0	0	0.269216	0	0.31185	0.782931	0	0	0	0.434965	0	0	0.315051	0.612964	0.638987	0	0	0.450443	0.416138	1.17268	0	0	0	0	0
Thermomonas_aquatica	0	0	0.851605	0	0	0	0	0	0	1.65846	0	0	0	0	0.383222	0	0	0	0	0	0	0	0	0	0	0	0.287985	0	0	0	0	0	0	0.304027	0	0	0	0	0	0	0	0	0.211277	0	0	0	0	0	0
Haemophilus_parainfluenzae	0	0	4.97	0	1.93231	0	1.51097	1.4616	3.8182	0	0	0	0	0.190013	0.504209	1.7195	0	0	0	0	5.40611	0	3.08124	0.0185846	0.90115	0	3.74627	0	0.631919	0.80435	0	0.738687	0	0.227258	0.846183	0	0	0	1.76762	1.04409	0	0	0.287824	0	0	0	0.218674	0	0
Aggregatibacter_sp. 2125159857	0	0	1.21518	0	0	0	0	0	2.11791	0	0	0	0	0	0	0.412243	0	0	0	0	4.45821	0	0	0	0	0	0.559178	0	0	0	0	0	0	0	0	0	0	0	0	0	0	0	0	0	0	0	0	0	0
Klebsiella_pneumoniae	0	0	3.89787	0	0	0	4.27734	4.86995	0	5.0421	0	0	1.68071	1.18076	2.14497	3.11294	4.51696	0	6.74077	0	0	0	0	0.584156	0	0	3.26076	3.71022	4.21526	3.06361	0	0	0	2.96993	0	0	3.05334	3.85267	0	5.19457	0	3.51044	2.40836	3.14787	0	0	0.936431	0	0
Pantoea_dispersa	0	0	2.05678	0	0	0	0	0	0	0	0	0	0	0	0.444983	0.412243	0	0	0	0	0	0	0	0	0	0	0	0	0	0.984034	0	0	0	2.70327	0	0	0	0	0	0	1.33045	0	0.23467	0	0	0	0	0	0
Serratia_marcescens	0	0	1.31851	2.78175	0	0	0	0	0	0	0	2.51691	2.52774	4.89326	5.03286	3.24295	0	1.36127	0	0	0	0	0	0.288003	2.26821	0	2.10374	0	1.901	2.40545	0	0	0	1.48098	0	0	0.967822	1.2163	1.25001	2.09353	0	1.59702	1.10309	2.19217	0	0	6.05838	0	0
Proteus_mirabilis	0	0	1.28488	0	0	0	0	0	0	1.31196	0	0	0.411004	0.309543	1.05928	0	0	0	0	0	0	0	0	0.0803344	0	0	0	0	0.555023	0	0	0	0	0.291512	0	0	0	0	1.03971	0	0	1.26782	0.90348	0	0	0	2.00509	0	0
Rheinheimera_sp.	0	0	2.6257	0	0	0	0	0	0	0	0	0	0	0	0	0	0	0	0	0	0	0	0	0	0	0	0	0	0	0	0	0	0	0	0	0	0	0	0	0	0	0	0	0	0	0	0	0	0
Rheinheimera_mangrovi	0	0	1.35137	0	0	0	0	0	0	0	0	0	0	0	0	0.459278	0	0	0	0	0	0	0	0	0	0	0	0	0	0	0	0	0	0	0	0	0	0	0	0	0	0	0	0	0	0	0	0	0
Pseudoalteromonas_sp. SCSIO 43095	0	0	2.29502	0	0	0	0	0	0	0	0	0	0	0	0	0	0	0	0	0	0	0	0	0	0	0	0	0	0	0	0	0	0	0	0	0	0	0	0	0	0	0	0	0	0	0	0	0	0
Shewanella_baltica	0	0	1.25045	0	0	0	0	0	0	0	0	0	0	0	0	1.01029	0	0	0	0	0	0	0	0	0	0	0	0	0	0	0	0	0	0	0	0	0	0	0	0	0	0	0	0	0	0	0	0	0
Halomonas_sp. JS92-SW72	0	0	1.17902	0	0	0	2.47784	0	0	0	0	0	0	0	0.877109	4.76413	0	0	0	0	0	0	0	0.0155038	0	6.69645	0	0	0.644345	0	0	0	0	0.457546	0	0	0	0	0	1.39723	0	1.50197	0.15517	0	0	0	1.03575	0	0
Cardiobacterium_sp. Marseille-Q4385	0	0	1.06477	0	0	0	0	0	0	0	0	0	0	0	0	0	0	0	0	0	0	0	0	0	0	0	0.925631	0	0	0	0	0	0	0	0	0	0	0	0	0	0	0	0.0882569	0	0	0	0	0	0
Sinimarinibacterium_sp. NLF-5-8	0	0	0.706741	0	0	0	0	0	0	0	0	0	0	0	0	0	0	0.785934	0	0	0	0	0	0.0147325	0	0	0	0	0	0.41638	0	0	0	0	0	0	0	0	0	0	0	0	0.113714	0	0	0	0	0	0
Methylorubrum_extorquens	0	0	4.46904	0	0	4.06017	0	0	0	2.37261	0	1.59066	0	0.849927	1.28995	1.99958	0	2.35158	0	0	0	0	0	0.171733	0	1.50292	1.18793	0	1.46264	1.31772	2.12758	0	1.89468	2.36697	1.16905	2.0934	1.58165	1.8562	2.19473	1.88598	0	1.63335	1.53862	1.85003	0	2.13738	0	0	0
Methylorubrum_sp. B1-46	0	0	2.15312	0	0	0	0	0	0	2.08243	0	0	0	0	0.464997	1.28289	0	0.785934	0	0	0	0	0	0.0239604	0	0	0.429944	0	0.487655	0.716695	0	0.818997	0	0.400417	0	1.22108	0.384127	0.587776	1.13911	0	0	0.710598	0.482782	0.785452	0	0.887452	0	0	0
Methylorubrum_sp. GM97	0	0	2.90564	0	0	0	0	0	0	0	0	0	0	0	0	0	0	0	0	0	0	0	0	0	0	0	0	0	0	0	0	0	0	0	0	0	0	0	0	0	0	0	0	0	0	0	0	0	0
Methylorubrum_zatmanii	0	0	1.99573	0	0	0	0	0	0	0	0	0	0	0	0	0	0	0	0	0	0	0	0	0	0	0	0	0	0	0	0	0	0	0	0	0	0	0	0	0	0	0	0	0	0	0	0	0	0
Methylobacterium_sp. FF17	0	0	4.18444	0	0	0	0	2.11532	0	2.64551	0	0	0	0.357887	0.735998	1.5668	0	1.06095	0	0	0	0	0	0.0399684	0.658435	0	0.67778	0	1.6093	1.05723	0	0	1.79056	1.44188	0.604322	1.29409	0.826065	1.16613	1.62401	1.52559	0	0.710598	0.869013	1.26245	0	2.00479	0.300835	0	0
Methylobacterium_sp. WL1	0	0	1.84234	0	0	0	0	0	0	0	0	0	0.491263	0.577932	0.964055	0.994406	0	2.58715	0	0	0	0	0	0.127471	0.90115	0	0.67778	0	1.46964	0.574338	2.49404	0	2.28789	0.200733	1.35659	2.45357	1.69474	1.62813	0.910614	2.41413	0	1.08316	1.468	1.57431	0	3.27106	0	0	0
Methylobacterium_sp. 4-46	0	0	1.28488	0	0	0	0	0	2.49199	0	0	0	0.354905	1.02979	0.61583	1.14585	0	1.01861	0	0	0	0	0	0.0399684	1.06963	0	0.705968	0	0.716739	0.782931	0	0.433225	2.03799	0.400417	0.699834	0	0.937502	1.07843	1.41776	1.71701	0	0.901441	1.07745	1.45245	0	1.66147	0.26853	0	0
Methylobacterium_durans	0	0	2.31182	0	0	0	0	0	0	0	0	0	0	0.435025	0.668561	1.01029	0	1.49084	0	0	0	0	0	0.0422409	0.98785	0	0.691943	0	0.904084	0.906923	1.42488	0	1.67834	0.423541	0.953434	0	0.792578	1.07843	1.21398	1.39723	0	0.824967	0.997648	0.974414	0	1.21007	0.26853	0	0
Methylobacterium_organophilum	0	0	2.31182	0	0	0	0	0	0	0	0	1.45915	0.491263	0.756845	1.09825	1.88367	0	2.13081	0	0	0	0	0	0.0759047	0	0	0.82641	0	1.12412	1.09248	2.67145	0.466851	2.36242	0.388715	1.31697	2.28469	1.65802	1.565	1.56803	2.49998	0	1.05665	1.70418	1.50243	0	2.79688	0.252102	0	0
Methylobacterium_nodulans	0	0	1.21518	0	0	0	0	0	0	0	0	0.906682	0	0.631353	0.542384	1.16015	0	1.1021	0	0	0	0	0	0.0736847	0.658435	0	0.961148	0	0.606739	0.739113	1.24428	0	1.3524	0	0.818077	0	0.758296	1.14901	0.718281	1.48406	0	0.856044	1.01126	1.40067	0	1.51316	0	0	0
Methylobacterium_aquaticum	0	0	1.35137	0	0	0	0	0	0	0	0	1.54814	0.438257	0.644405	1.26733	2.26744	0	1.79675	0	0	0	0	0	0.173116	0	1.00632	1.4012	1.96871	1.25953	1.17702	1.48039	0.844803	2.92634	0.616498	1.23431	1.42989	1.35954	1.23264	1.03971	1.75242	0	0.871336	1.85772	1.66489	0	2.43404	0.218674	0	0
Methylobacterium_mesophilicum	0	0	1.25045	0	0	0	0	1.9935	0	0	0	2.02203	1.71454	1.66993	2.97887	2.80232	0	4.61687	0	0	0	0	0	0.288003	1.62393	1.07073	2.02761	0	1.78793	2.17821	4.98389	0	4.69231	0.656085	3.41173	4.50223	3.47088	3.68762	2.05916	4.55256	0	1.88007	3.02413	3.325	0	5.49068	0.284773	0	3.54792
Methylobacterium_tardum	0	0	1.31851	0	0	0	0	0	0	0	0	1.59066	0.954661	1.17177	1.99475	1.813	0	3.41361	0	0	0	0	0	0.151527	1.25586	0	0.984349	0	1.79352	1.30275	3.60438	0	3.69032	0.86477	2.54987	3.64349	2.54608	2.48008	1.6779	3.55877	0	1.41073	2.2961	2.46852	0	4.55834	0.437872	0	0
Methylobacterium_oryzae	0	0	2.03671	0	0	0	0	0	0	0	0	0	0.973412	1.59123	2.87799	2.67361	0	3.27657	0	0	0	0	0	0.245246	2.41624	2.2785	2.12477	0	1.86429	2.04058	4.56964	0	4.10273	0.636427	2.63288	3.67116	2.14962	2.15091	1.87533	3.98814	0	2.62504	3.46095	3.1557	0	4.65884	0.840798	0	0
Methylobacterium_indicum	0	0	0.940684	0	0	0	0	0	0	0	0	1.50433	0	1.01981	0.97805	0.633436	0	2.38531	0	0	0	0	0	0.0399684	1.02932	1.71927	0.324805	0	0.763059	0.41638	1.24428	2.80448	5.35752	0.626497	0.846183	1.8728	0.55363	0.587776	0.583595	2.2254	2.35932	0.840589	1.09885	2.41732	0	2.0858	0.437872	0	0
Methylobacterium_currus	0	0	0.851605	0	0	0	0	0	0	0	0	1.26277	0	0.373648	1.13618	1.73869	0	2.57259	0	0	0	0	0	0.0535496	0	0	1.05179	0	0.93476	0.623368	2.29172	0.870156	2.65703	0.328735	1.19113	1.66827	1.45894	0.96563	1.19562	2.14773	0	0.710598	1.99647	1.26245	0	1.88918	0	0	0
Methylobacterium_radiotolerans	0	0	1.91008	0	0	0	0	0	0	0	0	0	1.27493	0.732605	1.68923	2.2806	0	2.35158	0	0	0	0	0	0.151527	0	0	1.85585	0	1.4973	1.57614	3.33005	0	3.13206	0.656085	1.48727	2.79284	4.11362	3.25146	1.77999	2.54106	0	1.06996	1.87022	2.71102	0	3.98502	0.452325	0	0
Agrobacterium_tumefaciens	0	0	3.98422	0	0	0	0	0	2.42453	0	0	1.71118	0.773939	0.682867	1.05928	1.99958	0	2.29948	0	0	0	0	0	0.110968	1.65075	1.59339	0.949406	0	1.42712	1.48623	0	0	2.39828	0.565435	1.39515	0	1.42656	1.61572	1.81649	1.78699	0	1.13476	1.33001	1.96145	0	1.6258	0.378567	0	0
Agrobacterium_fabacearum	0	0	2.05678	0	0	0	0	0	0	0	0	0	0	0	0	0	0	0	0	0	0	0	0	0	0	0	0	0	0.93476	0	0	0	0	0	0	0	0	0	0	0	0	0	0	0	0	0	0	0	0
Agrobacterium_sp. S7/73	0	0	1.59037	0	0	0	0	0	0	0	0	0	0	0	0	0	0	0	0	0	0	0	0	0	0	0	0	0	0	0	0	0	0	0	0	0	0	0	0	0	0	0	0	0	0	0	0	0	0
Agrobacterium_sp. T29	0	0	0.983242	0	0	0	0	0	0	0	0	0	0	0	0	0	0	0	0	0	0	0	0	0	0	0	0	0	0	0	0	0	0	0	0	0	0	0	0	0	0	0	0.381624	0	0	0	0	0	0
Agrobacterium_vaccinii	0	0	1.6965	0	0	0	0	0	0	0	0	0	0	0	0	0.313307	0	0	0	0	0	0	0	0.0108701	0	0	0	0	0	0.41638	0	0	0	0	0	0	0.315051	0	0	0	0	0	0.195468	0	0	0	0	0	0
Agrobacterium_rubi	0	0	1.56257	0	0	0	0	0	0	0	0	0	0	0	0	0	0	0	0	0	0	0	0	0	0	0	0	0	0	0	0	0	0	0	0	0	0	0	0	0	0	0	0.146974	0	0	0	0	0	0
Agrobacterium_larrymoorei	0	0	0.983242	0	0	0	0	0	0	0	0	0	0	0	0	0.482233	0	0	0	0	0	0	0	0	0	0	0	0	0.248142	0	0	0	0	0	0	0	0	0	0	0	0	0	0.113714	0	0	0	0	0	0
Rhizobium_sp. WL3	0	0	1.17902	0	0	0	0	0	0	0	0	0	0	0	0	0	0	0	0	0	0	0	0	0.0131888	0	0	0.230929	0	0	0	0	0	0	0	0	0	0	0.509461	0.435029	0	0	0	0.310018	0	0	0	0	0	0
Rhizobium_sp. X9	0	0	1.38351	0	0	0	0	0	0	0	0	3.69864	0	1.07869	2.43607	2.09946	0	0	0	0	0	0	0	0.067748	2.41624	2.25097	1.32146	0	3.02594	1.71833	0	0	0	0.626497	0	0	2.98086	2.725	2.30158	0	3.02873	3.43269	1.84764	4.10512	0	0	1.04531	0	0
Rhizobium_sp. BG4	0	0	0.756663	0	0	0	0	0	0	0	0	0	0	0	0.484736	0	0	0	0	0	0	0	0	0.0124163	0	0	0	0	0.35785	0	0	0	0	0	0	0	0	0	0	0	0	0	0.257691	0.658925	0	0	0	0	0
Rhizobium_sp. Y9	0	0	2.31182	0	0	0	0	0	0	0	0	0	0	0	0	0	0	0	0	0	0	0	0	0	0	0	0	0	0	0	0	0	0	0	0	0	0	0	0	0	0	0	0	0	0	0	0	0	0
Rhizobium_pusense	0	0	2.74179	0	0	0	0	0	0	0	0	0	0	0	0	1.7195	0	0	0	0	0	0	0	0.324559	0	2.55103	0	0	1.46964	1.28762	0	0	0	0.656085	0	0	0	0	1.21398	0	0	0	1.18943	0	0	0	0.873385	0	0
Rhizobium_pseudoryzae	0	0	0.706741	0	0	0	0	0	0	0	0	0	1.25973	0	0	0.363623	0	0	0	0	0	0	0	0.0155038	0	0	0.342869	0	0.18149	0	0	0	0	0	0	0	0.384127	0	0	0	0	0.640929	0.146974	0.658925	0	0	0	0	0
Shinella_sp. HZN7	0	0	0.896832	0	0	0	0	0	0	0	0	0	0.916412	0	0	0.612782	0	0	0	0	0	0	0	0.123899	0	0	0.479773	0	0.501383	0	0	0	0	0.468706	0	0	1.62985	1.38662	0.743772	0	2.01064	0.988161	0.765741	1.40067	0	0	0	0	0
Shinella_zoogloeoides	0	0	0.983242	0	0	0	0	0	0	0	0	0	0	0	0.702674	0.994406	0	0	0	0	0	0	0	0.115291	7.06636	0	0	0	0.851462	0.846258	0	0	0	0	0.818077	0	1.2404	1.35711	1.11977	0	0	0	0.619387	1.20323	0	0	0	0	0
Sinorhizobium_sp. M14	0	0	1.35137	0	0	0	0	0	0	0	0	0	0	0	0	0	0	0	0	0	0	0	0	0	0	0	0	0	0	0	0	0	0	0	0	0	0	0	0	0	0	0	0	0	0	0	0	0	0
Georhizobium_profundi	0	0	0.896832	0	0	0	0	0	0	0	0	0	0	0	0	0	0	0	0	0	0	0	0	0.00854769	0	0	0	0	0	0	0	0	0	0	0	0	0.338446	0.536041	0	0	0	0	0	0	0	0	0	0	0
Brucella_anthropi	0	0	4.7959	0	0	0	0	0	0	0	0	0	0	0	0.784585	1.66034	0	2.22694	0	0	0	0	0	0.0692345	0	0	0	0	0.693009	0	0	0	0	0	0	0	0	0	0	0	0	0	0.807941	0	0	0	0	0	0
Brucella_sp. MAB-22	0	0	1.67069	0	0	0	0	0	0	0	0	0	0	0	0	0	0	0	0	0	0	0	0	0	0	0	0	0	0	0	0	0	0	0	0	0	0	0	0	0	0	0	0	0	0	0	0	0	0
Devosia_sp. JXJ CY 41	0	0	1.17902	0	0	0	0	0	0	0	0	0	0	0	0	0.338684	0	0	0	0	0	0	0	0	0	0	0	0	0	0.443937	0	0	0	0	0	0	0	0.42665	0	0	0	0	0.29526	0	0	0	0	0	0
Devosia_sp. 1566	0	0	0.983242	0	0	0	0	0	0	0	0	0	0	0	0	0.338684	0	0	0	0	0	0	0	0	0	0	0.324805	0	0	0	0	0	0	0	0	0	0	0	0	0	0	0	0	0	0	0	0	0	0
Devosia_sp. I507	0	0	1.10386	0	0	0	0	0	0	0	0	0	0	0	0	0	0	0	0	0	0	0	0	0	0	0	0	0	0	0	0	0	0	0	0	0	0	0	0	0	0	0	0.15517	0	0	0	0	0	0
Devosia_sp. SL43	0	0	0.896832	0	0	0	0	0	0	0	0	0	0	0	0	0	0	0	0	0	0	0	0	0.0193538	0	0	0.463354	0	0	0.470977	0	0	0	0	0	0	0.406436	0	0	0	0	0	0.23467	0.658925	0	0	0.235485	0	0
Devosia_sp. MC521	0	0	0.896832	0	0	0	0	0	0	0	0	0	0	0	0	0	0	0	0	0	0	0	0	0	0	0	0	0	0	0	0	0	0	0	0	0	0	0	0	0	0	0	0	0	0	0	0	0	0
Devosia_sp. A16	0	0	0.756663	0	0	0	0	0	0	0	0	0	0	0	0.61583	0.287475	0	0	0	0	0	0	0	0.0216589	0	0	0.287985	0	0.264335	0.388287	0	0	0	0	0	0	0.338446	0.454785	0.525991	0	0	0.366599	0.595492	0	0	0	0	0	0
Devosia_salina	0	0	1.95354	0	0	0	0	0	0	0	0	0	0	0	0	0	0	0	0	0	0	0	0	0.017045	0	0	0	0	0	0	0	0	0	0	0	0	0.471366	0	0	0	0	0	0.272836	0.93855	0	0	0	0	0
Devosia_neptuniae	0	0	1.61764	0	0	0	0	0	0	0	0	0	0	0	0	0.435952	0	0	0	0	0	0	0	0	0	0	0	0	0	0	0	0	0	0	0.818077	0	0.267092	0	0	0	0	0	0.16332	0	0	0	0	0	0
Devosia_rhizoryzae	0	0	1.41494	0	0	0	0	0	0	0	0	0	0	0	0	0	0	0	0	0	0	0	0	0	0	0	0	0	0.231766	0.443937	0	0	0	0.253304	0	0	0	0	0	0	0	0	0.105278	0	0	1.30335	0.363352	0	0
Devosia_beringensis	0	0	1.25045	0	0	0	0	0	0	0	0	0	0	0	0	0	0	1.1021	0	0	0	0	0	0	0	0	0	0	0.264335	0	0	0	0	0	0	0	0.361467	0	0	0	0	0	0.257691	0	0	0	0.332432	0	0
Devosia_oryziradicis	0	0	1.17902	0	0	0	0	0	0	0	0	0	0	0	0.464997	0	0	0	0	0	0	0	0	0.0193538	0	0	0	0	0	0	0	0	0	0	0	0	0	0.454785	0	0	0	0	0.0882569	0	0	0	0	0	0
Devosia_ginsengisoli	0	0	1.10386	0	0	0	0	0	0	0	0	0	0	0	0	0	0	0	0	0	0	0	0	0.0116434	0	0	0	0	0.342679	0	0	0	0	0	0	0	0.315051	0	0.743772	0	0	0.366599	0.113714	0	0	0	0	0	0
Paradevosia_shaoguanensis	0	0	0.706741	0	0	0	0	0	0	0	0	0	0	0	0	0	0	0	0	0	0	0	0	0.0247267	0	0	0.306513	0	0.372864	0	0	0	0	0	0	0	0	0.397955	0	0	0	0	0.280349	0.702346	0	0	0	0	0
Aureimonas_sp. SA4125	0	0	0.804915	0	0	0	0	0	0	0	0	0	0	0	0.318698	0.338684	0	0	0	0	0	0	0	0.0247267	0	0	0.479773	0	0.280348	0	0	0	0	0	0	0	0.338446	0.397955	0	0	0	0.40913	0.416138	0.567956	0	0	0	0	0
Aureimonas_sp. AU20	0	0	0.896832	0	0	0	0	0	0	0	0	0	0	0	0	0.388138	0	0	0	0	0	0	0	0.0331296	0	0	0.342869	0	0.459802	0.41638	0	0	0	0	0	0	0.384127	0.56214	0.435029	0	0	0.40913	0.381624	0.658925	0	1.21007	0	0	0
Aurantimonas_sp. HBX-1	0	0	0.804915	0	0	0	0	0	0	0	0	0	0	0	0.444983	0.548983	0	0.68123	0	0	0	0	0	0.0216589	0	0	0.619697	0	0.31185	0	0	0	0	0	0	0	0.906532	0.482382	0.555081	0	0	0.658664	0.5086	1.29117	0	0	0	0	0
Xanthobacter_dioxanivorans	0	0	1.21518	0	0	0	0	0	1.98375	0	0	1.82241	0	0.72033	0.668561	1.32159	0	0	0	0	0	0	0	0.0316054	0	0	0.889218	0	0.501383	1.00268	0	0	0	0.187285	0.604322	0	0.982746	0.777945	0.638987	1.85373	0	0.548828	0.533965	1.62031	0	0	0.408524	0	0
Rhodopseudomonas_palustris	0	0	1.17902	0	0	0	0	0	1.98375	0	0	2.16958	0.773939	0.804137	1.48877	1.35928	0	2.49748	0	0	0	0	0	0.165493	1.18422	1.2483	1.22736	0	1.55109	1.40443	2.67145	0	2.71506	0.523243	1.88962	1.82432	2.49494	2.88347	2.25802	2.54106	1.2492	1.79443	2.19438	2.30913	1.45114	2.47472	0.494834	0	0
Paracoccus_sp. Arc7-R13	0	0	3.80008	0	0	0	0	0	0	5.27087	3.82763	0	0	0	0.685718	0.612782	0	0	0	0	0	0	0	0	0	0	0	0	1.4766	0	0	2.81104	0	0.856298	0	0	0	0.843257	1.55368	0	0	0	0.476254	0	0	1.73028	0.378567	0	0
Paracoccus_sp. MA	0	0	3.15868	0	0	0	0	0	0	0	0	0	0.615839	0	0	0	0	0	0	0	0	0	0	0.0475293	0	0	0	0	0.581113	0	0	0	0	0.412025	0	0	0	0	0.525991	0	0	0	1.23654	0	0	1.21007	0	0	0
Paracoccus_sp. MC1862	0	0	0.804915	0	0	0	0	0	0	1.88596	0	0	0	0.508247	0.935651	0.612782	0	0	0	0	0	1.9599	0	0.0147325	0	0	0.512061	0	1.29148	0.574338	0	0.563267	0	0.501675	0	0	0.471366	0.800046	0.555081	0	0	0.450443	0.374622	1.10957	0	1.30335	0.26853	0	0
Paracoccus_aminovorans	0	0	4.17529	0	0	0	0	0	0	0	0	0	1.22885	0	0.597816	0.338684	0	0	0	0	0	0	0	0	0	0	0.429944	0	0.644345	0	0	0	0	0.512499	0	0	0.650272	0	0	0	2.50643	0	1.98272	0	0	1.05776	0	0	0
Paracoccus_yeei	0	0	3.60948	0	0	0	2.36046	0	2.84144	2.08243	0	0	1.08107	0.883341	1.42889	2.74178	0	0	0	0	0	3.04017	0	0.0422409	0	0	1.25624	0	1.78793	1.24125	0	0.738687	0	1.84443	1.52253	0	0.668847	1.67672	1.85208	2.19997	2.7023	0.988161	1.6845	1.59749	3.06532	2.97756	0.536127	0	0
Paracoccus_marcusii	0	0	3.12106	0	0	0	0	0	0	4.98183	3.57078	0	0	0	0	0.653799	0	0	0	0	0	0	0	0	0	0	0	0	1.14176	0	0	2.54592	0	0.400417	0	0	0	0	0.976606	0	0	0.450443	0.211277	0	0	1.16107	0.235485	0	0
Paracoccus_denitrificans	0	0	2.54276	0	0	0	0	0	0	0	0	1.63196	0	0	0.383222	0.313307	0	0	0	0	0	0	0	0.0247267	0	0	0	0	0.528452	0	0	0	0	0.400417	0	0	0	0	0.665905	0	1.74031	0	0.859012	0	0	0	0	0	0
Paracoccus_pantotrophus	0	0	2.29502	0	0	0	0	0	0	0	0	0	0	0	0.579574	0	0	0	0	0	0	0	0	0	0	0	0.463354	0	0.459802	0	0	0	0	0.533907	0.604322	0	0.428406	0	0.638987	0	0	0	0.765741	0	0	0	0	0	0
Paracoccus_methylovorus	0	0	1.93198	0	0	0	0	0	0	0	0	0	0	0	0	0	0	0	0	0	0	0	0	0.0323677	0	0	0	0	0.248142	0	0	0	0	0.17371	0	0	0	0	0.403388	0	0	0	0.807941	0	0	0	0	0	0
Paracoccus_sanguinis	0	0	1.93198	0	2.54314	2.98519	0	0	1.88683	2.17146	0	2.25137	0	0.325838	0.846922	1.17432	0	0	0	0	2.99888	0	0	0.0193538	1.25586	0	0.719858	0	1.65914	0.623368	0	1.54124	0	0.490769	2.15977	1.82432	0	1.32699	2.68386	0	0	0.490605	0.595492	1.64277	0	2.62684	0.252102	0	0
Paracoccus_kondratievae	0	0	1.93198	0	0	0	0	0	1.67096	0	0	0	0	0.259523	0.296532	0.548983	0	0	0	0	0	0	0	0	0	0	0	0	0.31185	0	0	0	0	0.278888	0	0	0.338446	0	0	0	1.48038	0	0.642892	0	0	0	0	0	0
Paracoccus_zhejiangensis	0	0	1.56257	0	0	0	0	0	0	1.83236	0	0	0	0	0.542384	0.435952	0	1.87004	0	0	0	0	0	0.020891	0	0	0.287985	0	0.487655	0	0	0	0	0.340932	0	0	0.338446	0	0.525991	0	0	0.429934	0.436456	0	0	1.25747	0	0	0
Paracoccus_liaowanqingii	0	0	1.47582	0	0	0	0	0	0	1.38824	0	0	0	0	0.340528	0	0	0	0	0	0	0	0	0.0558008	0	0	0	0	0.459802	0	0	0.433225	0	0.266153	0.604322	0	0	0.338794	0.583595	0	0	0	0.211277	0	0	0.946484	0.31672	0	0
Paracoccus_contaminans	0	0	1.28488	0	0	0	0	0	0	1.23143	0	0	0	0.435025	0	0.363623	0	0	0	0	0	0	0	0	0	0	0.412944	0	0.818942	0	0	0.765957	0	0.376917	0	0	0	0.509461	0	0	0	0	0.287824	1.92526	0	1.76349	0	0	0
Paracoccus_aminophilus	0	0	0.983242	0	0	0	0	0	0	0	0	0	0	0	0	0	0	0	0	0	0	0	0	0.0201226	0	0	0	0	0.416988	0	0	0	0	0.304027	0	0	0.361467	0.368677	0.555081	0	0	0.322777	0.388593	0	0	1.05776	0	0	0
Paracoccus_everestensis	0	0	0.983242	0	0	0	0	0	0	3.30696	0	0	0	0	1.59248	0.363623	0	0	0	0	0	0	0	0.0262581	0	0	0.2502	0	1.15918	0	0	1.03615	0	0.759662	1.35659	0	0	0.338794	0.81765	0	0	0.254441	0.195468	0	0	1.88918	1.32207	0	0
Paracoccus_jeotgali	0	0	0.756663	0	0	0	0	0	0	0	0	0	0	0	0	0.313307	0	0	0	0	0	0	0	0.0124163	0	0	0.306513	0	0.924607	0	0	0	0	0.304027	0.536944	0	0	0	0	0	0	0	0.31734	0	0	0	0	0	0
Haematobacter_massiliensis	0	0	4.63505	0	0	0	0	2.42904	0	0	0	0	0	0	0.784585	1.04153	0	0	0	0	0	0	0	0.0131888	3.12931	0	0	0	0.668882	0	0	0	0	0.328735	0	0	0.450046	0.732701	0.81765	0	0	0.388022	0.171425	0	0	0	1.61968	0	0
Frigidibacter_mobilis	0	0	1.28488	0	0	0	0	0	0	0	0	0	0	0	0	0	0	0	0	0	0	0	0	0	0	0	0	0	0.372864	0	0	0	0	0.490769	0	0	0.450046	0	0.743772	0	0	0.429934	0.388593	1.00941	0	0	0	0	0
Cereibacter_sphaeroides	0	0	1.21518	0	0	0	0	0	2.11791	1.52967	0	1.50433	0.662806	0.479403	0.685718	1.1314	0	1.36127	0	0	0	0	0	0.0699771	0	0	0.913595	0	1.12412	0	0	0	0	0.626497	0	0	0.573483	0.732701	1.23211	0	0	0.777057	0.913178	1.04357	0	0	0	0	0
Rhodobacter_sp. LPB0142	0	0	0.983242	0	0	0	0	0	0	0	0	0	0	0	0	0	0	0	0	0	0	0	0	0	0	0	0.36071	0	0.31185	0	0	0	0	1.09104	0	0	0.406436	0.536041	0	0	0	0	0.631187	0	0	0	0	0	0
Gemmobacter_fulva	0	0	0.896832	0	0	0	0	0	0	0	0	0	0	0	0	0.459278	0	0	0	0	0	0	0	0	0	0	0	0	0.402429	0	0	0	0	0.316434	0	0	0	0.397955	0	0	0	0.322777	0.29526	0	0	0	0	0	0
Fuscovulum_blasticum	0	0	0.851605	0	0	0	0	0	0	0	0	0	0	0	0.318698	0	0	0	0	0	0	0	0	0.0100964	0	0	0	0	0.264335	0	0	0	0	0.187285	0	0	0.338446	0	0.465992	0	0	0	0.187498	0	0	0	0	0	0
Rhodovulum_sulfidophilum	0	0	0.756663	0	0	0	0	0	0	0	0	0	0	0	0	0	0	0	0	0	0	0	0	0.0751651	0	0	0.287985	0	0	0	0	0	0	0.253304	0	0	0.573483	0	0	0	0	0	0.443166	0	0	0	0	0	0
Sphingomonas_sp. FARSPH	0	0	1.84234	0	0	0	0	0	2.94135	0	0	3.97227	1.41868	1.82127	2.41565	3.19165	0	4.31832	0	0	0	0	0	0.290554	2.69922	2.25097	2.7264	1.65931	1.82115	2.55825	3.6535	1.35626	4.46597	1.11964	2.84274	3.35014	3.74264	3.92485	3.30116	3.17095	2.63992	2.54147	3.73694	3.36608	0	4.14478	0.615328	3.90666	0
Sphingomonas_sp. PAMC26645	0	0	1.38351	0	0	0	0	0	0	0	0	2.9677	1.21316	1.62455	1.83476	2.42383	0	2.18925	0	0	0	0	0	0.225384	2.08368	1.7589	1.87459	0	1.49044	1.88844	2.80788	0.499711	2.77086	0.675479	1.63958	1.61227	2.8031	2.7927	2.24914	2.09353	1.9085	1.76198	3.27884	2.66786	0	3.04664	0.378567	2.67991	3.04844
Sphingomonas_sp. J315	0	0	1.28488	0	0	0	0	0	0	0	0	2.53879	0.857066	1.32555	1.38755	2.19287	0	2.26366	0	0	0	0	0	0.164798	1.77785	1.30295	1.84321	0	0.954854	1.33254	2.29172	0	1.79056	0.353027	1.43271	1.96512	2.96592	2.78718	2.31864	2.67628	2.05912	1.44179	2.90888	2.3777	0	2.23532	0.363352	2.67991	0
Sphingomonas_sp. HMP9	0	0	1.31851	0	0	0	0	0	0	0	0	3.285	1.40493	1.81551	2.06199	2.57563	0	2.80213	0	0	0	0	0	0.34065	2.36856	2.2785	2.62671	0	1.84288	2.48055	2.80788	0.624141	2.74323	0.626497	2.06728	2.54616	3.29072	3.27532	2.53849	2.34622	2.60769	2.33086	3.73558	3.17894	1.78945	2.91981	0.31672	3.35413	0
Sphingomonas_sp. RMG20	0	0	1.10386	0	0	0	0	0	0	0	0	2.72209	1.36289	1.29276	1.73939	2.2806	0	2.57259	0	0	0	0	0	0.165493	1.87204	1.59339	1.68935	0	1.24328	1.61302	2.12758	0.624141	2.85069	0.656085	1.86235	2.35463	3.01756	2.90912	2.16673	1.60523	1.9085	1.7783	2.90403	2.49345	0	2.32704	0.408524	2.52905	0
Sphingomonas_sp. CL5.1	0	0	1.21518	0	0	0	0	0	2.27935	0	0	2.74109	1.02825	1.45712	1.75573	2.48193	0	3.04301	0	0	0	0	0	0.326425	2.33588	2.10483	2.34241	0	1.63444	2.06741	2.99101	0	2.87635	0.873193	2.06728	2.63316	3.53303	3.46017	2.98576	2.41413	2.39753	1.7783	3.42666	2.6896	2.41565	2.64477	0.437872	3.39833	0
Sphingomonas_sp. LM7	0	0	0.983242	0	0	0	0	0	0	0	0	2.47212	0.836729	1.41204	1.70614	2.00751	0	3.61889	0	0	0	0	0	0.117448	2.16034	2.10483	1.63907	0	1.13296	1.61302	3.54054	0	3.17404	0.388715	2.42498	3.29784	2.81982	2.92429	2.20394	3.01929	1.48038	1.48219	3.25615	2.28077	0	3.28257	0.536127	2.67991	0
Sphingomonas_sp. NBWT7	0	0	1.06477	0	0	0	0	0	1.78293	0	0	2.4259	0.973412	1.34166	1.53683	2.16476	0	2.35158	0	0	0	0	0	0.194387	2.00271	1.54886	1.72422	0	1.42712	1.98539	2.59807	0.499711	1.84356	0.962738	1.91638	1.554	2.87285	2.55996	2.45607	2.17409	2.23822	1.7783	2.58408	2.06488	2.20571	2.49463	0.494834	3.11021	0
Sphingomonas_sp. S1-29	0	0	1.10386	0	0	0	0	0	0	0	0	2.56034	0.567292	1.21616	1.70614	2.04654	0	2.04902	0	0	0	0	0	0.201183	1.67708	1.87166	1.62438	0	1.01351	1.75179	2.547	0	2.39828	0.340932	1.62343	1.77416	2.97714	2.43842	2.40106	1.35177	0	1.47219	3.1484	2.12993	0	1.94814	0	2.99978	0
Sphingomonas_sp. ZFBP2030	0	0	0.896832	0	0	0	0	0	0	0	0	3.86377	1.70335	2.32134	2.47112	3.18467	0	3.41361	0	0	0	0	0	0.393225	3.13881	2.43349	2.93429	0	2.09455	2.69641	3.41796	0.499711	2.99822	0.713501	2.47983	2.51595	3.95996	4.04307	3.30116	2.88214	2.67145	2.7667	4.09373	3.63615	0	3.15071	0.796171	3.9666	3.31969
Sphingomonas_sp. KC8	0	0	0.804915	0	0	0	0	0	1.54957	0	0	3.57702	1.68071	1.66993	2.21755	2.77469	0	2.91032	0	0	0	0	0	0.239976	2.73726	2.2229	2.27815	0	1.62819	2.30384	2.49404	0	2.65703	0.340932	1.94265	1.8728	3.17529	3.15186	2.77939	2.39185	2.47104	2.26292	3.55455	3.025	1.66348	2.94897	0.589408	3.26145	3.25651
Sphingomonas_sp. AAP5	0	0	0.851605	0	0	0	0	0	0	0	0	6.81974	4.61493	5.04122	5.45112	6.05409	0	6.41464	0	0	0	0	0	1.98131	5.71673	5.31774	5.70318	2.46811	4.52934	5.48471	6.20286	2.37934	6.15038	1.95569	5.26134	5.64073	6.63333	6.61956	5.95767	5.86469	5.39832	5.65465	7.14681	6.57534	4.1626	6.16694	2.7473	6.96291	6.67198
Sphingomonas_sp. AP4-R1	0	0	0.756663	0	0	0	0	0	1.34587	0	0	2.16958	0.752386	0.756845	1.50819	1.61952	0	1.8216	0	0	0	0	0	0.140964	2.08368	1.2483	1.77832	0	0.93476	1.31772	1.53383	0	1.61878	0.512499	1.21288	1.29409	2.28221	2.42426	1.76762	1.91752	0	1.22084	2.58104	2.09777	0	2.18718	0.363352	0	0
Sphingomonas_sp. BT-65	0	0	0.756663	0	0	0	0	0	0	0	0	2.74109	0.916412	1.17177	1.68923	1.831	0	2.97819	0	0	0	0	0	0.131034	2.04376	1.45546	1.79154	0	0.862141	1.58854	2.64741	0	2.9507	0.512499	1.71772	2.28469	2.96592	2.80914	2.29297	2.17409	2.01064	1.55975	2.88074	1.99676	0	2.89004	0.347975	2.81648	0
Sphingomonas_sp. HMP6	0	0	0.706741	0	0	0	0	0	0	0	0	6.28496	3.93068	4.49611	5.04371	5.54225	0	5.82537	0	0	0	0	0	1.55233	5.32128	4.86109	5.23372	1.88687	4.12725	4.96296	5.60286	1.47668	5.45014	1.47546	4.68537	5.0942	6.20932	6.05671	5.57119	5.34424	4.88293	4.96989	6.66319	5.97265	3.58298	5.73628	2.18028	6.18778	5.76763
Sphingomonas_taxi	0	0	1.86528	0	0	0	0	0	0	0	0	2.86751	1.14863	1.50799	2.30342	2.73224	0	2.76419	0	0	0	0	0	0.232698	2.16034	1.59339	1.84321	0	1.81017	1.8374	2.62295	0	2.16834	0.839202	1.77733	1.72219	3.08481	2.87829	2.61646	2.45769	1.85459	1.93204	3.21362	2.62338	1.66348	2.67998	0.589408	0	0
Sphingomonas_sanguinis	0	0	2.03671	0	0	0	0	0	0	0	0	2.62314	1.06368	1.59123	1.53683	1.70005	0	2.67157	0	0	0	0	0	0.16271	1.29038	1.1915	1.49304	0	1.38331	1.48623	2.32242	0	2.59656	1.49742	1.25542	1.49328	2.58082	2.52722	2.14776	2.63892	1.61619	4.21646	2.69646	3.96062	0	2.84421	0.536127	2.52905	0
Sphingomonas_paucimobilis	0	0	1.61764	0	2.16584	0	0	0	0	0	0	3.52315	1.59854	2.03458	2.10726	2.14332	0	3.64	0	0	0	0	0	0.27711	2.21528	1.79747	2.23528	0	1.73663	2.1617	3.02874	0.624141	3.42069	1.56136	2.09096	2.45357	3.59748	3.62709	2.89767	3.63665	2.35932	3.88847	3.39586	4.01329	0	3.4952	0.702549	3.11021	0
Sphingomonas_aliaeris	0	0	1.25045	0	0	0	0	0	0	0	0	3.38503	1.56185	1.81551	2.18171	2.84279	0	3.05353	0	0	0	0	0	0.279039	2.25078	2.38365	2.42951	0	1.6093	2.2811	3.10134	0.531839	3.23482	0.694615	2.00631	2.24841	3.62152	3.21079	2.76701	2.58101	2.63992	2.28592	3.73899	3.08364	0	2.78075	0.840798	3.26145	3.54792
Sphingomonas_cannabina	0	0	1.14193	0	0	0	0	0	0	0	0	2.02203	0.708291	0.968836	1.57417	2.00751	0	2.65784	0	0	0	0	0	0.11241	1.51136	0	1.68935	0	0.893712	1.55102	1.86104	0.624141	2.2093	0.316434	1.77733	2.42134	3.102	2.92931	2.37683	2.54106	2.15145	1.26782	2.64936	2.09777	0	2.45452	0.235485	2.60645	0
Sphingomonas_panacis	0	0	0.851605	0	0	0	0	0	0	0	0	4.05052	2.32367	2.59111	3.03685	3.55046	0	3.82952	0	0	0	0	0	0.498482	3.54842	2.89133	3.1726	1.19861	2.32044	3.00006	3.74699	0.433225	4.02456	0.565435	2.64893	3.33291	4.40708	4.3488	3.78217	3.27202	3.07661	3.07478	4.618	4.00464	1.84854	3.66299	0.996837	4.15872	4.27775
Sphingomonas_hengshuiensis	0	0	0.851605	0	0	0	0	0	0	0	0	3.07642	1.21316	1.39669	2.09447	2.23402	0	3.27657	0	0	0	0	0	0.237334	2.10323	1.7589	2.31064	0	1.59016	2.15338	3.18725	0.531839	2.77086	0.468706	2.31866	2.4851	3.28772	3.35586	2.71641	2.86606	2.27973	2.00318	3.44933	2.90004	0	3.18788	0.563014	2.81648	0
Sphingomonas_radiodurans	0	0	0.804915	0	0	0	0	0	0	0	0	2.30342	0.752386	1.11665	1.28995	1.80392	0	2.13081	0	0	0	0	0	0.123899	1.65075	1.00632	1.22736	0	1.01351	1.24125	1.03779	0	2.16834	0.675479	1.19113	1.29409	2.63851	2.38824	2.10905	1.6807	1.74031	1.20885	2.57342	2.09777	0	1.97674	0.522494	2.74981	0
Sphingomonas_psychrotolerans	0	0	0.756663	0	0	0	0	0	0	0	0	2.90169	1.06368	1.60465	1.73939	2.17888	0	3.32081	0	0	0	0	0	0.202538	1.98174	1.94221	1.84954	0	1.22685	1.67247	2.69511	0	2.68634	0.388715	2.41563	2.63316	2.96216	2.80914	2.60954	2.74821	1.9085	1.6153	3.27226	2.67878	1.45114	3.51484	0.452325	0	2.89093
Sphingomonas_morindae	0	0	0.706741	0	0	0	0	0	1.48481	0	0	2.08287	0.8969	1.16273	1.31222	1.7195	0	1.9623	0	0	0	0	0	0.167576	1.35704	1.2483	1.67516	0	1.03254	1.41839	2.1955	0	1.67834	0.434965	1.33692	1.554	2.40363	2.44545	1.76762	1.52559	0	1.34652	2.4254	2.09777	0	1.8277	0.378567	2.36055	0
Sphingomonas_changnyeongensis	0	0	0.65503	0	0	0	0	0	2.07456	0	0	2.11236	0.59177	0.618182	1.17315	1.5668	0	1.49084	0	0	0	0	0	0.092081	0.760471	1.40639	1.34854	0	0.893712	1.03928	1.8186	0	2.16834	0.278888	1.14662	1.9197	2.62905	2.39552	2.2131	0	0	0.95983	2.13345	1.72928	0	1.79595	0.300835	0	0
Sphingomonas_profundi	0	0	0.65503	0	0	0	0	0	1.61154	0	0	1.45915	0.708291	0.70795	0.784585	1.25651	0	1.25584	0	0	0	0	0	0.0640251	1.4516	1.07073	1.01847	0	0.862141	1.0211	0	0	1.3524	0.586078	0.927359	0	1.74812	1.81338	1.49485	1.71701	1.79858	0.974065	1.88014	1.50243	0	1.58922	0.393623	0	0
Sphingobium_sp. RAC03	0	0	2.98108	0	0	0	0	0	0	2.51551	0	2.37815	0.465003	0.926722	1.111	1.20224	0	1.89366	0	0	0	0	0	0.0957323	1.62393	1.13238	1.54077	0	0.829864	0.670786	1.42488	0	2.28789	0.227258	0.927359	1.36359	2.27616	2.21811	1.86375	1.52559	1.61619	1.35743	2.1622	1.68667	0	1.79595	0.284773	0	0
Sphingobium_sp. YG1	0	0	1.02458	0	0	0	0	0	0	0	0	3.1914	1.71454	2.11179	2.13875	3.10556	0	3.28553	0	0	0	0	0	0.266783	2.77432	3.02737	2.44632	0	1.92666	2.91892	3.45999	0.738687	2.79796	0.544493	2.11426	2.91361	3.18177	3.30654	2.41699	2.67628	2.47104	2.69116	3.82627	3.73877	0	3.04664	0.784795	4.25801	0
Sphingobium_yanoikuyae	0	0	2.29502	0	0	0	0	0	2.70596	0	0	4.47043	3.18801	2.93443	3.31287	3.96932	0	4.55154	3.4103	0	0	0	0	0.563737	4.02917	3.63963	3.58108	0	3.60487	3.45756	4.61375	1.66228	4.73501	1.7787	3.57178	4.23188	4.01906	4.19883	3.70964	4.10234	3.91134	3.88847	4.55164	4.45847	0	4.72777	1.42091	5.16969	5.52113
Sphingobium_amiense	0	0	1.28488	0	0	0	0	0	0	0	0	2.53879	0	1.05933	1.55562	1.95924	0	1.8216	0	0	0	0	0	0.134588	0	0	1.04077	0	1.20184	1.30275	0	0	0	0.565435	2.37762	0	2.44193	1.9382	1.96476	0	0	0.930931	2.63185	1.99676	0	1.91896	0	4.54033	0
Sphingopyxis_sp. PAMC25046	0	0	1.61764	0	0	0	0	0	0	0	0	0	1.02825	0.464761	0.362033	0.878065	0	1.1021	0	0	0	0	0	0.0361731	0	0	0.574547	0	0.416988	0	0	0	1.79056	0	0	0	1.27719	1.16613	1.19562	0	0	0.693494	2.06767	0.658925	0	1.30335	0.300835	0	0
Sphingopyxis_sp. USTB-05	0	0	1.17902	0	0	0	0	0	0	0	0	1.31443	0.685728	0.373648	0.561099	0.673878	0	0	0	0	0	0	0	0.0422409	0	0	0.412944	0	0.31185	0.739113	1.53383	0	0	0	0.571026	0	0.906532	1.16613	1.1582	0	0	0.300356	2.05678	0.702346	0	0	0	0	0
Sphingopyxis_sp. FD7	0	0	0.983242	0	0	0	0	0	0	0	0	0	0.795174	0.435025	0.784585	0.825181	0	1.45952	0	0	0	0	0	0.217362	0.945151	0	0.705968	0	0.445671	0.984034	0	0	0	0	0	0	1.12407	1.41554	0.692331	0	0	0.793204	1.71254	0.702346	0	0	0.300835	0	0
Sphingopyxis_sp. EG6	0	0	0.940684	0	0	0	0	0	0	0	0	0	0.973412	0.373648	0.784585	0.807114	0	1.01861	0	0	0	0	0	0.0610399	1.10885	0	0.733615	0	0.541799	0.886983	0	0	1.73554	0.24034	0	0	1.4156	1.94813	1.36945	0	3.00418	0.40913	1.82212	1.00941	0	1.66147	0	0	0
Sphingopyxis_sp. BSN-002	0	0	0.706741	0	0	0	0	0	1.27104	0	0	1.03539	1.68071	0.373648	0.404104	0.548983	0	0	0	0	0	0	0	0.0285523	0	0	0.67778	0	0.280348	0.388287	0	0	0	0.17371	0.571026	0	1.25277	1.06023	0.841459	0	0	0.366599	2.86208	0.93855	0	0	0	0	0
Sphingopyxis_macrogoltabida	0	0	1.17902	0	0	0	0	0	2.49199	0	0	1.4125	1.27493	0.695463	0.906677	1.28289	0	1.29185	0	0	0	0	0	0.0699771	0.945151	0	1.20778	0	0.668882	0.846258	1.72978	0	1.84356	0.4463	0.953434	0	1.74812	1.31169	1.41776	1.71701	2.32007	1.09623	2.69786	1.40067	2.6329	1.66147	0.393623	0	0
Sphingopyxis_fribergensis	0	0	1.10386	0	0	0	0	0	0	0	0	1.09569	1.34859	0.522456	0.633622	0.459278	0	1.52149	0	0	0	0	0	0.0407263	0	0	0.559178	0	0.342679	0.886983	0	0	0	0.304027	1.21288	0	1.04095	1.26478	0.932948	0	1.67958	0.567724	2.09562	1.17268	0	1.88918	0	0	0
Novosphingobium_sp. P6W	0	0	1.21518	0	0	0	0	0	0	0	0	1.03539	0	0.207707	0.542384	0.962112	0	0.974977	0	0	0	0	0	0.0285523	1.10885	1.1915	0.876874	0	0.704923	0.549184	0	0	0	0.278888	0.536944	0	1.35954	0.454785	0.997949	0	1.48038	0.567724	1.38331	0.974414	0	1.30335	0	0	0
Brevundimonas_sp. MF30-B	0	0	0.983242	0	0	0	0	0	1.19211	0	0	0	0	0.293062	0	1.61952	0	0	0	0	0	0	0	0.00854769	0	1.59339	0.306513	0	0.944842	1.05723	0	0	0	0.214056	0	1.72219	0.471366	1.06023	0.864881	0	0	0	0.436456	0	1.59611	1.51316	0.235485	0	0
Brevundimonas_sp. PAMC22021	0	0	0.940684	0	0	0	0	0	0	0	0	0	0.411004	0.419924	1.09825	3.61938	0	2.00631	0	0	0	0	0	0.0788593	2.21528	2.13527	0.378332	0	0.818942	2.12812	0	0.466851	0	0.400417	0	3.64349	1.25277	1.53895	1.69106	0	1.61619	0.640929	0.61345	0.658925	2.15978	1.11034	0.184453	0	0
Brevundimonas_sp. Bb-A	0	0	1.50532	0	0	0	0	0	0	0	0	0	0	0	0.597816	1.53422	0	0	0	0	0	0	0	0	1.4516	2.04197	0.589755	0	0.668882	1.34721	0	0	0	0.328735	0	2.71521	2.58082	2.90912	2.57446	0	0	0	0.666021	0	0	1.6258	0	0	0
Brevundimonas_subvibrioides	0	0	1.14193	0	0	0	0	0	0	0	0	0	0	0	0	1.5668	0	0	0	0	0	0	0	0.0139609	0	0	0	0	0.656666	0.670786	0	0.466851	0	0.253304	0	0	0.428406	0.368677	0.435029	0	1.79858	0	0.571196	0	3.18478	1.25747	0.235485	0	0
Roseomonas_gilardii	0	0	1.47582	0	0	0	0	0	0	0	0	0	0	0.493897	0.424689	1.5668	0	1.1021	0	0	0	0	0	0.0543004	1.93885	2.38365	0.851862	0	6.10753	1.56363	0	0.466851	0	0.468706	0.846183	0	0.687186	1.2163	1.72985	0	0	0.586377	0.583395	0.901772	0	1.30335	4.28193	0	0
Ottowia_sp. oral taxon 894	0	0	1.17902	0	0	0	0	0	4.81962	0	0	0	0	0	0.768571	0	0	0.88355	0	0	3.35499	0	0	0.0155038	0	0	1.28455	0	0.18149	0.41638	0	0	0	0.187285	0.953434	1.96512	0	0	0.465992	0	1.33045	0.40913	0.280349	0.864031	0	0	0.347975	0	0
Variovorax_sp. HW608	0	0	2.17164	0	0	0	0	0	0	0	0	2.02203	0.773939	0.792458	1.09825	1.41998	0	0	0	0	0	0	0	0.0670042	1.14703	1.1915	0.949406	0	0.716739	1.10979	0	0.967333	1.94405	0.434965	0.604322	0	0.361467	0.482382	0.841459	0	2.01064	1.04321	1.36929	1.77066	0	0	0.640791	3.44121	0
Variovorax_sp. PAMC 28711	0	0	1.79535	0	0	0	0	0	0	1.83236	0	1.3643	0	0.293062	0.719432	1.28289	0	0	0	0	0	0	0	0.0505426	0.710355	0	0.800501	0	0.644345	0.716695	0	0	1.94405	0.490769	0	0	0	0	0.583595	0	1.96048	1.06996	0.956031	0.901772	0	0	0.235485	0	0
Variovorax_sp. PAMC26660	0	0	1.81904	0	0	0	0	0	0	0	0	1.2092	0	0.695463	0.542384	1.10206	0	0	0	0	0	0	0	0.033891	0.855764	0	0.705968	0	0.514981	1.05723	0	0	0	0.266153	0	0	0.338446	0	0.465992	0	2.19549	0.809173	0.859012	1.00941	0	0	0.252102	0	0
Variovorax_sp. PAMC28562	0	0	1.56257	0	0	0	0	0	0	1.46069	0	1.26277	0	0.341952	0.296532	0.570565	0	0	0	0	0	0	0	0.0216589	0.658435	0	0.649031	0	0.387722	0.693923	0	0	1.61878	0.4463	0	0	0.291271	0.482382	0	0	0	0.760727	0.797506	1.00941	0	0	0	0	0
Variovorax_sp. PBS-H4	0	0	1.79535	0	0	0	0	0	0	0	0	1.3643	0	0.464761	0.768571	1.02599	0	0	0	0	0	0	0	0.0550508	0	2.04197	0.649031	0	0.387722	0.80435	0	0	0	0.400417	0.730315	0	0	0.709535	0	0	0	1.19677	0.922812	1.20323	0	0	0.437872	0	0
Variovorax_sp. WDL1	0	0	2.09609	0	0	0	0	0	0	0	0	2.16958	0	0.464761	1.22101	1.0569	0	0	0	0	0	0	0	0.0323677	0	0	0.995811	0	0.581113	1.72957	0	0	0	0.523243	0	0	1.28924	0.945942	0.976606	0	0	1.08316	1.31179	2.06488	0	0	0.522494	0	0
Variovorax_sp. RKNM96	0	0	1.56257	0	0	0	0	0	0	0	0	0	0	0	0.719432	0.945689	0	0	0	0	0	0	0	0.0505426	0	0	0.559178	0	0.445671	0.670786	0	0	0	0.434965	0	0	0.573483	0.637719	0	0	0	0.604791	0.671745	1.10957	0	0	0	0	0
Variovorax_sp. RA8	0	0	1.6965	0	0	0	0	0	0	0	0	1.89206	0	0	0.61583	0.713217	0	0	0	0	0	0	0	0.0445097	1.02932	0	0.719858	0	0.501383	1.1438	0	0	0	0.304027	1.16905	0	0	0	0	0	0	0.640929	0.84388	1.47766	0	0	0.31672	0	0
Variovorax_sp. 38R	0	0	1.74677	0	0	0	0	0	0	0	0	0	0	0	0.921237	0	0	0	0	0	0	0	0	0.0699771	0	0	0.589755	0	0.555023	0	0	0	0	0	0	0	0.573483	0.612964	0	0	0	0.622973	0.619387	1.40067	0	0	0	0	0
Variovorax_sp. PBL-H6	0	0	1.72185	0	0	0	0	0	0	0	0	2.51691	1.31958	0.849927	1.13618	1.28289	0	0	0	0	0	0	0	0.192343	2.1972	0	0.747243	0	0.994221	1.47291	0	0	0	0.4463	0	0	0	0	0	0	0	0.777057	1.52919	0	0	0	0.549633	0	0
Variovorax_sp. SRS16	0	0	1.6965	0	0	0	0	0	0	0	0	0	0	0.70795	0.800424	1.51208	0	0	0	0	0	0	0	0.0429975	0	0	0.634439	0	0.751617	0	0	0	0	0.479779	0	0	0	1.07843	0	0	0	0.974065	1.28963	2.44315	0	0	0	0	0
Variovorax_sp. PBL-E5	0	0	1.74677	0	0	0	0	0	0	0	0	0	0	0.695463	0.735998	0	0	0	0	0	0	0	0	0.0632794	0	0	0.851862	0	0.807937	0	0	0	0	0.512499	0	0	0	0	0	0	0	1.56916	1.26711	0	0	0	0	0	0
Variovorax_boronicumulans	0	0	1.61764	0	0	0	0	0	0	0	0	0	0	0	0.424689	0.860651	0	0	0	0	0	0	0	0.0407263	0	0	0.705968	0	0.514981	1.00268	0	0	0	0.490769	0.873753	0	0	0	0	0	1.96048	0.886467	1.0381	1.20323	0	0	0	0	0
Acidovorax_sp. JMULE5	0	0	1.74677	0	1.71376	0	0	0	0	1.83236	0	1.2092	0	0.435025	0.891969	1.14585	0	0	0	0	0	0	0	0.0527985	0	0	0.691943	0	0.528452	1.41839	0	0	0	0.946865	0.636867	0	0	0	0	0	1.48038	0.710598	0.776407	0.785452	0	0	0.300835	0	0
Acidovorax_sp. YS12	0	0	1.81904	0	0	0	0	0	0	0	0	2.08287	0.615839	0.732605	0.735998	1.50089	0	1.39477	0	0	0	0	0	0.195749	1.14703	1.59339	1.02966	0	1.02306	1.3761	0	0	0	0.544493	0	0	0.705295	0	0	0	1.85459	1.33554	1.25953	2.36424	0	0	0.466634	0	0
Acidovorax_sp. 1608163	0	0	1.50532	0	3.75208	0	0	0	0	0	0	1.82241	0.517054	0.768814	0.906677	2.32571	0	1.32698	0	0	0	0	0	0.0986466	0.945151	0	0.604804	0	0.631919	1.34721	0	0	1.67834	2.37589	1.31697	0	0	0	0.665905	1.71701	2.15145	1.15988	0.988503	1.64277	0	0	0.26853	0	0
Acidovorax_sp. HDW3	0	0	1.50532	0	0	0	0	0	0	0	0	1.67212	0	0	0.542384	0.878065	0	0	0	0	0	0	0	0.027788	0	0	0.429944	0	0.541799	0.92659	0	0	0	0.388715	0.873753	0	0	0	0	0	0	1.15988	0.951332	2.06488	0	0	0.536127	0	0
Acidovorax_sp. RAC01	0	0	1.47582	0	2.32878	0	0	0	0	0	0	1.71118	0.639513	0.44997	0.964055	1.54516	0	1.29185	0	0	0	0	0	0.108078	1.18422	0	0.774117	0	0.501383	1.05723	0	0	0	1.03958	0.699834	0	0	0	0	0	1.85459	1.20885	1.01577	1.79092	0	0	0.252102	0	0
Acidovorax_sp. KKS102	0	0	1.50532	0	3.15599	0	0	0	0	0	0	2.19736	1.06368	1.64417	2.02202	2.19981	0	1.36127	0	0	0	0	0	0.145903	1.89466	1.7589	1.83047	0	1.3072	2.02242	0	0.682551	2.43328	1.60753	1.05326	0	0	0	1.23211	0	2.50643	1.30208	1.87271	2.44315	0	2.28191	0.678162	0	0
Acidovorax_sp. T1	0	0	2.11535	0	0	0	0	0	0	0	0	2.53879	0	0.631353	0.921237	1.93449	0	0	0	0	0	0	0	0.0632794	2.04376	0	0.774117	0	0.528452	1.34721	0	0	0	1.02454	1.45113	0	0	0	0	0	0	1.34652	1.49731	1.86921	0	0	0	0	0
Acidovorax_sp. 5MLIR	0	0	1.02458	0	0	0	0	0	0	0	0	1.26277	0	0	0.561099	0.693682	0	0	0	0	0	0	0	0.0346521	0	0	0.663477	0	0.416988	0.886983	0	0	0	0.376917	0	0	0.450046	0	0.465992	0	0	0.388022	0.797506	1.20323	0	0	0.408524	0	0
Acidovorax_carolinensis	0	0	2.31182	0	0	0	0	0	0	0	0	2.60251	0	1.11665	1.85765	2.03882	0	0	0	0	0	0	0	0.0640251	1.48179	0	1.44367	0	0.893712	0.965139	0	0	0	1.09824	1.12384	0	0	0	0	0	2.01064	1.41073	1.17741	2.19217	0	0	0.563014	0	0
Acidovorax_avenae	0	0	2.07657	0	0	0	0	0	0	0	0	2.32876	1.04607	1.21616	1.61056	2.19287	0	0	0	0	0	0	0	0.176569	1.35704	2.13527	0.984349	0	1.33045	1.81647	0	0	0	0.978438	1.16905	0	0.809419	1.06023	1.19562	0	2.19549	1.52149	1.61786	2.36424	0	2.23532	0.761771	3.63837	0
Acidovorax_monticola	0	0	1.4457	0	0	0	0	0	0	0	0	1.45915	0	0.550461	0.921237	1.43182	0	1.21891	0	0	0	0	0	0.0647705	1.67708	0	1.15764	0	0.693009	1.31772	0	0	0	0.626497	0.636867	0	0.406436	0	0.692331	0	1.48038	1.13476	1.16122	1.72928	0	1.55169	0.300835	0	0
Acidovorax_radicis	0	0	1.28488	0	1.30766	0	0	0	0	0	0	0	0	0.225187	0.719432	0.591828	0	0	0	0	0	0	0	0.0625333	0	0	0.67778	0	0.402429	0.984034	0	0	0	0.555002	0	0	0	0	0	0	0	0.693494	0.583395	0.901772	0	0	0	0	0
Acidovorax_antarcticus	0	0	1.14193	0	0	0	0	0	0	0	0	2.05277	0	0.373648	0.891969	1.25651	0	0	0	0	0	0	0	0.08328	1.22048	0	0.949406	0	0.327347	1.85803	0	0	0	0.694615	0.789412	0	0.705295	0	0.496303	0	0	1.02964	1.01126	1.52679	0	0	0	0	0
Hydrogenophaga_sp. RAC07	0	0	1.4457	0	0	0	0	0	0	0	0	1.95851	0	0.792458	0.768571	1.44356	0	0	0	0	0	0	0	0.0414838	1.22048	0	0.913595	0	0.568127	0.49752	0	0	0	0.24034	0	1.77416	0.573483	0.397955	0	0	0	1.18458	1.06445	1.75012	0	0	0.408524	0	0
Hydrogenophaga_sp. YM1	0	0	1.38351	0	0	0	0	0	0	0	0	2.11236	0	0.682867	1.25589	1.08716	0	0	0	0	0	0	0	0.0729439	1.14703	1.79747	0.800501	0	0.644345	0.623368	0	0	0	0	0.789412	0	0	0.42665	0	0	2.10602	1.33554	1.50053	1.50243	0	0	0.589408	4.05209	0
Hydrogenophaga_sp. PBL-H3	0	0	1.53423	0	0	0	0	0	0	0	0	1.78628	0.730507	0.70795	0.906677	1.24313	0	0	0	0	0	0	0	0.0376924	1.42076	0	0.800501	0	0.606739	1.19335	0	0	0	0.187285	0.846183	0	0	0.96563	0	0	0	0.824967	1.06009	2.08142	0	0	0.576271	0	0
Hydrogenophaga_sp. PBC	0	0	1.25045	0	0	0	0	0	0	0	0	2.37815	0.542392	0.67016	1.20919	0.843025	0	0	0	0	0	0	0	0.06626	1.4516	0	0.589755	0	0.631919	0.945993	0	0.765957	0	0.253304	1.14662	0	0.650272	0.709535	0.665905	0	0	1.46213	1.18943	2.04815	1.78945	1.79595	0.393623	0	0
Hydrogenophaga_sp. BPS33	0	0	1.17902	0	0	0	0	0	0	0	0	2.47212	0.662806	0.849927	0.735998	1.07211	0	0	0	0	0	0	0	0.100829	0	0	0.889218	0	0.716739	1.24125	0	0	0	0.365021	0.668694	0	0	0.662057	0.793442	0	2.32007	1.27933	1.43135	2.03122	0	0	0.408524	0	0
Hydrogenophaga_sp. NH-16	0	0	1.4457	0	0	0	0	0	0	0	0	2.47212	0	1.09779	1.60154	1.5775	0	0	0	0	0	0	0	0.118884	0	0	0.995811	0	2.39219	1.20949	0	0	0	0.4463	0	0	0	0	0	0	0	1.48219	1.23267	2.92774	2.93507	0	0.690407	0	0
Hydrogenophaga_sp. SL48	0	0	0.851605	0	0	0	0	0	0	0	0	1.59066	0.59177	0.577932	0.61583	1.02599	0	1.01861	0	0	0	0	0	0.0971902	1.02932	1.94221	0.925631	0	0.387722	0.443937	0	0	2.50083	0.227258	0.502037	0	0	0	0	0	0	1.23273	1.09459	1.99676	0	0	0.378567	0	0
Hydrogenophaga_sp. PAMC20947	0	0	0.756663	0	0	0	0	0	0	0	0	0	0	0	0.362033	0.482233	0	0	0	0	0	0	0	0.0247267	0	0	0.479773	0	0	0.49752	0	0	0	0	0	0	0	0	0.525991	0	0	0.366599	0.601503	0.901772	0	0	0	0	0
Hydrogenophaga_crocea	0	0	1.41494	0	0	0	0	0	0	0	0	2.35367	0.836729	0.67016	1.14861	1.50089	0	1.5809	0	0	0	0	0	0.08328	1.10885	2.13527	0.901458	0	0.581113	1.17702	0	0	0	0.227258	0.846183	0	0	0.536041	1.10017	0	2.60769	1.42116	1.48436	1.77066	0	0	0.437872	0	0
Hydrogenophaga_taeniospiralis	0	0	1.25045	0	0	0	0	0	0	0	0	1.4125	0.857066	0.695463	0.964055	1.216	0	1.36127	0	0	0	0	0	0.0445097	1.38926	0	0.67778	0	0.473796	0.443937	0	0	0	0.340932	0.668694	0	0.842521	0.864387	0	0	0	1.01595	1.17338	1.72928	0	0	0.536127	0	0
Hydrogenophaga_pseudoflava	0	0	1.17902	0	0	0	0	0	0	0	0	2.19736	0	0	1.25589	1.24313	0	0	0	0	0	0	0	0.0854853	0	0	0.925631	0	0.342679	1.09248	0	0	0	0	0	0	0	0	0	0	0	1.18458	1.20135	1.85003	0	0	0.408524	0	0
Comamonas_aquatica	0	0	2.59858	0	0	0	0	0	0	0	0	3.14935	0.752386	0.756845	1.63726	1.98358	0	2.18925	0	0	0	2.56404	3.08124	0.109523	2.1972	2.16507	1.32146	0	1.75393	2.28872	0	0.563267	2.2093	1.39585	1.02894	0	0.858792	0.800046	1.76762	0	3.50185	1.91739	1.3868	2.32311	2.41565	0	0.738373	0	0
Comamonas_sp. NLF-7-7	0	0	1.28488	0	0	0	0	0	0	0	0	1.92567	0	0	0.561099	0.89527	0	0	0	0	0	0	0	0.0490368	0.98785	1.63658	0.82641	0	0.35785	0.716695	0	0	1.49173	0	0	0	0	0	0	0	0	0.871336	0.671745	1.42679	0	0	0.437872	0	0
Comamonas_serinivorans	0	0	1.25045	0	0	0	0	0	0	0	0	1.67212	0	0.682867	0.561099	0.591828	0	0	0	0	0	0	0	0.0535496	1.29038	0	0.747243	0	0.514981	0.549184	0	0	1.3524	0.328735	0	0	0.533499	0	0.465992	0	1.54988	0.809173	0.893716	1.97921	0	1.6258	0.408524	0	0
Comamonas_kerstersii	0	0	1.21518	0	0	0	0	0	0	0	0	0	0	0.27639	0.542384	0.653799	0	0	0	0	0	3.2299	0	0.0354128	0.760471	0	0.496007	0	0.528452	0.846258	0	0	0	0	0	0	0	0	0	0	0	0.640929	0.409301	0.825276	0	0	0.218674	0	0
Comamonas_testosteroni	0	0	2.07657	0	0	0	0	0	0	0	0	0	0.752386	0.618182	1.46908	1.55602	0	0	0	0	0	2.82166	0	0.0655154	0	0	1.5011	0	0.796848	2.50037	0	0	0	1.3782	0	0	1.11054	1.59058	1.1582	0	0	1.43151	1.10309	2.79364	0	0	0.628116	0	0
Comamonas_fluminis	0	0	1.10386	0	0	0	0	0	0	0	0	0	0	0	0	0	0	0	0	0	0	2.33528	0	0.0162746	0	0	0.2502	0	0.459802	0.574338	0	0	0	0.376917	0	0	0	0	0	0	0	0.450443	0.324626	0.901772	0	0	0.26853	0	0
Diaphorobacter_sp. MNS-0	0	0	2.63907	0	0	0	0	0	0	0	0	0	0	0	0	0	0	0	0	0	0	0	0	0	0	0	0	0	0	0	0	0	0	0	0	0	0	0	0	0	0	0	0	0	0	0	0.946676	0	0
Diaphorobacter_sp. JS3051	0	0	2.43957	0	0	0	0	0	0	0	0	0	0	0	0	0	0	0	0	0	0	0	0	0	0	0	0	0	0	0	0	0	0	0	2.28825	0	0	0	0	0	0	0	0	0	0	0	0	0	0
Diaphorobacter_sp. HDW4B	0	0	0.65503	0	0	0	0	0	0	0	0	0	0	0.435025	0.542384	0.945689	0	0	0	0	0	0	0	0.0224265	0	0	0.649031	0	0.416988	0.574338	0	0	0	0.523243	0	0	0	0	0	0	0	0.450443	0.760378	0.93855	0	0	0.201665	0	0
Diaphorobacter_aerolatus	0	0	1.38351	0	0	0	0	0	0	0	0	0	0	0.508247	0	1.1168	0	0	0	0	0	0	0	0.0147325	0	0	1.00718	0	0.473796	0.693923	0	0	0	0.376917	0	0	0	0	0	0	0	0.809173	0.601503	1.29117	0	0	0.378567	0	0
Diaphorobacter_ruginosibacter	0	0	0.706741	0	0	0	0	0	0	0	0	2.08287	0	0.67016	0.504209	1.01029	0	0	0	0	0	0	0	0.0139609	0	0	0	0	0	0.549184	0	0	0	0.291512	0	0	0	0	0	1.15411	0	1.02964	0.648709	1.04357	0	0	0	0	0
Melaminivora_sp. SC2-9	0	0	2.39298	0	0	0	0	0	0	0	0	1.99062	0	0.70795	1.01924	0.825181	0	0	0	0	0	0	0	0.0323677	0	0	0.719858	0	0.445671	0.782931	0	0	2.03799	0.17371	1.19113	0	0	0	0	0	0	0.824967	1.0381	1.57431	0	0	0.466634	0	0
Melaminivora_jejuensis	0	0	1.21518	0	0	0	0	0	0	0	0	1.74922	0	0	0.651198	0.504828	0	1.18102	0	0	0	0	0	0.0384515	1.10885	0	0.889218	0	0.541799	1.07496	0	0	0	0.200733	0	0	0.612388	0	0	0	2.01064	1.35743	0.993083	2.04815	0	0	0.26853	0	0
Delftia_tsuruhatensis	0	0	2.24343	0	0	0	0	0	0	0	0	3.12062	0	0.849927	1.18527	2.02325	0	0	0	0	0	0	0	0.142377	0	0	1.33957	0	0.807937	5.21667	3.29952	1.4263	2.74323	1.03208	0	0	0	1.02313	0	0	0	1.93932	1.37982	2.82345	0	2.28191	0.714589	0	0
Delftia_acidovorans	0	0	1.4457	0	0	0	0	0	0	0	0	2.22461	0.991923	1.43475	2.48589	2.97409	0	2.68517	0	0	0	0	0	0.193024	2.67329	0	1.91137	0	1.27559	4.96772	0	1.78732	3.82819	1.66202	1.14662	0	1.04095	1.07843	0	2.2254	2.23822	1.86488	1.60295	2.93686	0	2.1625	0.628116	0	0
Rhodoferax_sediminis	0	0	1.28488	0	0	0	0	0	0	0	0	1.2092	0.465003	0.373648	0.444983	1.07211	0	0	0	0	0	0	0	0.140257	0	0	0.961148	0	0.416988	1.03928	0	0	0	0.227258	0	0	0	0	0.403388	1.04409	0	0.793204	0.90348	1.57431	0	0	0.363352	0	0
Rhodoferax_sp. BAB1	0	0	1.14193	0	0	0	0	0	0	0	0	1.59066	0	0.768814	1.09825	1.38386	0	0	0	0	0	0	0	0.0602926	0.808904	1.1915	0.813514	0	0.296185	1.00268	0	0	0	0.17371	0.466264	0	0	0	0	1.56596	0	0.901441	1.27466	1.83059	0	0	0.549633	0	0
Rhodoferax_koreense	0	0	1.17902	0	0	0	0	0	0	0	0	2.93507	0.639513	0.682867	1.22101	1.41998	0	1.49084	0	0	0	0	0	0.118166	1.51136	1.59339	0.913595	0	0.555023	0.906923	0	0	0	0.365021	0	0	1.04095	0	0.743772	0	0	1.69481	1.7509	1.75012	0	1.47357	0.536127	0	0
Rhodoferax_saidenbachensis	0	0	0.65503	0	0	0	0	0	0	0	0	1.03539	0	0.493897	0	0.693682	0	0	0	0	0	0	0	0.0323677	0	0	0.774117	0	0.473796	0.693923	0	0	0	0	0	0	0	0	0	0	0	0.548828	0.583395	1.17268	0	0	0	0	0
Ramlibacter_tataouinensis	0	0	2.15312	0	0	0	0	0	0	1.65846	0	2.74109	0.935663	1.11665	1.28995	1.72913	0	1.32698	0	0	0	0	0	0.127471	1.48179	1.97623	1.58697	0	0.964797	1.39034	1.68323	0.738687	0	0.533907	1.27623	0	0.740844	0	0.692331	1.15411	2.95378	1.97514	1.86023	2.50576	0	1.6258	0.818657	0	0
Polaromonas_sp. JS666	0	0	1.28488	0	0	0	0	0	0	0	0	2.02203	0.517054	0.883341	0.99191	1.44356	0	0	0	0	0	0	0	0.118884	1.48179	1.40639	1.35745	0	0.619384	1.0211	0	0	0	0.412025	0.760166	0	0	0	0	0	0	1.17228	1.18543	2.22231	0	1.39097	0.522494	0	0
Polaromonas_naphthalenivorans	0	0	0.756663	0	0	0	0	0	0	0	0	1.31443	0	0.293062	0.523423	0.770285	0	0	0	0	0	0	0	0.0407263	0.710355	0	0.574547	0	0.402429	0.670786	0	0	0	0.146173	0.429582	0	0	0	0	0	1.2492	0.793204	0.654503	1.29117	1.59611	0	0.332432	0	0
Pulveribacter_suum	0	0	1.38351	0	0	0	0	0	0	0	0	1.31443	0	0.309543	0.464997	0.732492	0	0	0	0	0	0	0	0.0429975	0	0	0.634439	0	0.568127	0.739113	0	0	0	0.17371	0.668694	0	0	0	0.638987	0	1.79858	0.658664	0.833703	1.52679	0	0	0.452325	0	0
Kinneretia_sp. DAIF2	0	0	1.14193	0	0	0	0	0	0	0	0	5.21437	2.13669	2.78037	3.25369	3.77388	0	3.49308	0	0	0	0	0	0.662073	3.31683	4.45348	3.29595	2.92294	2.51231	3.06361	2.91248	1.66228	3.50535	1.16837	2.1372	2.51595	2.01817	2.00632	1.46451	2.60057	4.15385	3.87526	4.22266	4.59432	2.90754	2.79688	1.43554	5.33799	5.63729
Hylemonella_gracilis	0	0	0.851605	0	0	0	0	0	0	0	0	1.2092	0	0.479403	0.504209	1.02599	0	0	0	0	0	0	0	0.0482832	0.658435	0	0.813514	0	0.541799	0.693923	0	0	0	0.200733	0.536944	0	0.361467	0	0	0	0	0.901441	0.705624	1.17268	0	1.05776	0.201665	0	0
Verminephrobacter_eiseniae	0	0	0.851605	0	0	0	0	0	0	0	0	0.972473	0	0.259523	0.542384	0.788817	0	0	0	0	0	0	0	0.0384515	0	0	0.574547	0	0.668882	0.388287	0	0	0	0.17371	0	0	0	0	0.435029	0	0	0.658664	0.853986	1.34696	0	0	0.26853	0	0
Schlegelella_thermodepolymerans	0	0	1.81904	0	0	0	0	0	0	0	0	3.0153	1.04607	0.926722	1.398	1.9916	0	1.60972	0	0	0	0	0	0.126758	1.87204	1.90736	1.38386	0	2.53251	1.57614	0	0.531839	1.94405	0.340932	0.636867	0	0.842521	0.7555	0.611557	0	1.9085	2.20977	2.10412	2.99912	0	1.16107	0.522494	3.39833	0
Schlegelella_aquatica	0	0	1.28488	0	0	0	0	0	0	0	0	1.89206	0.517054	0.937366	0.935651	1.9916	0	0.929988	0	0	0	0	0	0.0854853	1.3241	1.67852	0.705968	0	0.954854	1.31772	0	0	1.42375	0.278888	0.571026	0	0.513084	0.732701	0.954942	0	0	1.31332	1.43808	2.14574	0	1.05776	0.437872	2.67991	0
Schlegelella_brevitalea	0	0	0.896832	0	0	0	0	0	0	0	0	2.8847	0.354905	0.780685	1.22101	1.80392	0	0.835567	0	0	0	0	0	0.100829	0.98785	1.71927	1.07359	0	0.704923	0.886983	1.17868	0	0	0.214056	0.668694	0	0.55363	0	0	0	1.48038	1.49212	1.78299	2.30913	0	0.887452	0.508731	2.52905	0
Ideonella_dechloratans	0	0	2.34483	0	0	0	0	0	0	0	0	3.96421	1.53685	1.5222	1.9386	2.52678	0	1.77147	0	0	0	0	0	0.236672	2.02338	2.90905	2.2401	0	1.37587	1.64899	2.57276	0.499711	1.73554	1.54036	1.1007	0	0.9221	0.96563	0.465992	1.4413	2.79109	2.75438	2.95304	3.86832	2.76146	2.30465	0.738373	4.3952	4.66599
Sphaerotilus_sp. FB-5	0	0	1.53423	0	0	0	0	0	0	0	0	3.272	0.87712	1.11665	1.76383	2.09946	0	1.45952	0	0	0	0	0	0.155031	1.75331	2.52827	1.47677	0	0.93476	1.48623	0	0	2.12619	0.555002	1.21288	0	0.450046	0.925981	0	0	0	2.02385	2.38241	3.2611	2.45421	0	0.589408	3.84412	0
Sphaerotilus_sulfidivorans	0	0	0.756663	0	0	0	0	0	0	0	0	2.98374	0.708291	1.01981	1.38755	1.82203	0	1.1421	0	0	0	0	0	0.175189	1.38926	2.04197	1.57174	0	0.851462	1.17702	0	0.594025	0	0.400417	0.730315	0	0.533499	0.397955	0.496303	1.25632	0	2.09071	2.11045	3.56148	2.76146	0	0.508731	0	0
Methylibium_petroleiphilum	0	0	1.35137	0	0	0	0	0	0	0	0	2.74109	0.685728	0.44997	1.44913	1.1314	0	1.21891	0	0	0	0	0	0.108801	1.22048	1.40639	1.38386	0	0.501383	1.0211	0	0	0	0.376917	0.699834	0	0	1.14901	0	0	1.79858	1.24452	1.63554	2.09777	0	0	0.300835	3.11021	0
Methylibium_sp. Pch-M	0	0	0.896832	0	0	0	0	0	0	0	0	2.14125	0.491263	0.464761	1.26733	1.53422	0	1.25584	0	0	0	0	0	0.0884204	1.72835	1.59339	1.12669	0	0.840703	1.30275	0	0	1.61878	0	0.571026	0	0.450046	0.777945	0	0	0	1.70338	1.52603	1.96145	0	0	0.378567	2.88021	0
Rubrivivax_gelatinosus	0	0	1.06477	0	0	0	0	0	0	0	0	3.1635	1.30485	1.34166	1.73939	1.95104	0	1.25584	0	0	0	0	0	0.535517	1.84906	2.00947	1.60953	0	1.11522	1.67247	0	0	1.67834	0.4463	0.846183	0	0.890793	0.96563	0.403388	0	2.05912	2.33086	2.21609	2.71102	2.11235	1.51316	0.72653	3.52334	0
Mitsuaria_sp. 7	0	0	0.804915	0	0	0	0	0	0	0	0	4.01193	1.34859	1.68895	2.50535	2.76537	0	2.15056	0	0	0	0	0	0.356564	2.38463	3.42237	2.58178	1.3283	1.79909	2.4194	1.68323	0.895071	2.32563	0.786666	1.46931	0	1.34805	0.96563	0.841459	1.48406	3.02873	2.88819	3.15556	3.5317	1.95992	1.58922	0.956849	4.25801	3.83419
Achromobacter_spanius	0	0	3.54701	3.84661	0	2.65627	0	1.9935	0	0	0	0	0	0	0.561099	0.89527	2.16598	0	0	0	0	0	0	0.0407263	0	0	0	0	0.327347	0.846258	0	0	0	0.291512	0	0	0.687186	0.800046	0.525991	0	0	0.622973	0.409301	1.04357	0	0	0	0	0
Pigmentiphaga_aceris	0	0	1.38351	0	0	0	0	0	0	0	0	0	0	0	0	0.338684	0	0	0	0	0	0	0	0.0270233	0	0	0	0	0	0	0	0	0	0	0	0	0	0	0	0	0	0.277581	0.272836	0.658925	0	0	0	0	0
Bordetella_bronchiseptica	0	0	1.35137	0	0	0	0	0	0	0	0	0	0	0	0	0	0	0	0	0	0	0	0	0	0	0	0	0	0	0	0	0	0	0	0	0	0	0	0	0	0	0	0.642892	0	0	0	0	0	0
Cupriavidus_taiwanensis	0	0	2.13436	0	0	0	0	0	0	0	0	2.83251	0	1.09779	1.36642	1.41998	0	1.45952	0	0	0	0	0	0.149421	1.35704	1.83504	1.33054	0	0.796848	1.22546	0	0	0	0.665815	0.953434	0	1.09689	1.38662	0	1.4413	2.32007	1.32447	1.46471	2.51796	0	0	0.549633	0	0
Cupriavidus_pauculus	0	0	1.02458	0	0	0	0	0	0	0	0	1.71118	0.8969	0.419924	0.719432	1.20224	0	0	0	0	0	0	0	0.0971902	1.51136	1.45546	0.839192	0	0.716739	1.07496	0	0	0	0.616498	0.846183	0	0.890793	0	1.26769	0	0	1.15988	1.57268	1.79092	0	2.28191	0.480803	0	0
Cupriavidus_oxalaticus	0	0	0.896832	0	0	0	0	0	0	0	0	1.26277	0.662806	0.67016	0.702674	0.653799	0	0	0	0	0	0	0	0.0497899	1.02932	0	0	0	0.31185	0.866765	0	0	0	0.227258	0	0	0.775539	0.96563	0.555081	0	0	0.604791	0.797506	0.93855	0	0	0.284773	0	0
Burkholderia_gladioli	0	0	1.02458	0	0	0	0	0	0	0	0	2.58158	0	0.373648	0.800424	1.26976	0	1.98447	0	0	0	0	0	0.06626	1.25586	0	0.901458	0	0.704923	0.388287	0	0	0	0.340932	0	0	0.792578	0.732701	0.793442	0	0	0.777057	1.11994	1.59749	0	0	0.26853	0	0
Lautropia_mirabilis	0	0	1.91008	0	0	0	1.4548	0	2.73409	0	0	1.4125	0	0	0	0.363623	0	0	0	0	2.78132	0	0	0.0247267	0.658435	0	3.20753	0	0.704923	0.623368	0	0	0	0.954823	1.35659	0	0	0	3.51242	6.01624	0	0.388022	0.219117	0	0	1.55169	0.201665	0	0
Ralstonia_insidiosa	0	0	1.47582	0	0	0	0	0	0	0	0	2.83251	1.61057	1.98926	2.4562	2.93719	0	2.85122	0	0	0	0	0	0.469506	2.77432	1.40639	2.51962	2.3509	1.78232	2.58325	2.1955	3.86119	6.22966	1.13373	1.19113	0	2.3355	2.49371	3.60574	1.4413	1.67958	4.01778	1.8247	4.87846	0	2.3708	1.48558	0	0
Aquabacterium_sp. J223	0	0	1.67069	0	0	0	0	0	0	0	0	2.74109	0.491263	1.06904	1.40837	1.59866	0	1.06095	0	0	0	0	0	0.123899	1.62393	2.04197	1.49304	0	1.01351	1.45948	0	0	0	0.376917	0.571026	0	0.492376	0.482382	0.887929	0	1.67958	2.017	1.99875	2.46852	0	1.05776	0.423273	0	0
Aquabacterium_olei	0	0	1.59037	0	0	0	0	0	0	0	0	4.33318	1.89257	2.39269	3.03015	3.44924	0	2.18925	0	0	0	0	0	0.392038	2.92475	3.39747	2.67742	0	1.98645	2.65575	1.63513	0.499711	2.03799	0.914586	1.02894	0	0.450046	0	0	1.15411	3.29476	4.31621	2.72013	5.09349	2.59889	1.88918	1.24945	4.63573	4.34003
Xylophilus_rhododendri	0	0	1.64441	0	0	0	0	0	0	0	0	0	0.411004	0.695463	0.651198	0.843025	0	0	0	0	0	0	0	0.0751651	0	1.07073	0.496007	0	0.487655	0.716695	0	0	0	0.353027	0	0	0.492376	0.368677	0	0	0	1.02964	0.888809	1.42679	0	0	0.378567	0	0
Rhizobacter_sp. AJA081-3	0	0	1.02458	0	0	0	0	0	0	0	0	3.17752	0.857066	0.915998	1.34498	1.80392	0	1.42751	0	0	0	0	0	0.157828	1.80198	2.04197	1.4098	0	1.1764	1.22546	0	0.765957	1.42375	0.253304	1.14662	0	0.612388	0.397955	0.611557	0	1.40736	2.04424	2.21609	2.91856	1.59611	1.34783	0.628116	3.11021	0
Rhizobacter_gummiphilus	0	0	0.65503	0	0	0	0	0	0	0	0	2.83251	0.662806	0.861151	1.41867	1.59866	0	1.01861	0	0	0	0	0	0.190295	1.22048	1.63658	1.38386	0	0.872742	1.31772	0	0.624141	1.61878	0.457546	0.730315	0	0.668847	0.732701	0.525991	0.985773	1.96048	1.73715	1.72084	2.41732	1.45114	1.00319	0.423273	2.74981	0
Leptothrix_cholodnii	0	0	0.896832	0	0	0	0	0	0	0	0	2.70283	1.02825	1.15363	1.20919	2.06946	0	1.36127	0	0	0	0	0	0.18482	1.42076	2.10483	1.30313	0	0.883265	1.1605	0	0.531839	0	0.365021	0.636867	0	0.612388	0.612964	0.555081	1.56596	1.79858	2.123	1.87767	2.64579	1.45114	1.39097	0.602427	3.48286	0
Massilia_sp. WG5	0	0	1.64441	3.47525	1.65353	0	1.61714	0	0	2.84815	0	0	0	0.479403	0.831589	1.82203	0	0	0	0	0	0	0	0.100102	1.38926	0	1.5171	0	1.15049	1.33254	0	0	0	1.40168	0	1.61227	0.705295	0.482382	0.583595	0	0	0.916261	1.17338	1.40067	0	0	0.494834	0	0
Duganella_dendranthematis	0	0	1.06477	0	0	0	0	0	0	0	0	0	0	0	0.251152	0.459278	0	0	0	0	0	0	0	0.0100964	0	0	0.342869	1.75468	0.818942	2.2963	0	0	0	0.741374	0	0	0.291271	0	0	0	0	0.490605	0.436456	1.10957	0	0	0	0	0
Neisseria_sicca	0	0	4.97264	0	1.65353	0	2.19887	0	4.91487	0	0	0	0	0	1.42889	3.04133	0	0	0	0	6.65237	0	0	0.0535496	1.35704	0	2.85469	0	0.740085	1.1438	0	3.57162	0	2.28727	1.21288	2.51595	0	0.482382	2.8159	1.88598	0	0	0.388593	0.974414	0	0	0.363352	0	0
Neisseria_macacae	0	0	4.48764	0	0	0	0	0	1.9361	0	0	0	0	0	0	1.0569	0	0	0	0	5.94079	0	0	0.0100964	0	0	2.15064	0	0	0	0	2.40559	0	2.06266	0.846183	0	0	0	0.583595	1.35177	0	0	0	0.825276	0	0	0.26853	0	0
Neisseria_mucosa	0	0	3.52558	0	0	0	1.51097	0	4.00297	0	0	0	0	0	0	2.66361	0	0	0	0	6.54409	0	0	0.0270233	0	0	3.12903	0	0.264335	1.10979	0	1.50932	0	1.30538	0.927359	1.72219	0	0	1.97556	0	2.15145	0	0.171425	0.864031	0	1.51316	0	0	0
Neisseria_sp. oral taxon 014	0	0	2.65232	0	0	0	0	0	0	0	0	0	0	0	0	1.94279	0	0	0	0	3.315	0	0	0	0	0	1.45202	0	0.704923	0.49752	0	0.990638	0	0.479779	0	0	0	0	0	4.12953	0	0	0	0	0	0	0.218674	0	0
Neisseria_subflava	0	0	2.70412	0	0	0	0	0	4.66015	0	0	0	0	0	0	2.65858	0	0	0	0	5.55947	0	0	0.0231936	0	0	1.56406	0	0.541799	1.1605	0	0.563267	0	0.544493	0.789412	1.82432	0	0	1.31947	0	0	0	0	0	0	0	0	0	0
Neisseria_elongata	0	0	1.95354	0	0	0	0	0	3.28349	0	0	0	0	0	0	1.28289	0	0	0	0	4.63104	0	0	0.0178151	0	0	1.5171	0	0.342679	0.670786	0	1.28264	0	0.596289	1.1007	1.36359	0	0	0.954942	1.04409	0	0	0	0	0	0	0	0	0
Neisseria_meningitidis	0	0	2.15312	0	0	0	0	0	2.81534	0	0	0	0	0	0	1.5775	0	0	0	0	4.34362	0	0	0	0	0	1.22736	0	3.57759	0.523583	0	1.16465	0	1.52441	0	0	0	0	0	1.04409	0	0	0	0	0	0	0	0	0
Neisseria_flavescens	0	0	1.10386	0	0	0	0	0	3.63637	0	0	0	0	0	0.362033	2.08453	0	0	0	0	4.34362	0	0	0	0	0	0.889218	0	0.280348	0.647272	0	0	0	0.353027	0	0	0	0	0.81765	0	0	0	0	0	0	0	0	0	0
Eikenella_corrodens	0	0	2.36106	0	0	0	0	0	2.16	0	0	0	0	0	0	0.388138	0	0	0	0	3.35499	0	0	0.0116434	0	0	1.37511	0	0	0	0	1.82671	0	0	0	0	0	0	0.496303	0	0	0	0.113714	0	0	0	0	0	0
Kingella_denitrificans	0	0	1.56257	0	0	0	0	0	0	0	0	0	0	0	0	0	0	0	0	0	4.52985	0	0	0	0	0	0.230929	0	0	0	0	0	0	0	0	0	0	0	1.01898	0	0	0	0	0	0	0	0	0	0
Kingella_oralis	0	0	1.02458	0	0	0	0	0	0	0	0	0	0	0	0	0	0	0	0	0	0	0	0	0	0	0	0	0	0	0	0	0	0	0	0	0	0	0	0.435029	0.985773	0	0	0	0	0	0	0	0	0
Morococcus_cerebrosus	0	0	1.88786	0	0	0	0	0	0	0	0	0	0	0	0	0.591828	0	0	0	0	3.04851	0	0	0	0	0	0.937568	0	0	0	0	0.765957	0	0.468706	0	0	0	0	0	0	0	0	0	0	0	0	0	0	0
Methylophilus_medardicus	0	0	1.25045	0	0	0	0	0	0	0	0	0	0	0	0	0	0	0	0	0	0	0	0	0	0	0	0	0	0	0	0	0	0	0	0	0	0	0	0	0	0	0	0	0	0	0	0	0	0
Methylophilus_sp. TWE2	0	0	0.896832	0	0	0	0	0	0	0	0	0	0	0	0	0	0	0	0	0	0	0	0	0	0	0	0	0	0	0	0	0	0	0	0	0	0	0	0	0	0	0	0	0	0	0	0	0	0
Azoarcus_sp. DD4	0	0	0.756663	0	0	0	0	0	0	0	0	0	0	0	0	0	0	0	0	0	0	0	0	0.0231936	0	0	0.412944	0	1.08818	0	0	0	0	0.291512	0	0	0	0.482382	0	0	0	0	0.46311	2.20732	2.59889	0	0	0	0
Bdellovibrio_sp. NC01	0	0	1.41494	0	0	0	0	0	0	0	0	0	0	0	0	0	0	0	0	0	0	0	0	0	0	0	0	0	0	0	0	0	0	0	0	0	0	0	0	0	0	0	0	0	0	0	0	0	0
Bdellovibrio_bacteriovorus	0	0	1.10386	0	0	0	0	0	0	0	0	0	0	0	0	0	0	0	0	0	0	0	0	0	0	0	0	0	0	0	0	0	0	0	0	0	0	0	0	0	0	0	0	0	0	0	0	0	0
Pseudobdellovibrio_exovorus	0	0	1.14193	0	0	0	0	0	0	0	0	0	0	0	0	0	0	0	0	0	0	0	0	0	0	0	0	0	0	0	0	0	0	0	0	0	0	0	0	0	0	0	0	0	0	0	0	0	0
Campylobacter_concisus	0	0	1.61764	0	0	0	0	0	1.19211	0	0	0	0	0	0	0.287475	0	0	0	0	2.29764	0	0	0	0	0	2.57416	0	0	0	0	0	0	0	0	0	0	0	0.583595	0	0	0	0	0	0	0	0	0	0
Sorangium_cellulosum	0	0	0.756663	0	0	0	0	0	1.41702	0	0	1.2092	0.615839	0.883341	1.26733	1.47823	0	1.49084	0	0	0	0	0	0.145198	1.22048	1.07073	1.12669	0	0.883265	1.30275	1.17868	0	1.67834	0.468706	0.789412	0	0.937502	1.02313	0.611557	0	0	1.13476	1.70697	1.81089	2.3353	1.47357	0.678162	0	0
Microbacterium_sp. LKL04	0	0	4.14749	0	0	0	0	0	0	1.88596	0	2.9677	0.411004	0	0.464997	1.22963	0	1.21891	0	0	0	0	0	0.0535496	0.808904	1.3556	1.54857	0	0.568127	0.906923	1.24428	0.433225	0	1.14768	1.94265	0	2.75174	2.46633	2.46376	0	2.05912	2.30294	2.0458	2.99912	0	1.30335	1.70665	0	0
Microbacterium_sp. BH-3-3-3	0	0	3.60948	0	0	0	0	0	1.98375	0	0	6.05755	1.61057	1.93186	3.23924	3.22945	0	4.41944	0	0	0	0	0	0.697107	3.83819	4.52992	2.98117	0	2.7665	3.04574	3.92757	1.3382	4.12431	1.73315	3.09781	3.20622	6.39823	6.402	5.05066	4.13625	4.72663	6.05109	5.85666	6.72561	3.6999	3.99204	2.21883	6.06291	5.74479
Microbacterium_sp. 4R-513	0	0	2.32842	0	0	0	0	0	0	0	0	3.1914	0.816101	0.373648	1.09825	1.24313	0	1.91691	0	0	0	0	0	0.147311	1.70294	1.79747	1.63907	0	0.93476	1.22546	1.72978	0	2.03799	0.978438	1.80623	0	3.32918	3.18583	2.72923	1.75242	2.10602	2.75025	2.72565	3.57322	0	1.6258	1.39122	2.74981	0
Microbacterium_sp. No. 7	0	0	2.32842	0	2.20833	0	0	0	0	0	0	3.04618	0.954661	0.309543	0.906677	1.64008	0	1.77147	0	0	0	0	0	0.0610399	1.06963	1.40639	1.8931	0	1.15049	1.74072	1.98135	0.710892	1.79056	1.7697	2.56686	1.36359	3.08826	3.13022	2.72923	1.6807	2.9792	2.7667	2.48352	3.50129	0	2.18718	2.12722	2.74981	0
Microbacterium_sp. 10M-3C3	0	0	2.09609	0	0	0	0	0	0	2.40968	0	4.49303	1.25973	1.05933	2.13875	2.31297	0	2.9892	0	0	0	0	0	0.158527	2.59259	3.12159	2.2158	0	1.77103	1.74072	2.57276	0.682551	2.68634	1.26754	2.74909	2.89025	4.71813	4.67754	3.78217	3.22237	3.81582	4.43031	4.00299	4.99871	2.37604	2.79688	1.95014	4.54033	4.5653
Microbacterium_sp. SSW1-36	0	0	1.6965	0	0	0	0	0	0	0	0	1.45915	0	0	0.633622	0.807114	0	0	0	0	0	0	0	0.0475293	0	0	0.889218	0	0.555023	1.12689	1.24428	0.499711	0	1.18875	1.02894	0	2.11617	2.33625	1.87533	0	1.85459	1.8725	1.56039	2.65687	0	0	0.72653	0	0
Microbacterium_sp. XT11	0	0	1.67069	0	0	0	0	0	0	0	0	1.59066	0	0	0.383222	0	0	0	0	0	0	0	0	0.139549	0.855764	1.40639	0.760743	0	0.716739	0.984034	0	0	1.27734	0.596289	0.846183	0	2.143	2.06225	1.75514	0	1.40736	1.65118	1.79615	2.50576	0	0	0.873385	0	0
Microbacterium_sp. Y-01	0	0	1.72185	0	0	0	0	0	0	0	0	1.67212	0	0	1.01924	0.527075	0	0	0	0	0	0	0	0.151527	0	0	0.543642	0	0.796848	0.443937	0	0	0	0.77772	1.39515	0	1.95146	2.09837	1.25001	0	0	1.74548	1.30075	2.36424	0	1.30335	0.714589	0	0
Microbacterium_sp. cx-55	0	0	1.38351	0	0	0	0	0	0	0	0	2.35367	0.354905	0.373648	0.685718	1.29591	0	1.36127	0	0	0	0	0	0.108801	1.14703	1.7589	1.24668	0	0.924607	0.574338	1.36716	0	1.27734	0.881567	1.60709	0	2.89274	2.7536	2.24914	1.56596	2.50643	2.74196	2.48189	3.28985	0	1.55169	1.08295	2.36055	2.80522
Microbacterium_sp. JZ31	0	0	1.41494	0	0	0	0	0	0	0	0	2.25137	0.354905	0.564262	0.97805	0.878065	0	1.29185	0	0	0	0	0	0.081808	0.945151	1.3556	1.02966	0	0.740085	0.80435	1.42488	0.624141	0	0.795556	1.05326	0	2.30614	2.05308	1.74255	1.10015	2.10602	2.15459	1.98042	2.83325	0	1.51316	1.02612	0	0
Microbacterium_sp. A18JL241	0	0	1.31851	0	0	0	0	0	0	0	0	1.67212	0	0.242457	0.685718	0.527075	0	0	0	0	0	0	0	0.0891533	0	0	0.800501	0	0.883265	0.670786	1.53383	0	0	0.830578	0.571026	0	1.64869	1.64043	1.44909	1.04409	1.74031	1.69481	1.4876	2.28077	0	0.887452	0.678162	0	0
Microbacterium_sp. SSW1-51	0	0	1.31851	0	0	0	0	0	0	0	0	2.22461	0.438257	0.27639	0.800424	0.878065	0	1.1021	0	0	0	0	0	0.0131888	0.808904	1.67852	0.889218	0	0.644345	0.782931	0	0	0	0.533907	0.873753	0	1.95903	2.05308	1.84031	0	2.10602	1.97514	1.72084	2.76321	0	0	0.690407	0	0
Microbacterium_sp. NIBRBAC000506063	0	0	1.41494	0	0	0	0	0	0	0	0	1.99062	0	0.225187	0.579574	0.825181	0	1.21891	0	0	0	0	0	0.0369329	0.98785	0	0.787369	0	0.541799	0	0	0	0	0.970609	1.1007	0	2.42564	2.6046	1.70411	0	2.10602	2.09071	1.59995	2.60061	0	1.73028	0.761771	0	0
Microbacterium_sp. KUDC0405	0	0	1.21518	0	0	0	0	0	0	0	0	2.22461	0	0	0.444983	1.396	0	1.18102	0	0	0	0	0	0.0550508	0	0	1.29387	0	0.619384	0.866765	1.63513	0	0	0.946865	1.43271	0	2.65257	2.36619	1.79226	0.924994	1.61619	2.09071	1.85772	2.55396	0	0.946484	1.19032	0	0
Microbacterium_sp. ABRD_28	0	0	1.10386	0	0	0	0	0	0	0	0	2.30342	0.326016	0.27639	0.633622	0.945689	0	1.42751	0	0	0	0	0	0.0543004	0.808904	1.97623	1.22736	0	0.807937	0.693923	1.17868	0	0	0.889893	1.67134	0	2.76907	2.7982	1.96476	1.60523	2.35932	2.53188	2.30533	2.93686	0	1.16107	0.956849	0	0
Microbacterium_sp. PAMC22086	0	0	2.31182	0	0	0	0	0	0	0	0	0	0	0	0	0	0	0	0	0	0	0	0	0.296278	0	0	0.937568	0	1.48354	0	0	0	0	1.14072	0	0	1.34805	0.925981	2.24022	0	0	0.856044	0.722269	0	0	0	1.46435	0	0
Microbacterium_sp. TPU 3598	0	0	1.21518	0	0	0	0	0	0	0	0	1.31443	0	0	0.523423	0.770285	0	0	0	0	0	0	0	0.0384515	0	0	0.747243	0	0.342679	0.670786	0	0	0	0.316434	1.00421	0	1.53178	1.41554	0.976606	0	0	1.25622	1.20925	1.86921	0	0	0.738373	0	0
Microbacterium_sp. H1-D42	0	0	1.06477	0	0	0	0	0	0	0	0	1.03539	0	0	0.504209	0.570565	0	0	0	0	0	0	0	0.0429975	0.808904	1.00632	0.705968	0	0.280348	0.470977	1.53383	0	0	0.533907	0.846183	0	1.46958	1.73524	1.5392	0	0	1.15988	1.39374	1.70813	0	0.825901	0.615328	0	0
Microbacterium_sp. 1S1	0	0	1.25045	0	0	0	0	0	0	0	0	1.54814	0	0	0.735998	0.693682	0	1.1421	0	0	0	0	0	0.0891533	0	0	0.574547	0	0.372864	0.945993	1.68323	0	0	0.353027	0	0	1.49061	1.4854	0.954942	0	0	1.41073	1.31911	2.09777	0	0	0.549633	0	0
Microbacterium_sp. M28	0	0	1.02458	0	0	0	0	0	0	0	0	1.31443	0	0	0.561099	0.633436	0	0.785934	0	0	0	0	0	0.0376924	0	0	0.733615	0	0.416988	0.846258	0	0	0	0.533907	1.23431	0	1.59142	1.29622	1.66461	1.10015	0	1.55028	1.57268	1.57431	0	1.16107	0.678162	0	0
Microbacterium_sp. KUDC0406	0	0	0.983242	0	0	0	0	0	0	0	0	1.63196	0	0.207707	0.383222	0.788817	0	0.974977	0	0	0	0	0	0.0655154	1.06963	0	0.67778	0	0.851462	0.623368	0	0	0	0.665815	1.05326	1.22108	2.08193	2.04385	1.44909	0	2.35932	1.77016	1.59394	2.28077	0	0.887452	0.796171	0	0
Microbacterium_sp. Nx66	0	0	1.21518	0	0	0	0	0	0	0	0	1.89206	0	0.479403	0.61583	1.1314	0	0	0	0	0	0	0	0.299447	0	0	0.851862	0	0.644345	0.693923	0	0	0	0.665815	1.25542	0	1.73054	1.52575	1.33632	0	0	1.25622	1.17338	1.77066	0	1.34783	0.750119	0	0
Microbacterium_sp. YJN-G	0	0	0.940684	0	0	0	0	0	0	0	0	2.85011	0	0	0.561099	0.962112	0	2.18925	0	0	0	3.80803	0	0.0610399	0.808904	1.30295	1.4012	0	0.528452	0.92659	2.41078	0	2.08276	0.914586	1.92957	1.554	3.63102	3.80429	3.03305	1.88598	2.54098	1.89511	3.46178	2.39103	0	2.21145	0.840798	2.60645	0
Microbacterium_sp. CGR1	0	0	2.40867	0	0	0	0	0	0	0	0	0	0	0	0	0	0	0	0	0	0	0	0	0	0	0	0	0	0	0	0	0	0	0.656085	0	0	0	0	0	0	0	1.88007	0.683127	0	0	0	0	0	0
Microbacterium_sp. RG1	0	0	0.940684	0	0	0	0	0	0	0	0	1.3643	0	0	0.523423	0.633436	0	0	0	0	0	0	0	0.0884204	0	1.45546	1.02966	0	0.656666	0	1.53383	0	0	0.457546	1.19113	0	2.16933	1.79148	1.74255	0	0	1.76198	1.27841	2.32311	0	1.11034	0.602427	0	0
Microbacterium_sp. J1-1	0	0	1.77126	0	0	0	0	0	0	0	0	0	0	0	0	0	0	0	0	0	0	0	0	0	0	0	1.76499	0	0	0	0	0	0	0.839202	0	0	2.03259	1.35711	1.46451	0	0	1.14737	1.30075	2.06488	0	0	1.32207	0	0
Microbacterium_foliorum	0	0	4.89675	0	0	0	0	0	0	2.90118	0	2.40222	0	0.373648	0.964055	1.37162	0	1.32698	0	0	0	0	0	0.12961	1.42076	1.71927	1.13708	0	0.840703	1.31772	1.17868	0.594025	0	1.68133	1.35659	0	2.67572	2.78718	2.36044	1.20612	1.74031	2.16083	2.19438	2.91856	0	1.39097	1.19892	0	0
Microbacterium_testaceum	0	0	3.06273	0	0	0	0	0	0	0	0	6.18963	1.87273	2.06886	3.51597	3.13121	0	4.52153	0	0	0	0	0	0.384296	3.67793	4.72263	3.26786	0	3.10674	2.95767	4.34137	1.22485	4.33329	1.74697	3.46708	3.60095	6.63037	6.67143	5.27267	4.16281	5.08375	6.34712	6.09539	7.11765	3.80806	4.28861	2.11364	6.16238	6.09106
Microbacterium_hydrocarbonoxydans	0	0	2.70412	0	0	0	0	0	0	0	0	1.54814	0	0	0	0.287475	0	0	0	0	0	0	0	0.0231936	0	0	0.67778	0	0.387722	0.549184	0	0	0	0.533907	0.466264	0	1.64869	1.32699	0.81765	0	0	1.06996	1.02921	1.75012	0	0	0.408524	0	0
Microbacterium_chocolatum	0	0	2.01637	0	0	0	0	0	0	0	0	2.32876	0.326016	0.293062	0.719432	1.18835	0	1.63797	0	0	0	0	0	0.0699771	0.98785	1.94221	1.69639	0	0.904084	1.05723	0	0	0	1.19549	1.16905	0	3.15566	3.08593	2.40905	1.85373	1.61619	2.8501	2.3363	3.38619	0	1.16107	1.19892	3.52334	3.54792
Microbacterium_atlanticum	0	0	1.72185	0	0	0	0	0	0	1.65846	0	2.02203	0.354905	0.309543	0.935651	1.1314	0	1.52149	0	0	0	0	0	0.0993743	1.48179	0	1.46857	0	0.680996	0.825457	1.90227	0	1.61878	1.00167	1.57386	0	2.86078	2.65397	2.17613	0	2.01064	2.40629	2.39976	3.36608	0	1.6258	1.49259	0	0
Microbacterium_terricola	0	0	1.67069	0	0	0	0	0	0	0	0	2.16958	0	0.190013	0.862095	1.29591	0	1.8216	0	0	0	0	0	0.0979186	0.658435	1.07073	1.33957	0	0.851462	0.549184	1.63513	0.594025	0	0.978438	1.53985	0	2.71647	2.6295	2.28431	1.30484	1.79858	2.58386	2.17637	2.84298	0	0	1.31418	0	0
Microbacterium_pygmaeum	0	0	1.50532	0	0	0	0	0	0	0	0	2.4259	0	0.207707	0.651198	0.945689	0	1.52149	0	0	0	0	0	0.0361731	0.760471	1.50292	0.913595	0	0.593983	0.693923	1.03779	0	0	0.626497	0.953434	0	2.36428	2.29794	1.96476	1.15411	1.54988	1.91739	1.87519	2.48104	0	1.00319	0.862605	0	0
Microbacterium_caowuchunii	0	0	1.50532	0	0	0	0	0	0	0	0	2.02203	0.438257	0.190013	0.383222	1.10206	0	1.06095	0	0	0	0	0	0.0262581	1.10885	1.30295	1.00718	0	0.872742	0.761188	1.24428	0	0	0.606429	1.31697	0	2.25788	2.41713	1.76762	1.20612	1.40736	2.16704	1.88508	2.71102	0	1.05776	0.840798	0	0
Microbacterium_wangchenii	0	0	1.35137	0	0	0	0	0	0	0	0	2.22461	0	0	0.424689	0.89527	0	1.29185	0	0	0	0	0	0.108801	0.945151	1.2483	1.10569	0	0.680996	0.92659	1.77487	0	1.61878	0.616498	1.00421	0	2.84045	2.81458	2.09921	1.25632	1.48038	2.48295	1.90466	3.20936	0	1.05776	0.714589	0	0
Microbacterium_lemovicicum	0	0	1.25045	0	0	0	0	0	0	1.46069	0	3.1635	0.326016	0.389239	0.99191	1.24313	0	2.02782	0	0	0	0	0	0.133878	1.80198	1.67852	1.35745	0	0.974672	1.09248	1.8186	0.531839	1.3524	1.11964	1.84853	1.77416	3.46292	3.3633	2.53119	1.25632	2.35932	3.23704	3.01402	3.77481	0	1.6258	1.29024	2.26829	0
Microbacterium_sediminis	0	0	1.38351	0	0	0	0	0	0	0	0	2.49469	0	0.242457	0.424689	1.37162	0	1.1021	0	0	0	0	0	0.0354128	0.855764	1.07073	1.27518	0	1.21022	1.97598	1.42488	2.00894	0	0.704089	0.953434	1.42989	2.32968	2.37358	2.89198	0	2.10602	1.96805	1.89	2.36424	0	0	0.818657	3.11021	0
Microbacterium_cremeum	0	0	1.21518	0	0	0	0	0	0	0	0	2.25137	0	0.242457	0.81609	1.25651	0	1.06095	0	0	0	0	0	0.0602926	1.35704	1.50292	1.16781	0	0.829864	0.716695	1.24428	0	0	0.954823	1.25542	0	2.84454	2.6046	2.19473	1.20612	1.79858	2.23363	2.19239	3.1557	0	1.16107	1.10141	0	0
Microbacterium_esteraromaticum	0	0	1.14193	0	0	0	0	0	0	0	0	0	0	0	0.752377	0.363623	0	0	0	0	0	0	0	0.0331296	0	0	0.839192	0	0.619384	0.670786	0	0	0	0.665815	0.789412	0	1.62034	1.73524	0.997949	0	0	1.06996	1.0381	1.68667	0	1.11034	0.678162	0	0
Microbacterium_luteum	0	0	1.25045	0	0	0	0	0	0	0	0	3.12062	0	0	0.921237	1.08716	0	2.11079	0	0	0	0	0	0.0414838	0.808904	1.83504	1.60205	0	0.668882	0.761188	2.29172	0	1.55665	0.533907	1.87605	1.61227	3.16877	3.44271	2.47902	1.4413	2.15145	2.97568	2.72151	3.80997	0	1.91896	1.10141	3.35413	0
Microbacterium_azadirachtae	0	0	1.14193	0	0	0	0	0	0	0	0	1.63196	0	0.207707	0.464997	0.945689	0	0	0	0	0	0	0	0.0254926	0	0	0.634439	0	0.593983	0.761188	0	0	0	0.412025	0.818077	0	2.05394	1.8875	1.33632	0	0	1.56916	1.45478	2.45589	0	0	0.807458	0	0
Microbacterium_protaetiae	0	0	1.02458	0	0	0	0	0	0	0	0	0	0	0	0.424689	0.693682	0	0.929988	0	0	0	0	0	0.120319	0.855764	0	0.663477	0	0.35785	0.647272	0	0	0	0.64629	0.873753	0	1.60113	1.758	1.10017	0	1.48038	1.35743	1.23654	2.28077	0	0	0.702549	0	0
Microbacterium_resistens	0	0	1.02458	0	0	0	0	0	0	0	0	1.26277	0	0.207707	0.561099	0.504828	0	0	0	0	0	0	0	0.0986466	0.808904	0	0.813514	0	0.656666	0.670786	0	0	0	0.400417	0.502037	0	1.87353	1.66472	1.62401	0	0	1.64229	1.4581	2.32311	0	1.34783	0.576271	0	0
Microbacterium_schleiferi	0	0	0.940684	0	0	0	0	0	0	0	0	2.16958	0	0	0.542384	0.878065	0	1.49084	0	0	0	0	0	0.00854769	0.808904	1.13238	0.760743	0	0.555023	0.623368	1.48039	0	0	0.694615	1.19113	0	2.40363	2.63565	1.69106	1.30484	2.10602	2.14204	1.87022	2.54206	0	1.25747	0.862605	3.1624	0
Microbacterium_oryzae	0	0	0.851605	0	0	0	0	0	0	0	0	1.92567	0	0.341952	0.464997	0.912273	0	1.1021	0	0	0	0	0	0.0707194	0.98785	1.2483	0.663477	0	0.541799	0.549184	0	0	0	0.423541	1.43271	0	2.0254	2.05308	1.44909	0	1.61619	1.70338	1.60893	2.41732	0	1.05776	0.807458	0	0
Microbacterium_oxydans	0	0	1.14193	0	0	0	0	0	0	0	0	1.45915	0	0.293062	0.484736	0.653799	0	0	0	0	0	0	0	0.0891533	0	1.59339	0.705968	0	1.50414	0.739113	0	0	0	1.10541	0.873753	0	1.69474	1.83495	1.86375	1.20612	0	1.6153	1.43808	3.0078	0	0	0.714589	0	0
Microbacterium_paludicola	0	0	1.99573	0	0	0	0	0	0	0	0	2.16958	0	0	1.13618	0	0	0	0	0	0	0	0	0.0729439	0	0	0.889218	0	0	0	0	0	0	0	0	0	1.5216	2.43842	0	0	0	1.91	1.22491	2.83325	0	0	0.653356	0	0
Microbacterium_lushaniae	0	0	0.65503	0	0	0	0	0	0	0	0	2.32876	0.567292	0.435025	0.877109	1.02599	0	1.42751	0	0	0	0	0	0.0452652	0.710355	1.1915	1.08437	0	0.644345	0.80435	1.68323	0.433225	1.42375	0.544493	1.14662	0	3.03914	2.85736	2.12854	1.35177	1.61619	2.51251	2.19039	2.88127	0	1.66147	0.818657	2.36055	0
Rathayibacter_sp. VKM Ac-2759	0	0	3.2311	0	0	0	0	0	0	0	0	0	0	0	0.561099	0.459278	0	0	0	0	0	0	0	0.0185846	0	0	0.429944	0	0.248142	0	0	0	0	0.575794	0	0	1.04095	0.864387	0.743772	0	0	1.13476	0.893716	1.34696	0	0	0.589408	0	0
Rathayibacter_sp. VKM Ac-2760	0	0	2.40867	0	0	0	0	0	0	0	0	0	0.411004	0.522456	0	0	0	0	0	0	0	0	0	0.393225	0	0	0.378332	0	0.402429	0	0	0	0	0.423541	0	0	1.26503	1.18304	0.81765	0	0	0.760727	0.711194	0.702346	0	0	0	0	0
Rathayibacter_sp. VKM Ac-2804	0	0	1.67069	0	0	0	0	0	0	0	0	0	0	0	0	0	0	0	0	0	0	0	0	0.121752	0	0	0	0	0	0	0	0	0	0.479779	0	0	0.668847	0.925981	0.583595	0	0	0.567724	0.409301	0.974414	0	0	0	0	0
Rathayibacter_sp. VKM Ac-2801	0	0	1.31851	0	0	0	0	0	0	0	0	0	0	0	0	0	0	0	0	0	0	0	0	0.139549	0	0	0	0	0	0	0	0	0	0	0	0	0.775539	0	0.665905	0	0	0.693494	0.195468	0	0	0	0	0	0
Rathayibacter_sp. VKM Ac-2762	0	0	1.72185	0	0	0	0	0	0	0	0	0	0	0	0	0	0	0	0	0	0	0	0	0	0	0	0	0	0	0	0	0	0	0	0	0	0.687186	0	0.718281	0	0	0	0.48928	1.07695	0	0	0	0	0
Rathayibacter_festucae	0	0	2.37711	0	0	0	0	0	0	0	0	0	0	0	0	0	0	0	0	0	0	0	0	0.0565504	0	0	0.36071	0	0.35785	0	0	0	0	0.665815	0	0	1.21535	0.821813	0	0	0	0.916261	1.02474	1.62031	0	0	0	0	0
Rathayibacter_tanaceti	0	0	1.4457	0	0	0	0	0	0	0	0	0	0	0	0	0	0	0	0	0	0	0	0	0.0670042	0	0	0	0	0	0	0	0	0	0.187285	0	0	0.687186	0.536041	0	0	0	0.490605	0.449844	0.901772	0	0	0	0	0
Rathayibacter_iranicus	0	0	0.706741	0	0	0	0	0	0	0	0	0	0	0	0	0	0	0	0	0	0	0	0	0.06626	0	0	0	0	0	0	0	0	0	0	0	0	0.775539	0	0	0	0	0.548828	0.395529	0.614157	0	0	0	0	0
Rathayibacter_tritici	0	0	0.706741	0	0	0	0	0	0	0	0	0	0	0	0	0	0	0	0	0	0	0	0	0.102281	0	0	0	0	0	0	0	0	0	0	0	0	0.384127	0	0	0	0	0.604791	0.360513	0.825276	0	0	0	0	0
Agromyces_aureus	0	0	0.896832	0	0	0	0	0	0	0	0	0	0	0	0	0.504828	0	0	0	0	0	0	0	0.06626	0	0	0.463354	0	0	0.739113	0	0	0	0.214056	0	0	0.937502	0.885212	1.06015	0	0	0.760727	0.786995	1.34696	0	0	0.408524	0	0
Agromyces_archimandritae	0	0	0.756663	0	0	0	0	0	0	0	0	0	0	0.357887	0	0.504828	0	0	0	0	0	0	0	0.201183	0	0	0.463354	0	0.372864	0	0	0	0	0.365021	0	0	0.612388	0.612964	0.465992	0	0	0.470664	0.443166	0.825276	0	0	0.332432	0	0
Agrococcus_jejuensis	0	0	1.06477	0	0	0	0	0	0	0	0	0	0	0	0.27402	0.633436	0	0	0	0	0	0	0	0.0354128	0	0	0.395742	0	0.231766	0	0	0	0	0.490769	0	0	0.687186	0.56214	0.768821	0	0	0.490605	0.46311	0.974414	0	0	0	0	0
Clavibacter_michiganensis	0	0	0.896832	0	0	0	0	0	0	0	0	1.45915	0	0	0.668561	0.978349	0	0.88355	0	0	0	0	0	0.169656	0	0	0.719858	0	0.974672	0	0	0	0	0.821902	0.699834	0	1.87353	1.68861	1.11977	1.10015	0	1.53115	1.28216	1.81089	0	1.16107	0.522494	0	0
Micrococcus_sp. KD337-16	0	0	1.17902	0	0	0	0	0	0	0	0	0	4.38742	4.45596	1.38755	0	0	0	0	0	0	0	0	4.88588	0	0	0.395742	0	1.01351	0.574338	0	0	0	0.400417	0.571026	0	0	0.587776	1.01898	0	0	0.510275	1.32275	1.26245	0	0	0.72653	0	0
Rothia_dentocariosa	0	0	4.42727	0	0	0	0	2.68657	3.54404	0	0	0.972473	0	0	0	1.07211	0	0	0	0	4.85675	0	0	0.0270233	0	0	1.57937	0	2.29702	0	0	6.00959	0	0.266153	0	0	0	0	1.56803	5.14213	0	0	0.203394	0.785452	0	0.946484	0.235485	0	0
Rothia_kristinae	0	0	2.09609	0	0	6.63953	0	1.92851	0	0	0	0	0.438257	0.357887	0	1.38386	0	0	0	0	0	0	0	0.344338	0	0	0.559178	1.75468	6.88497	1.0211	0	0.682551	0	0.64629	0	3.22501	0.723179	0	2.01797	0	0	0	0.324626	0	2.41565	0	0.218674	0	0
Rothia_amarae	0	0	0.896832	0	1.30766	3.14416	0	0	0	2.33456	0	0	0	0	0	0.89527	0	0	0	0	0	0	0	0.0239604	0	0	0	0	0.198444	0	0	0	0	1.46991	1.65555	2.51595	0	0	1.06015	0	0	0	0.211277	0	0	0	2.19324	0	0
Kocuria_indica	0	0	2.07657	0	0	1.99925	0	0	0	3.14051	0	0	0	0.242457	0.862095	2.39388	0	0	0	2.20832	0	0	0	0.209969	0	0	0.306513	0	1.11522	1.19335	0	0	0	0.544493	0	0	0	0.612964	1.19562	0	0	0	0	0	0	0	0	0	0
Kocuria_sp. KD4	0	0	1.64441	0	0	2.75814	0	0	0	3.52536	0	0	0	0	0.484736	2.56491	0	0	0	1.99696	0	0	0	0	0	0	0.395742	0	0.98448	1.61302	0	0.895071	0	0.388715	0	0	0	0.397955	0.841459	0	0	0	0	0	0	0	0	0	0
Kocuria_rosea	0	0	1.25045	0	0	0	0	0	0	5.36353	0	0	0.708291	1.15363	1.18527	0.527075	0	0	0	0	0	0	0	1.35104	0	0	0	0	1.82662	0	0	0.738687	0	1.05447	1.12384	0	0.315051	0.56214	0.583595	0	0	0.429934	0.29526	0	0	1.79595	1.52714	0	0
Kocuria_rhizophila	0	0	1.28488	0	1.45609	2.08015	0	0	0	2.12763	0	0	0.857066	0.618182	0.561099	1.78558	0	0	2.83375	0	0	0	0	0.397373	0	2.10483	0.378332	0	1.05133	0	0	0	0	0.675479	0.604322	5.41382	0.631454	1.38662	2.58859	0	0	0	0.677447	0	0	0	0	0	0
Kocuria_varians	0	0	1.02458	0	0	0	0	0	0	0	0	0	0	0	0.27402	0.673878	0	0	0	0	0	0	0	0.133878	0	0	0.36071	0	1.25953	0	0	0	0	0.304027	0	1.42989	0	0	1.19562	0	0	0	0	0	0	0	0	0	0
Citricoccus_sp. SGAir0253	0	0	1.59037	0	0	0	0	0	0	0	0	0	0.662806	0.522456	0.404104	0	0	0	0	0	0	0	0	0.791084	0	0	0	0	0.606739	0	0	0	0	0	0	0	0	0	0.910614	0	0	0	0.0967928	0	0	0	0	0	0
Brachybacterium_sp. P6-10-X1	0	0	1.21518	0	0	0	0	0	1.48481	0	0	1.3643	0	0	0.504209	0.527075	0	0	0	0	0	0	0	0.16827	0	0	0	0	0.631919	0.523583	0	0.499711	0	0.768719	0	1.61227	0.55363	0	0.435029	0	0	0	0.195468	0	0	0	0.437872	0	0
Brachybacterium_sp. Z12	0	0	1.06477	0	0	2.29876	0	0	0	0	0	0	0	0	0.906677	0	0	0	0	0	0	0	0	0.0891533	0	0	0	0	0.631919	0	0	0	0	0.922723	0.536944	2.38837	0	0	0	0	0	0	0.13044	0	0	0	0.508731	0	0
Brachybacterium_saurashtrense	0	0	1.47582	0	0	0	0	0	0	0	0	1.45915	0	0	0.668561	0.482233	0	0	0	0	0	0	0	0.168963	1.14703	0	0	0	0.656666	0	0	0	0	0.457546	0.699834	2.17298	0.384127	0.536041	0.743772	0	0	0	0	0	0	0	0.628116	0	0
Brachybacterium_faecium	0	0	1.17902	0	0	0	0	0	0	0	0	1.26277	0	0	0.561099	0.412243	0	0	0	0	0	0	0	0.0543004	0	0	0	0	0.851462	0	0	0.844803	0	0.479779	0	0	0	0	0.525991	0	0	0	0.16332	0	0	0	0.378567	0	0
Brevibacterium_casei	0	0	1.91008	0	0	0	0	0	0	1.83236	2.1613	0	0	0.479403	0.579574	0.591828	0	0	0	0	0	0	0	0.133878	0.98785	0	0.479773	0	0.459802	0	0	0.738687	0	0.4463	1.05326	0	0.650272	0	2.41699	0	0	0.548828	0.257691	1.40067	0	0	0.300835	0	0
Brevibacterium_sp. CS2	0	0	1.25045	0	0	0	0	0	0	0	0	0	0	0.207707	0	0.388138	0	0	0	0	0	0	0	0.0736847	0	0	0.429944	0	0	0	0	0	0	0.227258	0	4.34788	0	0	0.692331	0	0	0	0	0	0	0	0.201665	0	0
Janibacter_sp. CX7	0	0	1.41494	3.0326	1.82717	4.51777	3.93131	0	7.1955	1.71878	0	0	0	0	0.97805	0.459278	0	0.88355	0	0	0	0	3.70315	0.0475293	0	0	2.36026	0	0.473796	0	0	0	0	0.954823	0	0	0	0.509461	2.13818	0	6.29265	0.52968	0.280349	0.864031	2.45421	1.05776	8.29471	0	0
Corynebacterium_matruchotii	0	0	5.50527	0	1.65353	1.91353	1.80858	0	6.15807	0	2.55151	1.3643	1.0102	0	1.18527	1.38386	0	0	0	0	3.35499	3.35743	0	0.0216589	1.3241	0	4.56831	0	2.00102	1.09248	0	0	1.42375	0.253304	0.730315	4.06458	0.315051	0	1.70411	4.01755	0	0	1.19739	0	0	0.946484	0	0	0
Corynebacterium_glucuronolyticum	0	0	2.52847	0	0	0	0	0	0	0	0	1.15356	0	0	0.318698	1.24313	0	0.835567	0	0	0	0	2.36355	0	0	0	0.937568	0	3.61753	0.693923	0	0	0	0	0.760166	0	0	0	0.435029	1.25632	0	0	0.374622	0	0	0	0	0	0
Corynebacterium_falsenii	0	0	0.851605	0	0	5.19037	0	0	0	0	0	0	0.542392	0	0	0.388138	0	0	0	0	0	0	0	0	0	0	0.269216	1.55718	0.693009	0	0	0	0	0.873193	0	3.20622	0	0.587776	2.68386	0	0	0	0.203394	0.825276	0	0	0	0	0
Rhodococcus_fascians	0	0	6.33662	0	0	2.6025	0	0	0	2.82089	0	0	0	0.341952	0	2.60206	0	1.18102	0	0	0	0	0	0.0610399	0	0	0	0	0.459802	1.81647	0	0.653642	0	3.02009	0	0	1.02661	0.637719	1.88682	0	0	0.366599	0.310018	0	0	2.39219	0.466634	0	0
Rhodococcus_sp. B7740	0	0	3.45928	0	0	0	0	0	0	0	0	0	0	0	1.44913	0.673878	0	1.21891	0	0	0	0	0	0.0655154	0	0	0	0	0	0	0	0	0	0.200733	0	0	0	0	0.665905	0	0	0	0.0967928	0	0	0	0	0	0
Rhodococcus_sp. P1Y	0	0	0.706741	0	0	0	0	0	0	0	0	0	0	0.357887	0	0.287475	0	0	0	0	0	0	0	0.0617868	0	0	0	0	0	0	0	0	0	0.4463	0	0	0	0	0.743772	0	0	0	0.0882569	0	0	2.00479	0	0	0
Gordonia_sp. KTR9	0	0	1.21518	0	0	0	0	0	0	0	0	0	0	0	0	0.693682	0	0	0	0	0	0	0	0	0	0	0.463354	0	0	0.574338	1.30703	0.738687	0	0.804391	0	0	0	0	2.0893	0	0	0	0.422942	0	0	0	0	0	0
Gordonia_jinghuaiqii	0	0	1.02458	0	1.22729	0	0	0	0	0	0	0	0	0	0	1.18835	0	0	0	0	0	0	0	0.0587969	0	0	0.306513	0	0.327347	0.470977	1.42488	0.765957	0	1.06921	0	0	0.338446	0.509461	2.12854	0	0	0	0.642892	0	0	0	0	0	0
Gordonia_terrae	0	0	1.10386	0	2.0303	0	0	0	0	0	0	0	0	0	0	1.66034	0	0	0	0	0	0	0	0.249841	1.54033	0	0.634439	0	0.751617	1.12689	2.16194	1.20506	0	1.51367	1.35659	0	0	0.843257	2.35218	0	0	0.490605	0.81313	0	0	0	0.452325	0	0
Gordonia_rubripertincta	0	0	0.983242	0	0	0	0	0	0	0	0	0	0	0	0.597816	0.929078	0	0	0	0	0	0	0	0.0293162	0	0	1.2176	0	0.541799	0.866765	0	1.14401	0	1.27392	0	0	0.668847	0	2.65055	0	0	0.693494	0.436456	0	0	1.43286	0	0	0
Gordonia_phthalatica	0	0	0.706741	0	0	0	0	0	0	0	0	0	0	0	0	0.548983	0	0	0	0	0	0	0	0	0	0	0.36071	0	0.402429	0.388287	0	0	0	0.533907	0	0	0	0	1.31947	0	0	0.366599	0.346265	0	0	0	0	0	0
Gordonia_amarae	0	0	0.65503	0	0	0	0	0	0	0	0	0	0	0	0	1.01029	0	0	0	0	0	0	0	0.0247267	0	0	0.446746	0	0	0.330404	1.10995	0	0	1.16837	0	0	0	0	1.52457	0	0	0	0.374622	0	0	0	0	0	0
Dietzia_kunjamensis	0	0	0.940684	0	0	0	0	0	0	2.73586	0	0	0	0	1.9386	0.527075	0	0	0	0	0	0	0	0.123184	0	0	0.324805	0	0.656666	0	0	0.79272	0	1.65226	0	0	0	0	1.0803	0	0	0	0.187498	0	0	0	1.77148	0	0
Dietzia_psychralcaliphila	0	0	0.65503	0	0	0	0	0	0	0	0	0	0	0	0.340528	0	0	0	0	0	0	0	0	0	0	0	0	0	0.264335	0	0	0	0	0.388715	0	0	0	0	0.435029	0	0	0	0	0	0	0	0	0	0
Actinomyces_sp. oral taxon 169	0	0	3.90895	0	0	0	0	2.47528	4.42152	0	0	1.09569	0	0	0	0.751512	0	0	0	0	0	0	0	0	0	0	2.80343	0	0.431401	0	0	4.5376	0	0	0	0	0	0	2.22219	4.08855	0	0	0.257691	0	0	0	0	0	0
Actinomyces_sp. HMT 175	0	0	4.04575	0	0	0	0	0	5.1313	0	0	0	0	0	0	0.504828	0	0	0	0	0	0	0	0	0	0	3.12381	0	0.680996	0	0	5.02336	0	0	0	0	0	0.482382	1.69106	3.00468	0	0	0.272836	0	0	0	0	0	0
Actinomyces_sp. oral taxon 171	0	0	2.88335	0	0	0	0	0	3.2449	0	0	1.15356	0	0	0	0.732492	0	0	0	0	0	0	0	0.0437538	0	0	2.49963	0	1.03254	0	0	3.30503	0	0.694615	0	0	0	0	1.21398	2.60057	1.67958	0	0	0	0	0	0	0	0
Actinomyces_sp. MAS-1	0	0	0.804915	0	0	0	0	0	0	0	0	0	0	0	0	0	0	0	0	0	0	0	0	0	0	0	0.67778	0	0.215201	0	0	0.682551	0	0	0	1.14417	0	0	0	0	0	0	0	0	0	0	0	0	0
Actinomyces_oris	0	0	4.58757	0	0	0	0	2.56354	5.91554	0	0	2.4492	0.567292	0	0.891969	1.33426	0	0	0	0	2.8942	2.15976	3.70315	0.0986466	1.06963	0	4.49751	0	1.33812	0.49752	0	5.86418	0	0.523243	0	0	0	0.454785	2.76701	4.5221	0	0.470664	0.546482	0	0	0	0.576271	0	0
Actinomyces_naeslundii	0	0	4.38027	0	1.52495	0	1.71603	0	3.6512	0	0	1.26277	0	0.479403	0.906677	1.28289	0	1.01861	0	0	3.315	0	0	0.017045	0	0	2.17605	0	1.15049	0.523583	0	2.40559	0	0.365021	0.730315	1.36359	0	0.397955	2.24914	2.47899	0	0.567724	0.138731	0	0	0	0	0	0
Actinomyces_viscosus	0	0	2.54276	0	0	0	0	0	2.20089	0	0	0	0	0	0	0.459278	0	0	0	0	0	0	0	0.0475293	0	0	1.54857	0	0.231766	0	0	2.03159	0	0.304027	0	0	0	0	0.864881	1.52559	0	0	0	0	0	0	0	0	0
Actinomyces_radicidentis	0	0	0.804915	0	0	6.89848	0	0	0	0	0	0	0	0	0.484736	0.388138	0	0	0	0	0	0	0	0.0429975	0	0	0.463354	0	0.296185	0	0	0.433225	0	3.09942	0	1.61227	0	0	0	0.861541	0	0	0.211277	0	0	1.16107	0	0	0
Actinomyces_howellii	0	0	0.756663	0	0	0	0	0	0	0	0	0	0	0	0	0	0	0	0	0	0	0	0	0	0	0	0.619697	0	0	0	0	0.563267	0	0	0	1.82432	0	0	0	0	0	0	0	0	0	0	0	0	0
Schaalia_odontolytica	0	0	2.26083	0	0	0	0	1.78901	3.83128	0	0	1.45915	0	0.190013	0.668561	3.8174	0	0	0	0	5.60164	0	0	0.0854853	0.90115	0	5.53513	0	1.41266	1.49942	0	7.02328	0	0.468706	0	2.42134	0	0.96563	3.81261	1.64346	0	0	0.146974	1.10957	0	1.11034	0	0	0
Pauljensenia_hongkongensis	0	0	1.47582	0	0	0	0	0	1.54957	0	0	0	0	0	0	0.388138	0	0	0	0	0	0	0	0.0201226	0	0	3.26313	0	0.231766	0	0	0	0	0	0.636867	0	0	0	0.465992	1.60523	0	0	0.171425	0	0	0	0	0	0
Nocardioides_aquaticus	0	0	3.45173	0	0	0	0	0	0	0	0	0	0	0	0.340528	0.338684	0	0	0	0	0	0	0	0.027788	0	0	0.306513	0	0.296185	0	0	0	0	1.26114	0	0	0	0.662057	0.665905	0	0	0	0.179484	0	0	0	0.563014	0	0
Nocardioides_sp. W7	0	0	0.940684	0	0	0	0	0	0	0	0	0	0	0	0.504209	0.412243	0	0	0	0	0	0	0	0.0116434	0	0	0.230929	0	0.31185	0	0	0	0	0.675479	0	0	0.361467	0.56214	0.638987	0	0	0.450443	0.310018	0	0	0	0.363352	0	0
Nocardioides_sp. LMS-CY	0	0	0.706741	0	0	0	0	0	0	0	0	0	0	0	0.579574	0.653799	0	0	0	0	0	0	0	0.0384515	0	0	0	0	0.231766	0	0	0	0	0.479779	0	0	0.315051	0.509461	1.11977	0	0	0.322777	0.226915	0	0	0	0.408524	0	0
Nocardioides_sp. zg-579	0	0	0.804915	0	0	0	0	0	0	0	0	0	0	0	0.668561	0.435952	0	0	0	0	0	0	0	0.0505426	0	0	0.342869	0	0.372864	0.549184	0	0	0	0.501675	0	0	0.492376	0	0.525991	0	0	0.40913	0.242385	0	0	0	0.26853	0	0
Nocardioides_dokdonensis	0	0	0.940684	0	0	0	0	0	0	0	0	0	0	0	0.340528	0	0	0	0	0	0	0	0	0.0155038	0	0	0.395742	0	0.35785	0	0	0	0	0.523243	0	0	0.612388	0.42665	0.665905	0	0	0	0.187498	0.702346	0	0	0.480803	0	0
Nocardioides_marinisabuli	0	0	0.896832	0	0	0	0	0	0	0	0	0	0	0	0.404104	0	0	0	0	0	0	0	0	0.0108701	0	0	0	0	0.416988	0	0	0	0	0.400417	0	0	0	0	0.638987	0	0	0	0.360513	0	0	0	0.284773	0	0
Nocardioides_okcheonensis	0	0	0.851605	0	0	0	0	0	1.67096	2.87491	0	0	0	0	1.78786	0.807114	0	0	0	0	0	0	0	0.105907	0	0	0.287985	0	0.728459	0	0	0.563267	0	0.962738	0	0	0.705295	0.454785	0.997949	0	0	0.388022	0.367585	0.702346	0	0	1.19032	0	0
Aeromicrobium_sp. Leaf245	0	0	2.75414	0	0	0	0	0	0	0	0	0	0	0	0	0	0	0	0	0	0	0	0	0.0116434	0	0	0	0	0	0	0	0	0	0.200733	0.699834	0	0	0.454785	0.496303	0	0	0	0.171425	0.744497	0	0	0.26853	0	0
Aeromicrobium_erythreum	0	0	0.706741	0	0	0	0	0	0	0	0	0	0	0	0.318698	0	0	0	0	0	0	0	0	0.0185846	0	0	0	0	0	0	0	0	0	0	0	0	0.315051	0	0	0	0	0	0.203394	0	0	0	0	0	0
Pimelobacter_simplex	0	0	1.02458	0	0	0	0	0	0	1.46069	0	0	0	0	0.633622	0.548983	0	0	0	0	0	0	0	0.0572996	0	0	0.429944	0	0.445671	0	0	0	0	0.400417	0.604322	0	0.723179	0.56214	1.56803	0	0	0.676184	0.46311	0.974414	0	0	0.508731	0	0
Arachnia_propionica	0	0	0.804915	0	0	0	0	0	3.07933	0	0	0	1.39105	0	0.424689	0.978349	0	0	0	0	2.37748	0	0	0.143788	0.808904	0	4.17466	0	0.402429	0.359636	0	0	0	0.457546	0.846183	2.00916	0	0	1.19562	0.924994	0	0	0.456492	0	0	0	0	0	0
Arachnia_rubra	0	0	0.65503	0	0	0	0	0	0	0	0	0	0	0	0	0	0	0	0	0	0	0	0	0.0392102	0	0	1.44367	0	0	0	0	0	0	0	0	0	0	0	0.692331	0	0	0	0	0	0	0	0	0	0
Propionibacterium_acidifaciens	0	0	0.65503	0	0	0	0	0	0	0	0	0	0	0	0.702674	0	0	0	0	0	2.83886	0	0	0.0116434	0	0	0	0	0.445671	0	0	2.3345	0	0	0	0	0	0	0	0	0	0	0.171425	0	0	0	0	0	0
Saccharopolyspora_gloriosae	0	0	1.14193	0	0	0	0	0	0	0	0	0	0	0	0	0	0	0	0	0	0	0	0	0.0744251	0	0	0	0	0	0	0	0	0	0.200733	0	0	0	0	0.954942	0	0	0	0	0	0	0	0	0	0
Saccharopolyspora_gregorii	0	0	0.983242	0	0	0	0	0	0	0	0	0	0	0	0	0	0	0	0	0	0	0	0	0.00854769	0	0	0.324805	0	0.280348	0	0	0	0	0.24034	0	0	0	0	0	0	0	0.429934	0.402431	0	0	0	0	0	0
Saccharopolyspora_rosea	0	0	0.756663	0	0	0	0	0	0	0	0	0	0	0	0	0.338684	0	0	0	0	0	0	0	0.0193538	0	0	0.306513	0	0	0	0	0	0	0.187285	0	0	0	0	0.611557	0	0	0.322777	0.195468	0	0	0	0	0	0
Saccharopolyspora_erythraea	0	0	0.756663	0	0	0	0	0	0	0	0	0	0	0.259523	0.579574	0.912273	0	0	0	0	0	0	0	0.104458	0	0	0.306513	0	0.606739	0	0	0	0	0.278888	0	0	0.668847	0.777945	0.718281	0	0	0.604791	0.402431	1.10957	0	0	0.466634	0	0
Pseudonocardia_autotrophica	0	0	1.10386	0	0	0	0	0	0	0	0	0	0	0	0.444983	0.653799	0	0	0	0	0	0	0	0.0527985	0	0	0.395742	0	0.431401	0	0	0	0	0.340932	0	0	0	0	0	0	0	0.366599	0.16332	0.825276	0	0	0.300835	0	0
Pseudonocardia_broussonetiae	0	0	0.804915	0	0	0	0	0	0	0	0	0	0	0.259523	0	0.591828	0	0.785934	0	0	0	0	0	0.0407263	0	0	0.324805	0	0.416988	0	0	0	0	0.291512	0	0	0.406436	0.637719	0.435029	0	0	0.450443	0.280349	1.40067	0	0	0.494834	0	0
Lentzea_sp. HUAS12	0	0	0.706741	0	0	0	0	0	0	0	0	0	0	0	0.340528	0.459278	0	0.929988	0	0	0	0	0	0.0950027	0	0	0	0	0	0	0	0	0	0	0	0	0.338446	0.454785	0	0	0	0.344854	0.272836	0.785452	0	0	0	0	0
Streptomyces_venezuelae	0	0	2.75414	0	0	0	0	0	0	3.81512	0	0	0	0.67016	0.862095	1.59866	0	2.49748	0	0	0	0	0	0.284168	0	0	0.774117	0	1.06063	1.53829	0	0	0	0.732143	0.979045	0	1.05514	1.61572	1.41776	0	0	0.809173	0.918003	1.85003	0	2.45452	1.48558	0	0
Bifidobacterium_dentium	0	0	0.756663	0	0	0	0	0	0	0	0	0	0	0	0	0.633436	0	0	0	0	0	0	0	0.0116434	0	0	0	0	0	0	0	0	0	0	0	0	0	0	0	0	0	0	0	0	0	0	0	0	0
Olsenella_sp. oral taxon 807	0	0	0.983242	0	0	0	0	0	2.11791	0	0	0	0	0	0	0.912273	0	0	0	0	2.8942	0	0	0	0	0	1.45202	0	0.198444	0	0	0.433225	0	0.24034	0	1.82432	0	0	0	0.924994	0	0	0	0	0	0	0	0	0
Rubrobacter_tropicus	0	0	0.65503	0	1.71376	0	0	0	0	0	0	0	0	0	0.251152	1.66034	0	0	0	0	0	0	0	0.0139609	0	0	0.36071	0	1.0039	0.388287	0	0.870156	0	0.376917	0	0	0	0.338794	0.81765	0	0	0	0	0	0	0	0.235485	0	0
Streptococcus_gordonii	0	0	6.77167	0	0	0	1.20533	1.9935	4.41284	0	0	0	0	0	0.318698	0.653799	0	0	0	0	4.56438	0	0	0	0	0	3.0679	0	0.740085	0	0	4.5689	0	0	0	1.14417	0	0	1.88682	3.80632	0	0	0.331875	1.20323	0	0	0.363352	0	0
Streptococcus_cristatus	0	0	3.90895	0	0	0	0	0	3.52806	0	0	0	0	0	0.484736	0.591828	0	0	0	0	3.46873	0	0	0	0	0	2.0716	0	0.501383	0	0	0.738687	0	0	0.429582	0	0	0	0.583595	1.71701	0	0	0	0	0	0	0	0	0
Streptococcus_sanguinis	0	0	3.34155	0	0	0	2.09246	0	2.07456	0	0	0	0	0	0.296532	0.978349	0	0	0	0	3.1879	0	0	0	0	0	2.78373	0	1.29148	0.574338	0	1.31992	0	0.665815	0	0	0	0	2.60259	4.27665	0	0	0	0	0	0	0.184453	0	0
Streptococcus_sp. 1643	0	0	0.940684	0	0	0	0	0	0	0	0	0	0	0	0	0	0	0	0	0	0	0	0	0	0	0	0.269216	0	0	0	0	1.28264	0	0	0	0	0	0	0	0	0	0	0	0	0	0	0	0	0
Streptococcus_sp. KS 6	0	0	0.851605	0	0	0	0	0	0	0	0	0	0	0	0	0	0	0	0	0	0	0	0	0	0	0	0	0	0	0	0	0	0	0	0	0	0	0	0	0	0	0	0	0	0	0	0	0	0
Streptococcus_anginosus	0	0	1.41494	0	0	0	0	0	2.27935	0	0	0	0	0	0	0	0	0	0	0	2.8942	0	0	0	0	0	0	0	0	1.40443	0	2.0867	0	0	0	0	0	0	0	1.52559	0	0	0.203394	0	0	0	0	0	0
Streptococcus_pneumoniae	0	0	1.41494	0	0	0	0	1.71386	2.76169	0	0	0	0	0	0.504209	0	0	0	0	0	4.3236	0	0	0	0	0	3.83669	0	0.501383	1.31772	0	2.48978	0	1.34225	0.846183	0	0	0	1.1582	0.985773	0	0	1.13659	0	0	0	0	0	0
Streptococcus_mutans	0	0	1.02458	0	0	0	0	0	0	0	0	0	0	0	0	0	0	0	0	0	0	0	0	0	0	0	0.2502	0	0	0	0	1.67672	0	0	0	0	0	0	0	0	0	0	0	0	0	0	0	0	0
Streptococcus_australis	0	0	1.21518	0	0	0	0	0	1.34587	0	0	0	0	0	0	0.978349	0	0	0	0	2.45313	0	0	0	0	0	1.92343	0	0	0	0	1.89004	0	0	0	0	0	0	0	0	0	0	0	0	0	0	0	0	0
Streptococcus_salivarius	0	0	1.10386	0	0	0	0	3.69244	2.42453	0	0	0	0	0	0	0.994406	0	0	0	0	0	0	0	0.0384515	0	0	4.64129	0	0	0	0	0.710892	0	0	0	0	0	0	1.35298	0	0	0	0	0	0	0	0	0	0
Streptococcus_parasanguinis	0	0	0.851605	0	0	0	0	0	0	0	0	0	0	0	0	0.912273	0	0	0	0	4.03443	0	0	0	0	0	2.56649	0	0.248142	0.470977	0	0	0	0	0	0	0	0	0	0	0	0	0	0	0	0	0	0	0
Streptococcus_koreensis	0	0	0.940684	0	0	0	0	0	0	0	0	0	0	0	0	0.570565	0	0	0	0	0	0	0	0	0	0	0.67778	0	0	0	0	0	0	0	0	0	0	0	0	0	0	0	0	0	0	0	0	0	0
Granulicatella_adiacens	0	0	3.19535	0	0	0	0	1.55068	3.63637	0	0	0	0	0	0.318698	0.527075	0	0	0	0	3.73434	0	0	0	0	0	2.28284	0	0	0.693923	0	3.05717	0	0.17371	0	0	0.384127	0	1.10017	2.56117	0	0	0.558892	0	0	0	0	0	0
Abiotrophia_defectiva	0	0	3.15868	0	0	0	0	0	1.34587	0	0	0	0	0	0	0	0	0	0	0	4.24063	0	0	0	1.70294	0	3.27258	0	0	0	0	0	0	0.187285	0	0	0	0	0.496303	0.924994	0	0	0	0	0	0	0	0	0
Lactobacillus_crispatus	0	0	1.31851	0	0	0	0	2.83582	0	0	0	0	0	0	1.27869	0	0	0	0	0	0	0	0	0	1.54033	0	0	0	0	0	0	0.919563	2.68634	0	0	0	0	0	0.583595	0	0	0.604791	0.8388	0	0	0	0.702549	0	0
Staphylococcus_saprophyticus	0	0	1.47582	0	1.45609	0	0	1.9935	0	1.71878	0	0	0	0	0.464997	0.945689	0	0.929988	0	0	0	0	0	0	0.658435	0	0	0	0.231766	0	1.24428	0	0	0	0	1.72219	0	0	0.555081	0	0	0.676184	0	0	0	0	0	0	0
Staphylococcus_succinus	0	0	1.28488	0	0	0	0	0	0	0	0	0	0	0	0.383222	0	0	0	0	0	0	0	0	0	0	0	0	0	0	0	0	0	0	0.160007	0	0	0	0	0	0	0	0	0	0	0	0	0	0	0
Staphylococcus_xylosus	0	0	1.10386	0	0	0	0	0	0	0	0	0	0	0	0	0	0	0	0	0	0	0	0	0	2.8457	0	0	0	0	0	0	0	0	0.328735	0	0	0	0	0	0	0	0.254441	0	0	0	0	0	0	0
Staphylococcus_equorum	0	0	1.35137	0	0	0	0	0	0	0	0	0	0	0	0.597816	0.482233	0	0	0	0	0	0	0	0	0	0	0	0	0.215201	0	0	0	0	1.22211	0	0	0	0	0	0	0	0	0	0	0	0	0	0	0
Weizmannia_coagulans	0	0	1.77126	0	0	0	0	0	0	0	0	0	0	0	0	0	0	0	0	0	0	2.98856	0	0.0527985	0	0	0	0	0.893712	0	0	0	0	0	0	0	0	0	0	0	0	0	0	0	0	0	0	0	0
Gemella_morbillorum	0	0	1.72185	0	0	0	0	0	3.49556	0	0	0	0	0	0	0	0	0	0	0	2.52502	0	0	0	0	0	0.901458	0	0	0	0	1.01357	0	0	0	0	0	0	0	0	0	0	0	0	0	0	0	0	0
Gemella_sanguinis	0	0	0.851605	0	0	0	0	0	2.20089	0	0	0	0	0	0	0.570565	0	0	0	0	0	0	0	0	0	0	0.619697	0	0	0	0	0	0	0	0	1.14417	0	0	0	0	0	0	0	0	0	0	0	0	0
Veillonella_parvula	0	0	5.96284	0	1.8807	0	1.61714	4.25305	4.63052	0	0	0.906682	0	0	0.579574	0.591828	0	0	0	0	4.3236	0	0	0	0	0	3.36829	0	0.751617	0.549184	0	5.49707	0	0	0.466264	1.29409	0	0	1.62401	3.06226	0	0.277581	0.219117	0	0	0	0.347975	0	0
Veillonella_atypica	0	0	0.940684	0	0	0	0	0	0	0	0	0	0	0	0	0.653799	0	0	0	0	2.8942	0	0	0	0	0	4.39194	0	0	0	0	0.844803	0	0	0	0	0	0	0	0	0	0	0	0	0	0	0	0	0
Veillonella_sp. S12025-13	0	0	0.706741	0	0	0	0	0	1.19211	0	0	0	0	0	0	0	0	0	0	0	2.59348	0	0	0	0	0	3.19515	0	0	0	0	0.818997	0	0	0	0	0	0	0	0	0	0	0	0	0	0	0	0	0
Selenomonas_sp. oral taxon 126	0	0	0.983242	0	0	0	0	0	0	0	0	0	0	0	0	0.388138	0	0	0	0	0	0	0	0	0	0	0.574547	0	0	0	0	0.990638	0	0	0	1.61227	0	0	0	0	0	0	0	0	0	0	0	0	0
Selenomonas_sp. oral taxon 136	0	0	0.940684	0	0	0	0	0	0	0	0	0	0	0	0	0	0	0	0	0	2.29764	0	0	0	0	0	1.06273	0	0	0	0	0.738687	0	0	0	0	0	0	0	0	0	0	0	0	0	0	0	0	0
Selenomonas_sputigena	0	0	1.10386	0	0	0	0	0	1.48481	0	0	0	0	0	0.27402	0.459278	0	0	0	0	3.14292	0	0	0.0131888	0	0	0.949406	0	0	0.49752	0	2.02031	0	0.160007	0	1.14417	0.291271	0	0	0	0	0	0	0	0	0	0	0	0
Fenollaria_massiliensis	0	0	1.10386	0	1.22729	0	0	0	0	0	0	0	0	0	0	0.693682	0	0	0	0	0	0	0	0.00932225	0	0	0.378332	0	0.568127	1.25687	0	0	0	0	0	0	0	0	0	0	0	0	0	0	0	0	0	0	0
Fenollaria_sporofastidiosus	0	0	1.02458	0	0	0	0	0	0	0	0	0	0	0	0	0.338684	0	0	0	0	0	0	0	0.0460203	0	0	0	0	0	0.388287	0	0	0	0	0	0	0	0	0	0	0	0	0	0	0	0	0	0	0
Clostridium_botulinum	0	0	1.14193	0	0	0	2.91255	1.55068	0	0	0	0	0.795174	0	1.26733	0.435952	0	0	0	0	0	0	0	0.0331296	0	0	0.463354	0	2.02498	0	2.12758	0	0	0.253304	0	0	0	0	1.50978	0	0	0.640929	0.395529	0	0	0	1.2328	0	0
Lachnoanaerobaculum_umeaense	0	0	0.756663	0	0	0	0	0	0	0	0	0	0	0	0	0.287475	0	0	0	0	0	0	0	0	0	0	1.42684	0	0	0	0	0	0	0	0	0	0	0	0	0	0	0	0	0	0	0	0	0	0
Chryseobacterium_taklimakanense	0	0	3.3898	0	0	0	0	0	2.94135	1.65846	0	1.92567	0.354905	0	0	0.633436	0	2.20822	0	0	0	0	0	0	1.10885	0	0.269216	0	0	0.359636	0	0	0	0.227258	1.70243	0	0	0	1.21398	1.35177	2.43475	0	0.908337	0	0	0	0.332432	0	0
Chryseobacterium_indoltheticum	0	0	3.18627	0	0	0	0	0	0	0	0	0	0	0	0.318698	0.338684	0	0	0	0	0	0	0	0	0	0	0	0	0	0.984034	0	0	0	0.86477	0	0	0	0	0	0	0	0	0.146974	0	0	0	0	0	0
Chryseobacterium_sp. 3008163	0	0	1.53423	0	0	0	0	0	0	0	0	0	0	0	0	0	0	0	0	0	0	0	0	0	0	0	0	0	0	0	0	0	0	0	0	0	0.513084	0	0	0	0	0	0.171425	0	0	0	0	0	0
Chryseobacterium_sp. Y16C	0	0	1.14193	0	0	0	0	0	0	0	0	0	0	0	0	0	0	0	0	0	0	0	0	0	0	0	0	0	0.231766	0	0	0	0	0	0	0	0	0	0	0	0	0	0.302658	0	0	0	0	0	0
Chryseobacterium_sp. 6424	0	0	0.983242	0	0	0	0	0	0	0	0	0	0	0	0	0	0	1.1021	0	0	0	0	0	0	0	0	0	0	0	0	0	0	0	0	0	0	0	0	0	0	0	0	0.171425	0	0	0	0	0	0
Chryseobacterium_sp. G0201	0	0	0.706741	0	0	0	0	0	0	0	0	0	0	0	0	0	0	0	0	0	0	0	0	0	0	0	0	0	0	0	0	0	0	0.227258	0	0	0	0	0	0	0	0	0	0	0	0	0	0	0
Chryseobacterium_sp. ZHDP1	0	0	0.65503	0	0	0	0	0	1.83582	0	0	0	0	0	0.484736	0	0	0	0	0	0	0	0	0.0316054	0	0	0	0	2.46054	0	0	0	0	0.555002	0	0	0	0	0.692331	0	0	0	0.302658	0	0	0	0	0	0
Chryseobacterium_indologenes	0	0	1.74677	0	0	0	0	0	1.88683	0	0	0	2.65515	0.373648	5.62017	0	0	0	0	0	0	0	0	0.0655154	0	0	0	0	0	0.443937	0	0	0	0.586078	0	0	0	0	0	0	0	0.586377	0.749592	0	0	0	4.64015	0	0
Chryseobacterium_suipulveris	0	0	1.25045	0	0	0	0	0	1.27104	0	0	0	0	0	0	0	0	0	0	0	0	0	0	0	0	0	0	0	0	0	0	0	0	0	0	0	0	0	0	0	0	0	0.187498	0	0	0	0	0	0
Chryseobacterium_shandongense	0	0	1.17902	0	0	0	0	0	1.54957	0	0	0	0	0	0	0.548983	0	0	0	0	0	0	0	0	0	0	0	0	0.264335	0.470977	0	0	0	0.24034	0.536944	0	0	0	0	0	0	0	0	0	0	0	0	0	0
Chryseobacterium_faecale	0	0	1.14193	0	0	0	0	0	0	1.88596	0	0	0	0	0	0	0	0.68123	0	0	0	0	0	0	0	0	0	0	0	0	0	0	0	0	0.502037	0	0	0	0	0	0	0	0.265283	0	0	0	0	0	0
Chryseobacterium_salivictor	0	0	0.851605	0	0	0	0	0	0	0	0	0	0	0	0	0	0	0	0	0	0	0	0	0	0	0	0	0	0	0	0	0	0	0	0	0	0	0	0	0	0	0	0.16332	0	0	0	0	0	0
Chryseobacterium_nakagawai	0	0	0.851605	0	0	0	0	0	0	0	0	0	0	0	0	0	0	0	0	0	0	0	0	0	0	0	0	0	0.31185	0	0	0	0	0	0	0	0	0	0	0	0	0	0	0	0	0	0	0	0
Chryseobacterium_carnipullorum	0	0	0.756663	0	0	0	0	0	0	0	0	0	0	0	0	0	0	0	0	0	0	0	0	0	0	0	0	0	0	0	0	0	0	1.7787	0	0	0	0	0	0	0	0	0.15517	0	0	0	0	0	0
Epilithonimonas_zeae	0	0	1.79535	0	1.71376	0	1.20533	0	3.03479	0	0	0	0	0	0	0.843025	0	0	0	0	0	0	0	0	0.855764	0	0	0	0.387722	2.25021	1.24428	0	0	0.544493	0	0	0.573483	0	0.555081	0	0	0	0.195468	0	0	0	0.363352	0	0
Kaistella_sp. BT6-1-3	0	0	3.51836	0	0	0	0	0	1.61154	4.98797	0	1.2092	0.411004	0	0.651198	0	0	2.41826	0	0	0	0	0	0	0	0	0	0	0.445671	0	0	0	0	0.490769	1.83456	0	0	0	0.465992	1.35177	0	0	0.533965	0	0	0	0.437872	0	0
Kaistella_daneshvariae	0	0	0.706741	0	0	0	0	0	0	0	0	0	0	0	0	0	0	0	0	0	0	0	0	0	0	0	0	0	0	0	0	0	0	0	0	0	0	0	0	0	0	0	0.0882569	0	0	0	0	0	0
Kaistella_carnis	0	0	0.706741	0	0	0	0	0	0	2.25531	0	0	0	0	0	0	0	0	0	0	0	0	0	0	0	0	0	0	0	0	0	0	0	0	0	0	0	0	0	0	0	0	0.211277	0	0	0	0	0	0
Cloacibacterium_caeni	0	0	2.20798	0	1.59067	0	0	0	1.72803	1.31196	0	0	0	0	0	0	0	0	0	0	0	0	0	0	0	0	0	0	0	0.330404	0	0	0	0.227258	0	0	0	0	0.638987	0	1.33045	0.450443	0.353407	0	0	0	0.284773	0	0
Cruoricaptor_ignavus	0	0	2.11535	0	0	0	0	0	0	0	0	0	0	0	0	0	0	0	0	0	0	0	0	0	0	0	0	0	0	0	0	0	0	0	0.536944	0	0	0	0	0	0	0	0.113714	0	0	0	0	0	0
Elizabethkingia_anophelis	0	0	1.31851	0	0	0	0	0	0	0	0	0	0	0	0	0.459278	0	0	0	0	0	4.36838	0	0	0	0	0	0	0	0	0	0	0	0	0	0	0	0	0	0	0	0	0.287824	0	0	0	0	0	0
Elizabethkingia_miricola	0	0	0.896832	0	0	0	0	0	0	0	0	0	0	0	0	0	0	0	0	0	0	0	0	0	0	0	0	0	0	0	0	0	0	0	0	0	1.06919	0	0	0	0	0	0	0	0	0	0	0	0
Empedobacter_falsenii	0	0	0.851605	0	0	0	0	0	0	0	0	0	0	0	0	0	0	0	0	0	0	0	0	0	0	0	0	0	0	0	0	0	0	0.365021	0	0	1.21535	0	0.555081	0	0	0	0	0	0	0	0	0	0
Capnocytophaga_gingivalis	0	0	3.21334	0	0	0	0	0	3.42827	0	0	0	0	0	0	0.591828	0	0	0	0	3.57414	0	0	0	0	0	0.961148	0	0	0	0	1.8137	0	0	0	0	0	0	0.611557	1.10015	0	0	0	0	0	0	0	0	0
Capnocytophaga_sp. FDAARGOS_737	0	0	1.79535	0	0	0	0	0	2.45865	0	0	0	0	0	0	0	0	0	0	0	2.12335	0	0	0	0	0	0.691943	0	0	0	0	0	0	0	0	0	0	0	0	0	0	0	0	0	0	0	0	0	0
Capnocytophaga_sp. oral taxon 878	0	0	1.21518	0	0	0	0	0	0	0	0	0	0	0	0	0	0	0	0	0	0	0	0	0	0	0	0.446746	0	0	0	0	0	0	0	0	0	0	0	0	0	0	0	0	0	0	0	0	0	0
Capnocytophaga_sp. oral taxon 864	0	0	0.851605	0	0	0	0	0	0	0	0	0	0	0	0	0	0	0	0	0	0	0	0	0	0	0	0	0	0	0	0	0	0	0	0	0	0	0	0	0	0	0	0	0	0	0	0	0	0
Capnocytophaga_sputigena	0	0	1.99573	0	0	0	0	0	2.07456	0	0	0	0	0	0	0.412243	0	0	0	0	3.76435	0	0	0	0	0	1.80463	0	0	0	0	3.11133	0	0	0	0	0	0	1.38573	0.924994	0	0	0.203394	0	0	0	0	0	0
Capnocytophaga_leadbetteri	0	0	1.81904	0	0	0	0	0	1.9361	0	0	0	0	0	0	0.527075	0	0	0	0	2.78132	0	0	0	0	0	0.719858	0	0	0	0	0	0	0	0	0	0	0	0	0	0	0	0	0	0	0	0	0	0
Capnocytophaga_ochracea	0	0	1.95354	0	0	0	0	0	2.02987	0	0	0	0	0	0	0	0	0	0	0	0	0	0	0	0	0	1.10569	0	0	0	0	0.433225	0	0	0	0	0	0	0	0	0	0	0	0	0	0	0	0	0
Capnocytophaga_endodontalis	0	0	1.64441	0	0	0	0	0	0	0	0	0	0	0	0	0	0	0	0	0	2.12335	0	0	0	0	0	0.342869	0	0	0	0	0	0	0	0	0	0	0	0	0	0	0	0	0	0	0	0	0	0
Flavobacterium_commune	0	0	2.95993	0	0	0	0	0	0	0	0	0	0	0	0	0	0	0	0	0	0	0	0	0	0	0	0	0	0	0.549184	0	0	0	0	0	0	0	0	0	0	0	0	0	0	0	0	0	0	0
Flavobacterium_sp. N2550	0	0	1.41494	0	0	0	0	0	0	0	0	0	0	0	0	0	0	0	0	0	0	0	0	0	0	0	0	0	0	0.866765	0	0	0	0	0	0	0	0	0	0	0	0	0.0967928	0	0	0	0	0	0
Flavobacterium_sp. N1719	0	0	1.02458	0	0	0	0	0	0	0	0	0	0	0	0	0	0	0	0	0	0	0	0	0	0	0	0	0	0	0	0	0	0	0	0	0	0	0	0	0	0	0	0	0	0	0	0	0	0
Flavobacterium_sp. F-340	0	0	1.31851	0	0	0	0	0	0	0	0	0	0	0	0	0	0	0	0	0	0	0	0	0	0	0	0	0	0	0	0	0	0	0	0	0	0	0	0	0	0	0	0	0	0	0	0	0	0
Flavobacterium_sp. CJ74	0	0	0.706741	0	0	0	0	0	0	0	0	0	0	0	0	0	0	0	0	0	0	0	0	0	0	0	0	0	0	0	0	0	0	0	0	0	0	0	0	0	0	0	0.16332	0	0	0	0	0	0
Flavobacterium_sp. MFBS3-15	0	0	0.65503	0	0	0	0	0	0	0	0	0	0	0	0	0	0	0	0	0	0	0	0	0	0	0	0	0	0	0	0	0	0	0	0	0	0	0	0	0	0	0	0	0	0	0	0	0	0
Flavobacterium_album	0	0	0.65503	0	0	0	0	0	0	0	0	0	0	0	0	0	0	0	0	0	0	0	0	0	0	0	0	0	0	0	0	0	0	0	0	0	0	0	0	0	0	0	0	0	0	0	0	0	0
Muricauda_aquimarina	0	0	1.25045	0	0	0	0	0	0	0	0	0	0	0	0	0	0	0	0	0	0	0	0	0	0	0	0	0	0	0	0	0	0	0	0	0	0	0	0	0	0	0	0	0	0	0	0	0	0
Fluviicola_taffensis	0	0	1.50532	0	0	0	0	0	0	0	0	0	0	0	0	0	0	0	0	0	0	0	0	0	0	0	0	0	0	0	0	0	0	0	0	0	0.406436	0	0	0	0	0	0	0	0	0	0	0	0
Prevotella_melaninogenica	0	0	3.50382	0	1.71376	0	1.33545	2.38126	4.5378	0	0	1.59066	0	0	1.04606	2.76068	0	0	0	0	6.19881	0	0	0.00932225	1.02932	0	6.39408	0	0.606739	4.30089	0	2.98937	0	0.365021	0.789412	2.89025	0.573483	0	1.58223	2.12089	0	0	0.203394	1.04357	0	0	0.218674	0	0
Prevotella_nigrescens	0	0	2.37711	0	0	0	0	0	3.49556	0	0	0	0	0	0.383222	1.1314	0	0	0	0	3.95858	0	0	0	0	0	3.49283	0	0.215201	3.67954	0	2.96605	0	0.24034	0	3.18718	0	0	0.583595	1.60523	0	0	0	0	0	0	0	0	0
Prevotella_denticola	0	0	2.24343	0	0	0	0	0	3.44539	0	0	0	0	0	0.318698	0.591828	0	0	0	0	3.14292	0	0	0.00777272	0	0	1.77167	0	0	3.00006	0	4.04217	0	0.187285	0	1.49328	0	0	0	1.04409	0	0	0.15517	0	0	0	0	0	0
Prevotella_multiformis	0	0	1.97479	0	0	0	0	0	0	0	0	0	0	0	0	0	0	0	0	0	2.94749	0	0	0	0	0	0.395742	0	0.372864	2.1196	0	2.70936	0	0	0	0	0	0	0	1.20612	0	0	0.0967928	0	0	0	0	0	0
Prevotella_intermedia	0	0	1.56257	0	0	0	0	1.86045	4.60027	0	0	0	0	0	1.20919	0.962112	0	0	0	0	4.84275	0	0	0	0.760471	0	3.1726	0	0.501383	3.68244	0	3.04052	0	0.750547	1.48727	3.85131	0	0	0.718281	1.56596	0	0	0.257691	1.57431	0	0	0	0	0
Prevotella_oris	0	0	1.41494	0	0	0	0	0	0	0	0	0	0	0	0.383222	0.338684	0	0	0	0	2.65885	0	0	0.00932225	0	0	1.61697	0	0	1.51249	0	2.07585	0	0.17371	0	1.49328	0	0	0	0.861541	0	0	0	0	0	0	0	0	0
Prevotella_veroralis	0	0	1.21518	0	0	0	0	0	0	0	0	0	0	0	0	0	0	0	0	0	3.27386	0	0	0	0	0	4.68088	0	0	2.66163	0	2.23067	0	0	0	0	0	0	0	0	0	0	0	0	0	0	0	0	0
Porphyromonas_gingivalis	0	0	1.28488	0	0	0	0	0	2.27935	1.46069	0	0	0	0	0.719432	0	0	0	0	0	0	0	0	0	0.855764	0	0.733615	0	1.55109	2.50692	0	1.55694	0	0.291512	0.789412	2.45357	0	0	0	1.60523	0	0	0	0.974414	0	0	0	0	0
Porphyromonas_endodontalis	0	0	1.10386	0	0	0	0	0	2.61811	0	0	0	0	0	0.251152	0.591828	0	0	0	0	3.04851	0	0	0	0	0	0.889218	0	0.387722	0	0	1.46008	0	0.316434	0.636867	1.66827	0	0	0	1.39723	0	0	0	0	0	0	0	0	0
Hymenobacter_sp. BRD128	0	0	0.940684	0	0	0	0	0	0	0	0	0	0	0	0	0.548983	0	0	0	0	0	0	0	0	0	0	0.463354	0	1.15918	0.599061	0	0	0	0.187285	0	0	0	0	0	0	0	0	0	0	0	0	0	0	0
Hymenobacter_sp. APR13	0	0	1.28488	0	0	0	0	0	0	3.54215	0	0	0	0	0	0.770285	0	0	0	0	0	0	0	0	0	0	0	0	0.93476	0	0	0	0	0.468706	0	0	0	0	0.496303	0	0	0	0.287824	0	0	0	0.347975	0	0
Hymenobacter_swuensis	0	0	1.14193	0	0	0	0	0	0	3.0258	0	0	0	0	0	0	0	0	0	0	0	0	0	0	0	0	0	0	0	0	0	0	0	0.575794	0	0	0	0	0	0	0	0	0	0	0	0	0	0	0
Dyadobacter_fermentans	0	0	1.56257	0	0	0	0	0	0	0	0	0	0	0	0	0	0	0	0	0	0	0	0	0.0231936	0	0	0	0	0	0	0	0	0	0	0	0	0	0	0	0	0	0	0	0	0	0	0	0	0
Dyadobacter_sp. CY22	0	0	1.06477	0	0	0	0	0	0	0	0	0	0	0	0	0	0	0	0	0	0	0	0	0	0	0	0	0	0	0	0	0	0	0	0	0	0	0.368677	0.403388	0	0	0	0	0	0	0	0	0	0
Sphingobacterium_multivorum	0	0	1.35137	0	0	0	0	0	0	0	0	0	0	0	1.43905	0	0	0	0	0	0	0	0	0.0399684	0	0	0	0	1.32274	1.61302	0	0	0	0.606429	0	0	0	0	1.13911	0	0	0	0.265283	0	0	0	0	0	0
Sphingobacterium_sp. DR205	0	0	0.706741	0	0	0	0	0	0	0	0	0	0	0	0	0	0	0	0	0	0	0	0	0	0	0	0	0	0	0	0	0	0	0	0	0	0.406436	0	0	0	0	0	0.105278	0	0	0	0	0	0
Pedobacter_sp. G11	0	0	1.35137	0	0	0	0	0	0	0	0	0	0	0	0	0	0	0	0	0	0	0	0	0	0	0	0	0	0	0.359636	0	0	0	0.160007	0	0	0	0	0	0	0	0	0	0	0	0	0	0	0
Gemmatirosa_kalamazoonensis	0	0	0.65503	0	0	0	0	0	0	0	0	0	0	0	0.561099	0.591828	0	0	0	0	0	0	0	0	0	0	0.287985	0	0.264335	0	0	0	0	0.328735	0	0	0	0	0.525991	0	0	0	0.211277	0.825276	0	0	0.218674	0	0
Leptotrichia_wadei	0	0	3.3497	0	0	0	0	0	1.83582	0	0	0	0	0	0.296532	0	0	0	0	0	0	0	0	0	0	0	2.27345	0	0	0	0	0.398797	0	0	0	1.36359	0	0	0	0	0	0	0	0	0	0	0	0	0
Leptotrichia_hongkongensis	0	0	2.27803	0	0	0	0	0	0	0	0	0	0	0	0	0	0	0	0	0	0	0	0	0	0	0	0.378332	0	0	0	0	0.624141	0	0	0	0	0	0	0	0	0	0	0	0	0	0	0	0	0
Leptotrichia_sp. oral taxon 498	0	0	1.14193	0	0	0	0	0	0	0	0	0	0	0	0	0	0	0	0	0	0	0	0	0	0	0	0.889218	0	0	0	0	0	0	0	0	2.17298	0	0	0	0	0	0	0	0	0	0	0	0	0
Leptotrichia_sp. oral taxon 847	0	0	0.804915	0	0	0	0	0	0	0	0	0	0	0	0	0	0	0	0	0	0	0	0	0	0	0	0.230929	0	0	0	0	0	0	0	0	0	0	0	0	0	0	0	0	0	0	0	0	0	0
Leptotrichia_trevisanii	0	0	0.983242	0	0	0	0	0	0	0	0	0	0	0	0.251152	0	0	0	0	0	0	0	0	0	0	0	1.04077	0	0	0	0	0	0	0	0	1.82432	0	0	0	0	0	0	0	0	0	0	0	0	0
Leptotrichia_hofstadii	0	0	0.896832	0	0	0	0	0	1.48481	0	0	0	0	0	0	0	0	0	0	0	0	0	0	0	0	0	0.719858	0	0	0	0	0	0	0	0	0	0	0	0	1.20612	0	0	0	0	0	0	0	0	0
Leptotrichia_shahii	0	0	0.706741	0	0	0	0	0	0	0	0	0	0	0	0	0	0	0	0	0	0	0	0	0	0	0	0.512061	0	0	0	0	0	0	0	0	0	0	0	0	0	0	0	0	0	0	0	0	0	0
Leptotrichia_buccalis	0	0	0.706741	0	0	0	0	0	2.20089	0	0	0	0	0	0	0	0	0	0	0	0	0	0	0	0	0	0.479773	0	0	0	0	0	0	0	0	1.82432	0	0	0.403388	0	0	0	0	0	0	0	0	0	0
Fusobacterium_nucleatum	0	0	2.39298	0	0	0	0	0	4.05965	0	0	0	0.517054	0	0.424689	0.482233	0	0	0	0	3.315	0	2.47534	0	0	0	1.71732	0	0.31185	0.523583	0	2.19098	0	0.316434	0.789412	1.22108	0	0	0.555081	0.924994	0	0	0.250058	0	0	0	0	0	0
Treponema_denticola	0	0	1.28488	0	0	0	0	0	1.41702	0	0	0	0	0	0.877109	0	0	0	0	0	0	0	0	0	0	0	0	0	0	0	0	1.37409	0	0	0	0	0	0	0	0	0	0	0	0	0	0	0	0	0
Treponema_vincentii	0	0	0.804915	0	0	0	0	0	1.19211	0	0	0	0	0	0	0.612782	0	0	0	0	0	0	0	0	0	0	0	0	0	0	0	1.26363	0	0	0	0	0	0	0	0	0	0	0	0	0	0	0	0	0
Gammapapillomavirus_8	0	0	2.05678	0	0	0	0	0	0	0	0	0	0	0	0	0	0	0	0	0	0	0	0	0	0	0	0	0	0	0	0	0	0	0	0	0	0	0	0	0	0	0	0	0	0	0	0	0	0
Betapapillomavirus_3	0	0	0.851605	0	0	0	0	0	0	0	0	0	0	0	0	0	0	0	0	0	0	0	0	0	0	0	0	0	1.64684	0	0	0	0	0	0	0	0	0	0	0	0	0	0	0	0	0	0	0	0
Betapapillomavirus_Human papillomavirus	0	0	1.4457	0	0	0	0	0	0	0	0	0	0	0	0	0	0	0	0	0	0	0	0	0	0	0	0	0	0	0	0	0	0	0	0	0	0	0	0	0	0	0	0	0	0	0	0	0	0
Pseudomonas_veronii	0	0	0	3.97197	0	0	0	0	0	0	0	0	0	0	0	0	0	0	0	0	0	0	0	0.0116434	0	0	0	0	0	0	0	0	0	1.72852	0	0	0	0	0	0	0	0	0.171425	0	0	0	0	0	0
Pseudomonas_sp. SDM007	0	0	0	4.77852	0	0	2.63774	3.18095	0	0	0	0	0	0	0	0	0	0	0	0	0	0	0	0	0	0	0	0	0	0	0	0	0	0.986225	0	0	0	0	0	0	0	0	0	0	0	0	0	0	0
Pseudomonas_sp. So3.2b	0	0	0	4.84558	0	0	0	0	0	0	0	0	0	0	0	0	0	0	0	0	0	0	0	0	0	0	0	0	0	0	0	0	0	0	0	0	0	0	0	0	0	0	0	0	0	0	0	0	0
Pseudomonas_sp. DTU12.1	0	0	0	4.95593	0	0	0	0	0	0	0	0	0	0	0	0	0	0	0	0	0	0	0	0	0	0	0	0	0	0	0	0	0	0.501675	0	0	0	0	0	0	0	0	0	0	0	0	0	0	0
Pseudomonas_sp. LG1D9	0	0	0	4.34078	0	0	0	0	0	0	0	0	0	0	0	0	0	0	0	0	0	0	0	0	0	0	0	0	0	0	0	0	0	0.922723	0	0	0	0	0	0	0	0	0	0	0	0	0	0	0
Pseudomonas_sp. ADAK18	0	0	0	2.09252	0	0	0	0	0	0	0	0	0	0	0	0	0	0	0	0	0	0	0	0	0	0	0	0	0	0	0	0	0	1.20886	0	0	0	0	0	0	0	0	0	0	0	0	0	0	0
Pseudomonas_monteilii	0	0	0	2.91262	0	0	0	0	0	0	0	0	1.14863	0.926722	0.719432	0	0	0	0	0	0	0	0	0.38011	0	0	0	0	0	0	0	0	0	0.490769	0	0	0	0	0	0	0	0	0.956031	0	0	0	0	0	0
Stenotrophomonas_sp. NA06056	0	0	0	3.34224	0	0	0	2.17257	0	0	0	0	0	0	0	0	0	0	0	0	0	0	0	0.0131888	0	0	0	0	0	0	0	0	0	0.214056	0	0	0	0	0	0	0	0	0.171425	0	0	0	0	0	0
Morganella_morganii	0	0	0	3.24622	0	0	0	2.68657	8.28986	6.68899	0	0	0	0	0	0	0	0	0	0	0	0	0	0.0323677	0	0	0	0	0	0.470977	0	0	0	0.626497	0	0	0	0	0	0	0	0	0.146974	0	0	0	0	0	0
Achromobacter_deleyi	0	0	0	2.39078	0	2.29876	0	0	0	0	0	2.32876	0	0.44997	1.68923	2.39388	0	0	0	0	0	0	0	0.0308427	0.90115	0	0.429944	0	0.568127	0.80435	0	0	0	0	0	0	0.471366	0.709535	0	0	0	0.52968	0.733261	0	0	0	0	0	0
Achromobacter_denitrificans	0	0	0	2.29804	0	0	0	0	0	0	0	0	0	0.309543	0.719432	0.929078	0	0	0	0	0	0	0	0.0262581	0	0	0.287985	0	0.327347	0.523583	0	0	0	0	0	0	0	0	0	0	0	0.856044	0.654503	1.45245	0	0	0	0	0
Massilia_forsythiae	0	0	0	2.78175	0	0	0	0	0	1.83236	0	1.3643	0	0.341952	0.362033	1.28289	0	0	0	0	0	0	0	0.0300796	1.22048	0	0.949406	0	0.893712	1.10979	0	0	0	0.616498	0	1.82432	0.315051	0.56214	0.997949	0	0	0.548828	0.9793	1.29117	0	0	0	0	0
Corynebacterium_accolens	0	0	0	4.81244	2.12206	3.69951	3.19564	0	2.96528	0	3.35922	4.93797	2.40189	0	1.70614	5.01593	6.61865	3.05353	3.4103	2.20832	0	0	4.3856	0.0293162	3.44495	1.3556	1.04077	5.77195	0.924607	5.79802	0	3.9882	1.73554	3.03893	4.40269	2.66103	0	0.777945	3.3309	6.18773	2.81951	0.510275	0.666021	0	3.22992	1.88918	5.3748	0	0
Corynebacterium_segmentosum	0	0	0	4.49496	0	3.32103	2.93325	0	3.22522	0	2.71306	4.87055	2.21757	0.27639	1.50819	5.00706	6.30534	2.9671	0	2.89831	0	0	4.29709	0.0437538	3.36622	1.3556	0.589755	5.12923	0.924607	5.50284	0	3.36868	2.43328	2.74288	4.09538	1.9197	0.513084	0.864387	3.15207	6.25409	3.1898	0.40913	0.631187	0	2.3353	2.0593	5.25367	0	0
Cutibacterium_granulosum	0	0	0	3.38795	1.22729	3.21753	1.4548	0	5.52263	1.31196	6.24392	5.30014	0.615839	0.357887	1.93143	3.76688	0	2.77695	0	2.73731	0	0	2.57909	0.180012	3.71016	5.15646	1.14739	6.23377	2.20773	2.36997	0	0.653642	2.53345	3.93939	0.668694	1.49328	0.792578	1.0418	3.14252	3.7461	0	0.510275	0.395529	0	0	2.45452	1.77148	0	0
Janibacter_indicus	0	0	0	3.97197	0	2.15676	0	0	4.50552	2.33456	0	0	0	0.259523	1.50819	1.14585	0	0	0	0	0	0	0	0.341266	0	0	0.733615	0	0.487655	0	0	0	0	0.694615	0	0	0	0.821813	2.6438	0	3.65164	0	0.23467	1.23314	0	0	5.60163	0	0
Gulosibacter_sediminis	0	0	0	3.38795	0	0	0	0	0	0	0	0	0	0	0.464997	0.338684	0	0	0	0	0	0	0	0	0	0	0.719858	0	0.231766	0.470977	0	0.990638	0	0.214056	0	0	0.428406	0.509461	1.70411	0	0	0	0.250058	0	0	0	0	0	0
Staphylococcus_capitis	0	0	0	3.38795	0	0	1.39636	5.49278	4.3506	2.95233	4.83562	0	0.730507	0.550461	1.64605	4.45455	0	1.1021	0	3.09722	0	0	0	0.06626	2.17889	1.2483	2.4588	1.19861	0.631919	2.53922	0	0.594025	0	0.316434	1.1007	1.14417	0	1.26478	3.04336	0	0	0.322777	0.552701	0	0	0	0.408524	0	0
Anaerococcus_prevotii	0	0	0	3.38795	6.60242	5.01627	2.26569	0	3.20526	2.37261	0	0	0.465003	0	0	3.32142	0	0	4.06703	0	0	2.76143	0	0	0	0	0	0	0.631919	4.35087	0	3.15839	0	0	0	0	0	0	0	0	4.57651	0	2.03695	0	5.05433	0	0	0	0
Corynebacterium_aurimucosum	0	0	0	0	2.12206	0	0	0	0	0	0	0	0.916412	0	0.921237	3.24966	0	0.835567	0	1.60733	0	0	0	0.0216589	0.658435	0	1.63174	0	0.974672	1.62511	0	1.6477	0	0.214056	1.65555	0	0	0	0.665905	1.04409	1.79858	0	0.607489	0	1.78945	0	1.11964	0	0
Corynebacterium_minutissimum	0	0	0	0	2.07691	0	0	0	0	1.5955	0	0.972473	0.857066	0	0	2.26744	0	0	0	0	0	2.49174	0	0.0185846	0	0	0.760743	0	1.1764	2.85877	0	1.66228	0	0	0.730315	0	0	0	0.841459	1.71701	0	0	0.922812	0	2.37604	0	1.80565	0	0
Corynebacterium_ureicelerivorans	0	0	0	0	1.8807	1.72513	0	0	1.27104	0	0	0	0.411004	0.389239	1.18527	1.22963	0	0	3.00088	1.53078	0	0	0	0.0300796	0	0	0.649031	0	0.656666	0.739113	0	0.594025	0	0	0	1.29409	0	0	0.768821	0	1.33045	0.366599	0.429715	0.744497	1.3728	1.25747	2.65659	0	0
Corynebacterium_propinquum	0	0	0	0	1.38378	0	0	0	0	0	0	1.85766	0.795174	0.435025	0.685718	4.77579	3.25179	0	0	1.74922	0	0	3.55833	0.0131888	0	5.85446	1.54077	3.66183	0.740085	2.258	0	1.01357	0	3.61715	2.39675	0	0.315051	0.482382	2.10905	2.06565	0	0.490605	0.388593	0	2.11235	3.25947	1.2244	0	0
Corynebacterium_singulare	0	0	0	0	1.22729	0	0	0	0	0	0	1.54814	0	0	0	5.64944	0	1.06095	0	0	0	0	0	0	0	0	3.36829	0	0.501383	4.46791	0	0	0	0	1.02894	0	0	0	0.743772	1.15411	0	0	0.31734	0	0	0	0.522494	0	0
Corynebacterium_coyleae	0	0	0	0	1.22729	0	0	0	0	0	0	0	0.411004	0.190013	0.444983	0	0	0	0	0	0	0	0	0	0	0	0.496007	0	0.680996	0.359636	0	0	0	0	0	1.29409	0	0	0	0	0	0	0.23467	0	0	0	0.300835	0	0
Cutibacterium_avidum	0	0	0	0	4.26613	4.95323	0	1.9935	3.49556	1.46069	3.2926	1.26277	0.567292	0	0.251152	0.912273	0	0	0	0	0	0	0	0.0231936	1.38926	2.16507	0.512061	1.38901	0.656666	0.41638	0	1.4263	0	0.512499	0	0	0	0	1.38573	0.924994	0	0	0.211277	0	0	0	2.02457	0	0
Kytococcus_sedentarius	0	0	0	0	1.93231	0	0	0	0	0	0	0	0	0	0.906677	0.713217	0	0	0	0	0	0	0	0.0162746	0	0	3.66783	0	0.514981	0.549184	1.42488	0	0	0.468706	0	1.96512	0	0.42665	1.35298	0	1.74031	0	0.219117	0.744497	0	0	0.378567	0	0
Rubrobacter_xylanophilus	0	0	0	0	1.8807	0	0	0	0	2.37261	0	0	0	0	0	0.591828	0	0	0	0	0	0	0	0.0216589	0	0	0	0	2.8812	0	0	0	0	0	0	0	0	0	0.403388	0	0	0.300356	0.15517	0	0	0	0	0	0
Anaerococcus_mediterraneensis	0	0	0	0	2.16584	0	0	0	0	0	0	0	0	0	0	1.53422	0	0	2.42708	0	0	0	2.93247	0	0	0	0	0	0	3.69969	0	0	0	0	0	0	0	0	0	0	1.61619	0	0	0	0	0	0	0	0
Anaerococcus_obesiensis	0	0	0	0	1.82717	2.7081	0	2.79993	0	0	0	0	0	0	0	0.912273	0	0	0	0	0	0	4.62259	0	0	0	0	0	0	2.46718	0	0	0	0	0	0	0	0	0	0	2.57472	0	0.13044	0	0	0	0	0	0
Peptoniphilus_harei	0	0	0	0	1.93231	2.65627	0	0	0	0	0	0	0.383228	0	0	3.41685	0	0	0	0	0	0	4.06662	0	0	0	0.342869	0	0.581113	6.70326	0	0.653642	0	0	0.429582	0	0	0	0.692331	0	5.40302	0	0.565057	0	0	0	0	0	0
Staphylococcus_aureus	0	0	0	0	3.19876	2.75814	0	3.75	0	6.08163	0	0	1.76922	0	2.94365	2.58626	0	0	0	0	4.96409	3.71584	0	0.119602	2.72469	0	0.901458	2.32005	4.05113	2.81723	3.76945	1.82671	0	1.14768	0	4.80045	3.28772	0.885212	2.39303	2.54106	0	3.49325	0.571196	1.31933	2.37604	0	3.1599	0	0
Staphylococcus_pettenkoferi	0	0	0	0	1.22729	0	0	0	0	0	0	0	0	0	0	0.363623	0	1.06095	0	0	0	0	0	0.0162746	0	0	0	0	0	0	0	0	0	0	0	0	0	0	0.435029	0	0	0	0.13044	0	0	0	0	0	0
Abyssicoccus_albus	0	0	0	0	1.38378	0	0	0	0	0	0	0	0	0	0	0	0	0	0	0	0	0	0	0	0	0	0	0	0	0	0	0	0	0	0	0	0	0	0	0	0	0	0	0	0	0	0	0	0
Dolosigranulum_pigrum	0	0	0	0	2.40383	0	0	0	0	0	0	0	1.18125	0.550461	0.424689	0	5.23346	0	6.40294	7.39819	0	0	0	0	0	3.21003	1.44367	1.19861	0	0.470977	0	0	0	0	9.69635	0	0	0	1.06015	0	0	0	0.932381	0	3.54776	2.39219	3.74976	0	0
Deinococcus_geothermalis	0	0	0	0	1.38378	0	0	0	0	1.77669	0	1.45915	0	0.207707	0.831589	0.929078	0	0.88355	0	0	0	0	0	0	0	0	0.589755	0	2.78065	0.739113	0	0	0	1.0838	2.19298	0	0	0	1.46451	0	0	0	0.589457	0.974414	0	1.66147	0	0	0
Chroococcidiopsis_sp. CCNUC1	0	0	0	0	2.0303	0	0	0	4.28555	3.6233	0	0	0	0	0	0	2.88638	0	5.47062	0	0	0	0	0	0	0	0	0	0	0	0	0	0	0	0	0	0	0	0	0	0	0	0	0	0	0	0	0	0
Chroococcidiopsis_thermalis	0	0	0	0	2.32878	0	0	0	4.56938	3.57516	0	0	0	0	0	0	2.84807	0	5.3673	0	0	0	0	0	0	0	0	0	0	0	0	0	0	0	0	0	0	0	0	0	0	0	0	0	0	0	0	0	0
Acinetobacter_nosocomialis	0	0	0	0	2.43993	0	0	0	0	0	0	0	0	0	0	1.44356	0	0	0	0	0	0	0	0	0	0	0	0	0.840703	0	0	0	0	0.304027	0	0	0	0	0.887929	0	0	0	0.219117	0	0	0	0	0	0
Acinetobacter_sp. SCLZS86	0	0	0	0	2.0303	0	0	0	0	0	0	0	0	0	0	0	0	0	0	0	0	0	0	0	0	0	0	0	0	0	0	0	0	0	0	0	0	0	0	0	0	0	0	0	0	0	0	0	0
Stutzerimonas_chloritidismutans	0	0	0	0	2.47516	0	0	0	0	0	0	0	0	0	0	0	0	0	0	0	0	0	0	0	0	0	0	0	0	0	0	0	0	0	0	0	0	0	0	0	0	0	0	0	0	0	0	0	0
Stutzerimonas_kunmingensis	0	0	0	0	1.8807	0	0	0	0	0	0	0	0	0	0	0	0	0	0	0	0	0	0	0	0	0	0	0	0	0	0	0	0	0	0	0	0	0	0	0	0	0	0	0	0	0	0	0	0
Pseudomonas_saudiphocaensis	0	0	0	0	2.28974	0	0	0	0	0	0	0	0	0	0	0	0	0	0	0	0	0	0	0.0116434	0	0	0	0	0	0	0	0	0	0.160007	0	0	0	0	0	0	0	0	0.138731	0	0	0	0	0	0
Rhodanobacter_sp. FDAARGOS 1247	0	0	0	0	1.71376	0	0	0	0	0	0	0	0	0	0	0	0	0	0	0	0	0	0	0	0	0	0	0	0.231766	0	0	0	0	0	0	0	0	0	0	0	0	0.277581	0.402431	0	0	0	0	0	0
Roseomonas_mucosa	0	0	0	0	2.24961	2.85329	0	0	0	0	0	0	0	0	1.08537	3.0567	0	0	0	0	4.19729	0	0	0.201183	1.56874	4.48926	1.7034	0	3.02594	1.928	0	1.47668	0	0.512499	0	2.63316	1.04095	0	1.28515	0	3.50185	1.93932	0.705624	1.34696	0	0	1.40614	0	0
Ralstonia_pickettii	0	0	0	0	2.32878	0	0	0	0	4.0208	3.1112	4.01193	4.57559	5.50328	5.85726	6.39907	0	5.12336	0	0	0	0	0	2.22783	6.0255	3.65021	5.97483	4.82858	4.80105	5.81394	4.64445	2.64472	5.20386	1.73777	3.97644	4.2776	0.758296	0	0	4.30077	3.93751	5.11264	4.49141	5.88468	0	5.16685	1.55419	3.74491	0
Corynebacterium_kroppenstedtii	0	0	0	0	0	3.10603	0	2.47528	0	0	0	0	0.59177	0	0.296532	0.751512	0	0	0	0	0	0	0	0.0699771	0	0	0	0	0.31185	0.359636	0	0.919563	0	0.768719	0	2.17298	0	0	0	0	0	0	0.443166	0	1.95992	0	0.284773	0	0
Dietzia_sp. oral taxon 368	0	0	0	0	0	2.89861	0	0	0	0	0	0	0	0	0	0	0	0	0	0	0	0	0	0.0407263	0	0	0	0	0	0	0	0	0	0.340932	0	0	0	0	0.81765	0	0	0.490605	0.257691	0	0	0	0	0	0
Rothia_terrae	0	0	0	0	0	2.7081	0	0	0	0	0	0	0	0	0	0.843025	0	0	0	0	0	0	0	0.0437538	0	0	0	0	0.198444	0	0	0	0	0	0	0	0	0	0	0	0	0	0	0	0	0	0	0	0
Brevibacterium_luteolum	0	0	0	0	0	3.86848	0	0	0	0	0	0	0	0	0.251152	0.412243	0	0	0	0	0	0	0	0.0231936	0	0	0	0	0	0	0	0	0	0	0	0	0	0	0.465992	1.75242	0	0	0	0	0	0	0	0	0
Brachybacterium_ginsengisoli	0	0	0	0	0	2.48856	0	0	0	0	0	0	0	0	0.800424	0.527075	0	0	0	0	0	0	0	0.0543004	0	0	0.2502	0	0.668882	0	0	0	0	1.05447	0.636867	0	0	0	0.555081	0	0	0.548828	0.179484	0	0	0	0.653356	0	0
Cellulomonas_fimi	0	0	0	0	0	1.91353	0	0	0	0	0	0	0	0	0	0	0	0	0	0	0	0	0	0.0239604	0	0	0	0	0	0	0	0	0	0.291512	0	0	0.338446	0	0.718281	0	0	0.300356	0.195468	0	0	0	0.300835	0	0
Lactobacillus_iners	0	0	0	0	0	2.29876	0	0	0	0	0	0	0	0	0	0	0	0	0	0	0	0	0	0	0	0	0	0	0	0.965139	0	0	0	0	0	0	0	0	1.13911	0	0	0	0	0	0	0	0	0	0
Peptoniphilus_sp. SAHP1	0	0	0	0	0	2.42803	0	0	0	0	0	0	0	0	0	3.36838	0	0	0	0	0	0	2.76657	0	0	0	0	0	0.631919	5.07735	0	0	0	0	0	0	0	0	0	0	1.67958	0	0.711194	0	0	0	0	0	0
Pseudomonas_protegens	0	0	0	0	0	4.07998	0	0	0	0	0	0	0	0	0.362033	1.0569	3.76495	0	0	0	0	0	0	0.0482832	0	0	0	0	0	2.20261	0	0	0	2.41391	0	0	0	0	0	0	0	0.277581	0.339088	0	0	0	0	0	0
Stutzerimonas_balearica	0	0	0	0	0	3.0266	0	0	0	0	0	0	0	0	0	0	0	0	0	0	0	0	0	0.0124163	0	0	0	0	0.215201	0	0	0	0	0	0	0	0	0.587776	0	0	0	0	0	0	0	0	0	0	0
Erythrobacter_neustonensis	0	0	0	0	0	2.15676	0	0	0	1.46069	0	0	0	0	0.404104	0.570565	0	0	0	0	0	0	0	0.0293162	0	0	0.36071	0	0.342679	0.549184	0	0	0	0.160007	0	0	0.758296	0.777945	0	0	0	0.429934	0.625299	0	0	0	0	0	0
Campylobacter_ureolyticus	0	0	0	0	0	3.38612	0	0	0	0	0	0	0.517054	0	0	3.04518	0	0	0	0	0	0	4.52204	0	0	0	0	0	0	6.08784	0	0.870156	0	0	0	0	0	0	0	0	0	0	0	0	0	0	0	0	0
Janibacter_limosus	0	0	0	0	0	0	1.51097	0	2.84144	2.08243	0	1.4125	0	0.207707	1.42889	0	0	0	0	0	0	0	0	0.314567	0.90115	0	0.705968	0	0.568127	0	0	0.653642	0	0.889893	0	0	0	0.587776	2.13818	0	0	0	0.187498	1.62031	0	0.946484	3.74976	0	0
Curtobacterium_luteum	0	0	0	0	0	0	1.39636	0	0	0	0	0	0	0	0	0	0	0	0	0	0	0	0	0.0155038	0	0	0	0	0	0	0	0	0	0.479779	0	0	0.9221	0.732701	0.692331	0	0	0.429934	0.637052	0.825276	0	0	0	0	0
Staphylococcus_haemolyticus	0	0	0	0	0	0	4.40139	6.07642	2.11791	0	0	0	0	0	2.06855	1.70005	0	0	0	0	0	2.06329	3.83474	0	1.4516	0	0.306513	0	0.372864	3.91436	1.03779	0.499711	0	0.423541	0	0	0	0	0.887929	2.17409	0	0	0.219117	0	0	0	0.26853	0	0
Staphylococcus_warneri	0	0	0	0	0	0	1.4548	0	0	1.65846	0	0	1.16503	0.838615	0.862095	1.17432	0	0	0	0	0	0	0	0.218032	0	0	0.287985	0	0	0.825457	0	0	0	6.04652	0.979045	1.61227	0	0	0.932948	0	0	0	1.67313	0	0	0	1.11964	0	0
Staphylococcus_caprae	0	0	0	0	0	0	1.06229	0	0	0	0	0	0	0	0	0.412243	0	0	0	0	0	0	0	0	0	0	0	0	0	0	0	0	0	0	0	0	0	0	0	0	0	0	0.0882569	0	0	0	0.536127	0	0
Streptococcus_agalactiae	0	0	0	0	0	0	3.68503	0	0	0	0	0	0	0	0	0	0	0	0	0	0	0	0	0	0	0	0	0	0	1.61302	0	0	0	0	0	0	0	0	0	0	0	0	0	0	0	0	0	0	0
Lactiplantibacillus_plantarum	0	0	0	0	0	0	2.12881	3.48207	0	1.65846	0	0	0	0	0.383222	1.75763	0	0	0	0	0	0	0	0.0308427	0	0	0	0	1.29936	0	0	0	0	0.17371	0	0	0	0	0	0	0	0.567724	0.280349	0	0	0	0.26853	0	0
Halothece_sp. PCC 7418	0	0	0	0	0	0	2.58639	0	0	0	0	0	0	0	0	0	0	0	0	0	0	0	0	0.0185846	0	0	0	0	0	0	0	0	0	0	0	0	0	0	0	0	0	0	0.105278	0	0	0	0	0	0
Candidatus Atelocyanobacterium_thalassa	0	0	0	0	0	0	2.39071	0	0	0	0	0	0	0	0	0	0	0	0	0	0	0	0	0	0	0	0	0	0.514981	0	0	0	0	0	0	0	0	0	0	0	0	0	0	0	0	0	0	0	0
Oxynema_aestuarii	0	0	0	0	0	0	2.29798	0	0	0	0	0	0	0	0	0	0	0	0	0	0	0	0	0	0	0	0	0	0.327347	0	0	0	0	0	0	0	0	0	0	0	0	0	0	0	0	0	0	0	0
Luteimonas_sp. MC1572	0	0	0	0	0	0	2.01688	0	0	0	0	0	0	0	0	0.287475	0	0	0	0	0	0	0	0	0	0	0	0	0	0	0	0	0	0.160007	0	0	0	0	0	0	0	0	0.324626	0	0	0	0	0	0
Luteimonas_sp. MC1825	0	0	0	0	0	0	1.27185	0	0	0	0	0	0	0	0	0	0	0	0	0	0	0	0	0.00932225	0	0	0	0	0	0	0	0	0	0.160007	0	0	0	0	0	0	0	0	0.15517	0	0	0	0	0	0
Pseudoalteromonas_undina	0	0	0	0	0	0	1.06229	0	0	0	0	0	0	0	0	0	0	0	0	0	0	0	0	0	0	0	0	0	0	0	0	0	0	0	0	0	0	0	0	0	0	0	0	0	0	0	0	0	0
Mammaliicoccus_sciuri	0	0	0	0	0	0	0	3.76869	0	0	0	0	0	0	0.251152	1.4896	0	0	0	0	0	0	0	0	1.48179	0	0	0	0	0.670786	0	0	0	0	0.699834	0	0	0	0	0	0	0	0	0	0	0	0	0	0
Macrococcus_caseolyticus	0	0	0	0	0	0	0	1.71386	0	0	0	0	0	0	0	0	0	0	0	0	0	0	0	0	0	0	0	0	0	0	0	0	0	0	0	0	0	0	0	0	0	0	0	0	0	0	0	0	0
Pediococcus_pentosaceus	0	0	0	0	0	0	0	4.81706	0	0	0	0	0	0	0	0	0	0	0	0	0	0	0	0	0	0	0	0	0	0	0	0	0	0	0	0	0	0	0	0	0	0	0	0	0	0	0	0	0
Ligilactobacillus_salivarius	0	0	0	0	0	0	0	3.20858	0	0	0	0	0	0	0	0	0	0	0	0	0	0	0	0	0	0	0	0	0	0	0	1.10183	0	0	0	0	0	0	0	0	0	0	0	0	0	0	0	0	0
Weissella_cibaria	0	0	0	0	0	0	0	3.18095	0	0	0	0	0	0	0	0	0	0	0	0	0	0	0	0	0	0	0	0	0	0	0	0	0	0.768719	0	0	0	0	0	0	0	0	0	0	0	0	0	0	0
Limosilactobacillus_reuteri	0	0	0	0	0	0	0	2.79993	0	0	0	0	0	0	0	0	0	0	0	0	0	0	0	0	0	0	0	0	0	0	0	0	0	0	0	0	0	0	0	0	0	0	0	0	0	0	0	0	0
Streptococcus_sp. LPB0220	0	0	0	0	0	0	0	2.17257	1.34587	0	0	0	0	0	0	1.08716	0	0	0	0	3.93238	0	0	0	0	0	2.7195	0	0	0	0	0.765957	0	0	0	0	0	0	0	0	0	0	0	0	0	0	0	0	0
Streptococcus_gwangjuense	0	0	0	0	0	0	0	1.78901	2.38958	0	0	0	0	0	0	0	0	0	0	0	2.45313	0	0	0	0	0	1.71038	0	0.280348	0	0	1.01357	0	0.200733	0	0	0	0	0.496303	0	0	0	0	0	0	0	0	0	0
Aerococcus_urinaeequi	0	0	0	0	0	0	0	1.55068	0	0	0	0	0	0	0	0	0	1.1021	0	0	0	0	0	0	0	0	0	0	0.31185	0	0	0	0	0	0	0	0	0	0.403388	0	0	0	0	0	0	0	0	0	0
Blautia_sp. SC05B48	0	0	0	0	0	0	0	4.49671	0	0	0	0	0	0	0	0	0	0	0	0	0	0	0	0	0	0	0	0	0	0	0	0	0	0	0	0	0	0	0	0	0	0	0	0	0	0	0	0	0
Blautia_obeum	0	0	0	0	0	0	0	2.42904	0	0	0	0	0	0	0	0.504828	0	0	0	0	0	0	0	0	0	0	0	0	0	0	0	0	0	0	0	0	0	0	0	0	0	0	0	0	0	0	0	0	0
Blautia_wexlerae	0	0	0	0	0	0	0	2.17257	0	0	0	0	0	0	0	0.788817	0	0	0	0	0	0	0	0	0	0	0	0	0	0.761188	0	0	0	0	0	0	0	0	0	0	0	0	0	0	0	0	0	0	0
Dorea_formicigenerans	0	0	0	0	0	0	0	2.68657	0	0	0	0	0	0	0	0	0	0	0	0	0	0	0	0	0	0	0	0	0	0	0	0	0	0	0	0	0	0	0	0	0	0	0	0	0	0	0	0	0
Dorea_longicatena	0	0	0	0	0	0	0	2.56354	0	0	0	0	0	0	0	0	0	0	0	0	0	0	0	0	0	0	0.543642	0	0	0	0	0	0	0	0	0	0	0	0	0	0	0	0	0	0	0	0	0	0
Roseburia_intestinalis	0	0	0	0	0	0	0	2.97106	0	0	0	0	0	0	0	0	0	0	0	0	0	0	0	0	0	0	0	0	0	0	0	0	0	0	0	0	0	0	0	0	0	0	0	0	0	0	0	0	0
Roseburia_hominis	0	0	0	0	0	0	0	1.86045	0	0	0	0	0	0	0	0	0	0	0	0	0	0	0	0	0	0	0	0	0	0	0	0	0	0	0	0	0	0	0	0	0	0	0	0	0	0	0	0	0
Coprococcus_comes	0	0	0	0	0	0	0	2.68657	0	0	0	0	0	0	0	0	0	0	0	0	0	0	0	0	0	0	0	0	0	0	0	0	0	0	0	0	0	0	0	0	0	0	0	0	0	0	0	0	0
Mediterraneibacter_[Ruminococcus] gnavus	0	0	0	0	0	0	0	2.33185	0	0	0	0	0	0	0	0	0	0	0	0	0	0	0	0	0	0	0	0	0	0	0	0	0	0	0	0	0	0	0	0	0	0	0	0	0	0	0	0	0
Faecalibacterium_prausnitzii	0	0	0	0	0	0	0	3.75	0	0	0	0	0	0	0	0.807114	0	0	0	0	0	0	0	0.0707194	0	0	0	0	0	0	0	0	0	0	0	0	0	0	0	0	0	0	0.146974	0	0	0	0	0	0
Vescimonas_coprocola	0	0	0	0	0	0	0	3.54846	0	0	0	0	0	0	0	0	0	0	0	0	0	0	0	0	0	0	0	0	0	0	0	0	0	0	0	0	0	0	0	0	0	0	0	0	0	0	0	0	0
Ruminococcus_bicirculans	0	0	0	0	0	0	0	1.4616	0	0	0	0	0	0	0	0	0	0	0	0	0	0	0	0	0	0	0	0	0	0	0	0	0	0	0	0	0	0	0	0	0	0	0	0	0	0	0	0	0
Anaerococcus_vaginalis	0	0	0	0	0	0	0	3.18095	0	0	0	0	0	0	0	1.30881	0	0	0	0	0	0	4.57319	0	0	0	0	0	0	2.80666	0	0	0	0	0	0	0	0	0	0	2.60769	0	0	0	0	0	0	0	0
Murdochiella_vaginalis	0	0	0	0	0	0	0	1.86045	0	0	0	0	0	0	0	0	0	0	0	0	0	0	0	0	0	0	0	0	0.248142	0	0	0	0	0	0	0	0	0	0	0	0	0	0	0	0	0	0	0	0
Corynebacterium_glutamicum	0	0	0	0	0	0	0	2.72535	0	0	0	0	0	0	0	0	0	0	0	0	0	0	0	0.0891533	0	0	0	0	0	0	0	0	0	0	0	0	0	0	0	0	0	0	0.374622	0	0	0	0	0	0
Mycobacterium_sp. SMC-8	0	0	0	0	0	0	0	2.52009	0	0	0	0	0	0	0	0.693682	0	0	0	0	0	0	0	0.0270233	0	0	0.649031	0	0	0	0	0	0	0.741374	0	0	0	1.07843	2.47902	0	0	0	0	0	0	0	0.423273	0	0
Bifidobacterium_longum	0	0	0	0	0	0	0	5.90542	0	0	0	0	3.75216	0	0	0	0	0	0	0	0	0	0	0.0840155	0	0	0.395742	0	0.402429	0	0	0	0	0	0	0	0	0	0	0	0	0	0.339088	0	0	0	0	0	0
Bifidobacterium_pseudocatenulatum	0	0	0	0	0	0	0	5.71621	0	0	0	0	0	0	0	0.482233	0	0	0	0	0	0	0	0	0	0	0	0	0	0	0	0	0	0	0	0	0	0.662057	0	0	0	0	0	0	0	0	0	0	0
Bifidobacterium_bifidum	0	0	0	0	0	0	0	3.20858	0	0	0	0	0	0	0	0	0	0	0	0	0	0	0	0	0	0	0	0	0	0	0	0	0	0	0	0	0	0	0	0	0	0	0	0	0	0	0	0	0
Bifidobacterium_breve	0	0	0	0	0	0	0	2.33185	0	0	0	0	0	0	0	0	0	0	0	0	0	0	0	0	0	0	0	0	0	0	0	0	0	0	0	0	0	0	0	0	0	0	0	0	0	0	0	0	0
Bifidobacterium_adolescentis	0	0	0	0	0	0	0	1.55068	0	0	0	0	0	0	0	1.1314	0	0	0	0	0	0	0	0	0	0	0	0	0	0	0	0	0	0	0	0	0	0	0	0	0	0	0	0	0	0	0	0	0
Collinsella_aerofaciens	0	0	0	0	0	0	0	4.34309	0	0	0	0	0	0	0	0.482233	0	0	0	0	0	0	0	0	0	0	0.211398	0	0	0	0	0	0	0	0	0	0	0	0	0	0	0	0.122101	0	0	0	0	0	0
Chroococcidiopsis_sp. CCMEE 29	0	0	0	0	0	0	0	3.28846	0	0	0	0	0	0	0	0	0	0	0	0	0	0	0	0	0	0	0	0	0	0	0	0	0	0	0	0	0	0	0	0	0	0	0	0	0	0	0	0	0
Bacteroides_ovatus	0	0	0	0	0	0	0	4.72437	0	0	0	0	0	0	0	0	0	0	0	0	0	0	0	0	0	0	0	0	0	2.02242	0	0	0	0	0	0	0	0	0	0	0	0	0	0	0	0	0	0	0
Bacteroides_thetaiotaomicron	0	0	0	0	0	0	0	2.64672	0	0	0	0	0	0	0	0	0	0	0	0	0	0	0	0	0	0	0	0	0	1.75179	0	0	0	0	0	0	0	0	0	0	0	0	0.353407	0	0	0	0	0	0
Bacteroides_uniformis	0	0	0	0	0	0	0	2.87083	0	0	0	0	0	0	0	0	0	0	0	0	0	0	0	0	0	0	0	0	0	2.39842	0	0	0	0	0	0	0	1.8875	0	0	0	0	0	0	0	0	0	0	0
Phocaeicola_vulgatus	0	0	0	0	0	0	0	4.09913	0	0	0	0	0	0	0	0	0	0	0	0	0	0	0	0.0124163	0	0	0	0	0	1.67247	0	0	0	0	0	0	0	0	0	0	0	0	0	0	0	0	0	0	0
Phocaeicola_dorei	0	0	0	0	0	0	0	2.38126	0	0	0	0	0	0	0	0	0	0	0	0	0	0	0	0	0	0	0	0	0	1.12689	0	0	0	0	0	0	0	0	0	0	0	0	0	0	0	0	0	0	0
Prevotella_buccalis	0	0	0	0	0	0	0	2.38126	0	0	0	0	0	0	0	3.07946	0	0	0	0	0	0	0	0	0	0	0.995811	0	0.555023	8.1669	0	0	0	0	0	0	0	0	0	0	0	0	0.15517	0	0	0	0	0	0
Parabacteroides_merdae	0	0	0	0	0	0	0	2.22764	0	0	0	0	0	0	0	0	0	0	0	0	0	0	0	0	0	0	0	0	0	1.31772	0	0	0	0	0	0	0	0	0	0	0	0	0	0	0	0	0	0	0
Parabacteroides_distasonis	0	0	0	0	0	0	0	2.17257	0	0	0	0	0	0	0	0	0	0	0	0	0	0	0	0	0	0	0	0	0	0	0	0	0	0	0	0	0	0	0	0	0	0	0	0	0	0	0	0	0
Porphyromonas_asaccharolytica	0	0	0	0	0	0	0	2.72535	0	0	0	0	0	0	0	0.673878	0	0	0	0	0	0	4.23491	0	0	0	0.324805	0	1.10626	0.443937	0	0	0	0	0	0	0	0	0	0	0	0	0.0967928	0	0	0	0	0	0
Alistipes_onderdonkii	0	0	0	0	0	0	0	1.71386	0	0	0	0	0	0	0	0	0	0	0	0	0	0	0	0	0	0	0	0	0	0	0	0	0	0	0	0	0	0	0	0	0	0	0	0	0	0	0	0	0
Corynebacterium_lujinxingii	0	0	0	0	0	0	0	0	2.35377	0	0	0	0	0	0.444983	0.788817	0	0.734532	0	0	0	0	0	0.00932225	0	0	0.67778	0	0.387722	0	1.24428	0	0	0	0	0	0	0	0.496303	0	1.33045	0	0.265283	0	0	0	0	0	0
Corynebacterium_imitans	0	0	0	0	0	0	0	0	1.27104	0	0	0.972473	0.752386	0	0	0.693682	0	0	0	0	0	0	0	0	0	0	0.851862	0	0.31185	0	0	0	0	0	0	0	0.315051	0	0.555081	0	0	0	0.374622	0	0	0	0	0	0
Rhodococcus_sp. PBTS 1	0	0	0	0	0	0	0	0	1.83582	2.54912	0	0	0	0	0	2.10686	0	0	0	0	0	0	0	0	0	0	0	0	0.619384	0.693923	0	0.818997	0	0.713501	0	0	0	0	0.932948	0	0	0.809173	0.219117	0.702346	0	0	0	0	0
Janibacter_sp. YB324	0	0	0	0	0	0	0	0	3.63637	0	0	0	0	0	0.891969	0	0	0	0	0	0	0	0	0.0422409	0	0	0.67778	0	0	0	0	0	0	0.340932	0	0	0	0.709535	1.88682	0	2.27973	0	0.272836	0	0	0	4.70495	0	0
Nocardioides_sp. CF8	0	0	0	0	0	0	0	0	1.72803	2.73586	0	0	0	0	0.81609	0.435952	0	0	0	0	0	0	0	0.00932225	0	0	0	0	0.619384	0	0	0	0	0.544493	0	0	0	0	0.496303	0	0	0	0.179484	0	0	0	1.59384	0	0
Actinomyces_sp. Chiba101	0	0	0	0	0	0	0	0	2.20089	0	0	0	0	0	0	0	0	0	0	0	0	0	0	0	0	0	0.342869	0	0.18149	0	0	0.398797	0	0	0	0	0	0	0	0	0	0	0	0	0	0	0	0	0
Actinomyces_sp. HMT897	0	0	0	0	0	0	0	0	2.73409	0	0	0	0	0	0	0.693682	0	0	0	0	0	0	0	0	0	0	2.0716	0	0.342679	0	0	1.3382	0	0	0	5.96247	0	0	0	0	0	0	0	0	0	0	0	0	0
Actinomyces_sp. oral taxon 897	0	0	0	0	0	0	0	0	2.02987	0	0	0	0	0	0	0.504828	0	0	0	0	2.94749	0	0	0	0	0	2.2207	0	0	0	0	1.4091	0	0	0	6.32457	0	0	0	0	0	0	0	0	0	0	0	0	0
Actinomyces_gaoshouyii	0	0	0	0	0	0	0	0	1.67096	0	0	0	0	0	0	0	0	0	0	0	0	0	0	0	0	0	0	0	0	0	0	0	0	0	0	0	0	0	0	0	0	0	0	0	0	0	0	0	0
Actinomyces_marmotae	0	0	0	0	0	0	0	0	1.19211	0	0	0	0	0	0	0	0	0	0	0	0	0	0	0	0	0	0	0	0	0	0	0	0	0	0	0	0	0	0	0	0	0	0	0	0	0	0	0	0
Schaalia_cardiffensis	0	0	0	0	0	0	0	0	2.20089	0	0	0	0	0	0	0	0	0	0	0	0	0	0	0	0	0	0	0	0	0	0	0.433225	0	0	0	0	0	0	0	0	0	0	0	0	0	0	0	0	0
Streptococcus_constellatus	0	0	0	0	0	0	0	0	4.47251	0	0	0	0	0	0	0	0	0	0	0	0	0	0	0	0	0	0	0	0	0	0	0.563267	0	0	0	0	0	0	0	0	0	0	0	0	0	0	0	0	0
Streptococcus_sp. Marseille-Q3533	0	0	0	0	0	0	0	0	2.16	0	0	0	0	0	0	0.962112	0	0	0	0	2.45313	0	0	0	0	0	3.04876	0	0	0.388287	0	0.466851	0	0.353027	0	0	0	0	0	0	0	0	0	0	0	0	0	0	0
Streptococcus_sp. Marseille-Q6470	0	0	0	0	0	0	0	0	1.88683	0	0	0	0	0	0	0.482233	0	0	0	0	2.37748	0	0	0	0	0	3.14198	0	0	0	0	0	0	0	0	1.36359	0	0	0.403388	0	0	0	0	0	0	0	0	0	0
Streptococcus_sp. oral taxon 061	0	0	0	0	0	0	0	0	1.34587	0	0	0	0	0	0	0.435952	0	0	0	0	0	0	0	0	0	0	3.89448	0	0	0	0	0	0	0	0	0	0	0	0	0	0	0	0	0	0	0	0	0	0
Streptococcus_pseudopneumoniae	0	0	0	0	0	0	0	0	1.41702	0	0	0	0	0	0	0	0	0	0	0	0	0	0	0	0	0	1.8931	0	0	0	0	0.531839	0	0.160007	0	0	0	0	0	0	0	0	0	0	0	0	0	0	0
Streptococcus_toyakuensis	0	0	0	0	0	0	0	0	1.48481	0	0	0	0	0	0	0	0	0	0	0	2.12335	0	0	0	0	0	1.73794	0	0	0	0	0.895071	0	0.388715	0	0	0	0	0	0	0	0	0	0	0	0	0	0	0
Streptococcus_periodonticum	0	0	0	0	0	0	0	0	1.34587	0	0	0	0	0	0	0	0	0	0	0	0	0	0	0	0	0	0	0	0	0	0	1.10183	0	0	0	0	0	0	0	0	0	0	0	0	0	0	0	0	0
Streptococcus_ilei	0	0	0	0	0	0	0	0	1.34587	0	0	0	0	0	0	0.860651	0	0	0	0	0	0	0	0	0	0	1.15764	0	0	0	0	0	0	0	0	0	0	0	0.81765	0	0	0	0	0	0	0	0	0	0
Granulicatella_elegans	0	0	0	0	0	0	0	0	2.52457	0	0	0	0	0	0	0	0	0	0	0	4.00958	0	0	0	0	0	0	0	0	1.00268	0	0	0	0	0	0	0	0	0	0	0	0	0	0	0	0	0	0	0
Parvimonas_micra	0	0	0	0	0	0	0	0	3.49556	0	0	0	0	0	0	0.363623	0	0	0	0	2.29764	0	0	0	0	0	0	0	0.248142	0.599061	0	1.20506	0	0	0	0	0	0	0	0	0	0	0	0	0	0	0	0	0
Veillonella_rogosae	0	0	0	0	0	0	0	0	2.27935	0	0	0	0	0	0	1.61952	0	0	0	0	4.98972	0	0	0	0	0	3.2368	0	0	0	0	0.624141	0	0	0	1.14417	0	0	0.976606	0	0	0	0	0	0	0	0	0	0
Mogibacterium_diversum	0	0	0	0	0	0	0	0	1.83582	0	0	0	0	0	0	0.878065	0	0	0	0	0	0	0	0	0	0	0.604804	0	0	0	0	0.738687	0	0	0	1.29409	0	0	0.465992	0	0	0	0	0	0	0	0	0	0
Aggregatibacter_sp. Marseille-P9115	0	0	0	0	0	0	0	0	2.64799	0	0	0	0	0	0	0.363623	0	0	0	0	2.94749	0	0	0	0	0	0	0	0	0	0	0	0	0	0	0	0	0	0	0	0	0	0	0	0	0	0	0	0
Aggregatibacter_sp. oral taxon 513	0	0	0	0	0	0	0	0	2.27935	0	0	0	0	0	0	0	0	0	0	0	2.12335	0	0	0	0	0	0.342869	0	0	0	0	0	0	0	0	0	0	0	0	0	0	0	0	0	0	0	0	0	0
Aggregatibacter_segnis	0	0	0	0	0	0	0	0	3.1011	0	0	0	0	0	0	0	0	0	0	0	0	0	0	0	0	0	0	0	0	0	0	0	0	0	0	0	0	0	0	0	0	0	0	0	0	0	0	0	0
Aggregatibacter_aphrophilus	0	0	0	0	0	0	0	0	1.67096	0	0	0	0	0	0	0	0	0	0	0	2.83886	0	0	0	0	0	0.378332	0	0	0	0	0	0	0	0	0	0	0	0	0	0	0	0	0	0	0	0	0	0
Haemophilus_haemolyticus	0	0	0	0	0	0	0	0	2.02987	0	0	0	0	0	0	0	0	0	0	0	2.29764	0	0	0	0	0	1.18793	0	0	0	0	0	0	0	0	0	0	0	0.435029	0	0	0	0	0	0	0	0	0	0
Bradyrhizobium_erythrophlei	0	0	0	0	0	0	0	0	3.18502	0	0	3.3729	0.8969	0.947933	1.41867	1.77632	0	4.17144	0	0	0	0	0	0.142377	1.67708	2.2785	1.65362	0	1.25142	1.3761	4.28793	0	4.40557	0.400417	3.23168	3.46527	4.59848	4.27379	3.76048	4.02481	2.15145	1.93932	3.10251	2.6896	0	3.94215	0.602427	2.99978	2.7141
Chelatococcus_sp. CO-6	0	0	0	0	0	0	0	0	1.72803	0	0	0	0	0.493897	0.383222	0.929078	0	1.01861	0	0	0	0	0	0.0957323	0	0	0.691943	0	0.459802	0	0	0	0	0	0	0	0.705295	0.7555	0.887929	0	0	0.658664	0.744169	1.52679	0	0	0	0	0
Methylosinus_sp. C49	0	0	0	0	0	0	0	0	1.34587	0	0	0	0	0	0	0.459278	0	0.734532	0	0	0	0	0	0	0	0	0.269216	0	0.248142	0.549184	0	0	0	0	0	0	0.55363	0.536041	0	0	0	0.429934	0.409301	0.864031	0	0	0	0	0
Sphingomonas_sp. MM-1	0	0	0	0	0	0	0	0	2.86707	0	0	3.34832	1.27493	1.00976	2.10726	2.48193	0	3.24936	0	0	0	0	0	0.232698	1.93885	0	1.81113	0	1.12412	2.1617	2.78602	0	3.31206	0.468706	2.49766	3.35014	3.40316	3.16043	3.0017	2.52067	0	1.64229	3.18288	2.49345	0	3.03308	0.602427	0	0
Sphingomonas_sp. IC081	0	0	0	0	0	0	0	0	3.2449	0	0	0	0	0.989441	0	1.18835	0	0	3.86512	0	0	0	0	0.119602	3.65161	0	1.14739	0	1.29148	0	0	0	0	0	0	0	2.18231	1.97752	1.88682	0	0	0	2.45226	0	0	0	0	0	0
Sphingomonas_ginsengisoli An et al. 2013	0	0	0	0	0	0	0	0	1.83582	2.17146	0	0	0.354905	0.493897	0.61583	1.17432	0	1.45952	0	0	0	0	0	0.0376924	0.98785	0	1.24668	0	0.541799	0.470977	0	0	0	0.616498	0.536944	0	1.62034	1.34213	0.910614	1.39723	0	0.710598	1.32638	1.34696	0	1.97674	0.602427	0	0
Sphingopyxis_sp. QXT-31	0	0	0	0	0	0	0	0	1.54957	0	0	1.3643	0.708291	0.419924	0.831589	1.04153	0	1.01861	0	0	0	0	0	0.0565504	0	0	0.395742	0	0.215201	0.443937	0	0	0	0.187285	0.502037	0	1.46958	1.41554	0.768821	0	0	0.510275	2.07417	0.901772	0	0	0	0	0
Sphingopyxis_sp. OPL5	0	0	0	0	0	0	0	0	1.34587	0	0	1.3643	0.730507	0.389239	0.752377	0.388138	0	0.88355	0	0	0	0	0	0.0422409	0.808904	0	0.774117	0	0.387722	0.761188	0	0	0	0.266153	0	0	1.05514	1.4717	1.03971	0	0	0.548828	1.91676	1.00941	0	1.43286	0.218674	0	0
Sphingopyxis_granuli	0	0	0	0	0	0	0	0	2.61811	0	0	1.74922	1.27493	0	0.964055	1.41998	0	0	0	0	0	0	0	0.0407263	0	1.97623	0.747243	0	0.668882	0	0	0	0	0	0	0	1.69474	1.59058	1.25001	0	0	0.95983	2.1824	1.52679	0	0	0	0	0
Sphingobium_xenophagum	0	0	0	0	0	0	0	0	2.02987	0	0	3.1914	1.22885	1.68895	2.23513	2.57028	0	3.27657	0	0	0	0	0	0.308916	2.44717	2.65971	2.69861	0	1.55109	2.34826	2.46682	0	2.99822	0.304027	2.1372	0	3.23883	3.34463	2.82787	3.24741	2.50643	2.09071	3.57836	2.60061	0	3.13811	0.750119	0	0
Croceicoccus_naphthovorans	0	0	0	0	0	0	0	0	3.26433	0	0	0	0	0	0.651198	1.01029	0	0	0	0	0	0	0	0.0361731	1.38926	0	0.961148	0	0.431401	0.866765	0	0	0	0	1.07717	0	1.65802	1.02313	1.84031	0	0	0	1.37982	0	0	0	0	0	0
Paroceanicella_profunda	0	0	0	0	0	0	0	0	2.61811	0	0	0	0	0	0	0.363623	0	0	0	0	0	0	0	0.0452652	0	0	0	0	0.568127	0.80435	0	0	0	0.227258	0.571026	0	0.338446	0.56214	0	0	0	0	0.310018	1.10957	0	0	0	0	0
Neotabrizicola_shimadae	0	0	0	0	0	0	0	0	1.61154	0	0	0	0	0	0	0	0	0	0	0	0	0	0	0.00932225	0	0	0.463354	0	0.445671	0	0	0	0	0.227258	0	0	0.291271	0	0	0	0	0	0.302658	0	0	0	0	0	0
Roseomonas_sp. S08	0	0	0	0	0	0	0	0	2.61811	2.03576	0	0	0.752386	0.242457	0.523423	0.459278	0	0.88355	0	0	0	0	0	0.0744251	0.945151	0	0.496007	0	0.372864	0.443937	0	0	0	0.986225	0.699834	0	0.428406	0.368677	0.718281	0	0	0.470664	0.733261	1.34696	1.59611	0	0.184453	0	0
Niveispirillum_cyanobacteriorum	0	0	0	0	0	0	0	0	1.48481	0	0	0	0	0	0	0	0	0	0	0	0	0	0	0	0	0	0.395742	0	0.280348	0	0	0	0	0	0	0	0.573483	0.612964	0	0	0	0.470664	0.436456	0.702346	0	0	0	0	0
Neisseria_cinerea	0	0	0	0	0	0	0	0	1.88683	0	0	0	0	0	0	0.929078	0	0	0	0	0	0	0	0	0	0	0	0	0	0	0	0.398797	0	0.146173	0	0	0	0	0	0	0	0	0	0	0	0	0	0	0
Campylobacter_showae	0	0	0	0	0	0	0	0	2.52457	0	0	0	0	0	0	0.435952	0	0	0	0	0	0	0	0.00777272	0	0	0.719858	0	0	0	0	0	0	0	0	0	0	0	0	0	0	0	0	0	0	0	0	0	0
Campylobacter_gracilis	0	0	0	0	0	0	0	0	2.24065	0	0	0	0	0	0.318698	0	0	0	0	0	0	0	0	0	0	0	1.02966	0	0	0	0	1.35626	0	0	0	0	0	0	0	1.10015	0	0	0	0	0	0	0	0	0
Campylobacter_rectus	0	0	0	0	0	0	0	0	1.72803	0	0	0	0	0	0	0	0	0	0	0	0	0	0	0	0	0	0	0	0	0	0	0.466851	0	0	0	0	0	0	0	0	0	0	0	0	0	0	0	0	0
Labilithrix_luteola	0	0	0	0	0	0	0	0	1.78293	0	0	0	0.411004	0.341952	0.735998	1.01029	0	0	0	0	0	0	0	0.326425	0	0	0.663477	0	0.248142	0.359636	0	0	0	0	0	0	0.492376	0	0.932948	0	0	0.510275	0.84388	0.614157	0	0	0	0	0
Desulfomicrobium_orale	0	0	0	0	0	0	0	0	1.34587	0	0	0	0	0	0	0	0	0	0	0	0	0	0	0	0	0	0	0	0	0	0	0	0	0	0	0	0	0	0	0	0	0	0	0	0	0	0	0	0
Bdellovibrio_sp. ZAP7	0	0	0	0	0	0	0	0	1.67096	0	0	0	0	0	0	0	0	0	0	0	0	0	0	0	0	0	0	0	0	0	0	0	0	0	0	0	0	0	0	0	0	0	0	0	0	0	0	0	0
Chryseobacterium_oryzae	0	0	0	0	0	0	0	0	5.07192	0	0	0	0	0	0	0.693682	0	0	0	0	0	0	0	0	0	0	0	0	0	0	0	0	0	0.253304	0	0	0	0	1.6512	0	0	0	0.5086	0	0	0	0.184453	0	0
Chryseobacterium_sp. POL2	0	0	0	0	0	0	0	0	1.19211	0	0	0	0	0	0	0	0	0	0	0	0	0	0	0	0	0	0	0	0	0.330404	0	0	0	0	0.502037	0	0	0	0	0	0	0	0.422942	0	0	0	0	0	0
Prevotella_sp. oral taxon 299	0	0	0	0	0	0	0	0	2.20089	0	0	0	0	0	0	0.435952	0	0	0	0	3.95858	0	0	0	0	0	2.40822	0	0	2.14501	0	0	0	0	0	0	0	0	0	0	0	0	0	0	0	0	0	0	0
Prevotella_jejuni	0	0	0	0	0	0	0	0	1.19211	0	0	0	0	0	0	0	0	0	0	0	6.3696	0	0	0.0239604	0	0	5.30571	0	0	2.02242	0	1.26363	0	0	0	0	0	0	0	0	0	0	0	0	0	0	0	0	0
Porphyromonas_sp. oral taxon 275	0	0	0	0	0	0	0	0	1.88683	0	0	0	0	0	0	0.860651	0	0	0	0	2.59348	0	0	0	0	0	1.68227	0	0	0	0	0	0	0	0	0	0	0	0	0	0	0	0	0	0	0	0	0	0
Tannerella_serpentiformis	0	0	0	0	0	0	0	0	2.31704	0	0	0	0	0	0.464997	0.693682	0	0	0	0	2.94749	0	0	0	0	0	2.53148	0	0.327347	0	0	1.6477	0	0	0.429582	0	0	0	0.371037	0.861541	0	0	0.219117	0	0	0	0	0	0
Tannerella_forsythia	0	0	0	0	0	0	0	0	1.67096	0	0	0	0	0	0	0	0	0	0	0	0	0	0	0.00854769	0	0	0	0	0.296185	0.693923	0	1.16465	0	0.214056	0	0	0	0	0	0	0	0	0	0	0	0	0	0	0
Bacteroides_heparinolyticus	0	0	0	0	0	0	0	0	1.88683	0	0	0	0	0	0	0	0	0	0	0	0	0	0	0	0	0	0	0	0	1.87837	0	0	0	0	0	0	0	0	0	0	0	0	0	0	0	0	0	0	0
Fusobacterium_pseudoperiodonticum	0	0	0	0	0	0	0	0	2.31704	0	0	0	0	0	0	1.26976	0	0	0	0	3.50473	0	0	0	0	0	1.88696	0	0	0	0	0	0	0	0.429582	0	0	0	0.435029	0	0	0	0	0	0	0	0	0	0
Fusobacterium_hwasookii	0	0	0	0	0	0	0	0	1.72803	0	0	0	0	0	0	0	0	0	0	0	0	0	0	0	0	0	0.800501	0	0	0	0	0	0	0	0.429582	0	0	0	0	0	0	0	0	0	0	0	0	0	0
Leptotrichia_sp. oral taxon 212	0	0	0	0	0	0	0	0	2.02987	0	0	0	0	0	0.424689	0.388138	0	0	0	0	2.21312	0	0	0	0	0	1.33054	0	0	0.41638	0	0.531839	0	0	0	0	0	0	0	0	0	0	0	0	0	0	0	0	0
Corynebacterium_callunae	0	0	0	0	0	0	0	0	0	1.93764	0	0	0.465003	0	0	0	0	0	0	0	0	0	0	0	0	0	0	0	0.296185	0	0	0	0	0	0	1.29409	0	0	0	0	0	0	0.13044	0	0	0	0	0	0
Arsenicicoccus_sp. oral taxon 190	0	0	0	0	0	0	0	0	0	4.40735	0	0	0	0	0.340528	0.412243	0	0	0	0	0	0	0	0	0	0	0.230929	0	0.528452	0	0	0	0	0.457546	0.502037	0	0	0	1.19562	0	0	0	0.265283	1.14147	0	0	1.11964	0	0
Intrasporangium_calvum	0	0	0	0	0	0	0	0	0	1.88596	0	0	0	0	0.800424	0	0	0	0	0	0	0	0	0.0854853	0	0	0.559178	0	0.31185	0	0	0	0	0.388715	0	0	0	0	1.17703	0	0	0	0.146974	0.864031	0	0	0.494834	0	0
Pedococcus_dokdonensis	0	0	0	0	0	0	0	0	0	1.38824	0	0	0	0	0.752377	0.287475	0	0	0	0	0	0	0	0.0445097	0	0	0.324805	0	0.264335	0	0	0	0	0.434965	0	0	0	0.368677	1.0803	0	0	0	0.250058	0	0	0	0.563014	0	0
Tetrasphaera_sp. HKS02	0	0	0	0	0	0	0	0	0	1.23143	0	0	0	0	0.891969	0.504828	0	0	0	0	0	0	0	0.0116434	0	0	0	0	0	0	0	0	0	0.24034	0	0	0	0.612964	0.954942	0	0	0	0.171425	0	0	0	0.252102	0	0
Kocuria_turfanensis	0	0	0	0	0	0	0	0	0	2.33456	0	0	0	0.419924	0.296532	0.412243	0	0	0	0	0	0	0	0.692774	0	0	0.496007	0	0.514981	0	0	0	0	0.304027	0.604322	0	0	0	0.465992	0	0	1.12203	0.324626	0.785452	0	0	0	0	0
Arthrobacter_sp. QL17	0	0	0	0	0	0	0	0	0	3.47378	0	0	0	0.827214	0.464997	0	0	0	0	0	0	0	0	1.5716	0	0	0	0	0.31185	0	0	0.563267	0	0.17371	0	0	0	0.662057	0	2.36921	0	0	0.456492	0	0	0	0	0	0
Arthrobacter_agilis	0	0	0	0	0	0	0	0	0	3.55875	0	0	0.383228	0.915998	0	0.435952	0	0	0	0	0	0	0	1.37738	0	0	0.36071	0	0.198444	0	0	0	0	0.17371	0	0	0.267092	0	1.0803	0.924994	0	0	0.476254	0	0	0	0	0	0
Neomicrococcus_aestuarii	0	0	0	0	0	0	0	0	0	3.54215	0	0	0	0.225187	0	0	0	0	0	0	0	0	0	0.189612	0	0	0	0	0.327347	0	0	0	0	0	0	0	0	0	0	0	0	0	0	0	0	0	0	0	0
Rothia_nasimurium	0	0	0	0	0	0	0	0	0	2.54912	0	0	0	0	0	0	0	0	0	0	0	0	0	0.202538	0	0	0	0	0	0	0	0	0	0	0	0	0	0	0	0	0	0	0	0	0	0	0	0	0
Agrococcus_sp. SCSIO52902	0	0	0	0	0	0	0	0	0	3.50837	0	0	0	0	0.633622	0	0	0	0	0	0	0	0	0.0714613	0	0	0	0	0.818942	0	0	1.3014	0	0.704089	0	0	0.315051	0	0.81765	0	0	0.388022	0.31734	0	0	0	0.31672	0	0
Agrococcus_sp. Marseille-Q4369	0	0	0	0	0	0	0	0	0	2.33456	0	0	0	0	0.579574	0.338684	0	0	0	0	0	0	0	0.0399684	0	0	0	0	0.402429	0	0	0	0	0.24034	0	0	0.361467	0	0	0	0	0	0.187498	0	0	0	0.347975	0	0
Agrococcus_carbonis	0	0	0	0	0	0	0	0	0	2.37261	0	0	0	0	0	0	0	0	0	0	0	0	0	0.0131888	0	0	0.287985	0	0.514981	0	0	0	0	0.4463	0.466264	0	0.593067	0.509461	0.81765	0	0	0.658664	0.601503	0.974414	0	0	0.31672	0	0
Frigoribacterium_sp. NBH87	0	0	0	0	0	0	0	0	0	1.77669	0	0	0	0	0.383222	0.527075	0	0	0	0	0	0	0	0.0869536	0	0	0	0	0.514981	0	0	0	0	2.47882	0	0	0.315051	0.587776	0.665905	0	0	0.510275	0.346265	0	0	0	0.332432	0	0
Allobranchiibius_sp. GilTou73	0	0	0	0	0	0	0	0	0	1.31196	0	0	0	0	0	0	0	0	0	0	0	0	0	0.0270233	0	0	0.287985	0	0.264335	0	0	0	0	0.665815	0	0	0	0	0.864881	0	0	0	0.0967928	0	0	0	0	0	0
Miniimonas_sp. S16	0	0	0	0	0	0	0	0	0	3.11829	0	0	0	0	0	0.338684	0	0	0	0	0	0	0	0.0722028	0	0	0	0	0.327347	0.716695	0	0	0	0.388715	0	0	0.384127	0	0.692331	0	0	0	0.122101	0.785452	0	0	0	0	0
Beutenbergia_cavernae	0	0	0	0	0	0	0	0	0	1.38824	0	0	0	0	0	0	0	0	0	0	0	0	0	0.0193538	0	0	0	0	0	0	0	0	0	0.200733	0	0	0	0	0	0	0	0	0.195468	0	0	0	0.252102	0	0
Serinicoccus_profundi	0	0	0	0	0	0	0	0	0	2.51551	0	1.45915	0	0	0.444983	0.653799	0	0	0	0	0	0	0	0.0178151	0	0	0.36071	0	0.904084	0	0	0.919563	0	0.786666	0	0	0	0.709535	1.43351	0	0	0.366599	0.105278	0	0	0	0.218674	0	0
Ornithinimicrobium_avium	0	0	0	0	0	0	0	0	0	1.71878	0	0	0	0	0.61583	0.363623	0	0	0	0	0	0	0	0.0580484	0	0	0	0	0.248142	0	0	0	0	0.253304	0	0	0	0.685991	0.793442	0	0	0	0.113714	0	0	0	0.363352	0	0
Cellulomonas_sp. NS3	0	0	0	0	0	0	0	0	0	2.214	0	0	0	0.309543	0.318698	0	0	0	0	0	0	0	0	0.245903	0	0	0	0	0.231766	0	0	0	0	0.214056	0	0	0.315051	0	0.525991	0	0	0.300356	0.211277	0	0	0	0.235485	0	0
Cellulosimicrobium_cellulans	0	0	0	0	0	0	0	0	0	2.03576	0	0	0	0	0.685718	0.843025	0	0	0	0	0	0	0	0.0572996	0	0	0.604804	0	0.680996	0.670786	0	0	0	0.665815	0	0	1.11054	0.905741	1.26769	0	0	0.840589	0.79226	1.94347	0	0	1.45001	0	0
Brachybacterium_huguangmaarense	0	0	0	0	0	0	0	0	0	1.77669	0	0	0	0	0.579574	0.313307	0	0	0	0	0	0	0	0.0162746	0	0	0	0	0.716739	0	0	0	0	0.555002	0	0	0	0.7555	1.82845	0	0	0	0.416138	0	0	0	0.26853	0	0
Tessaracoccus_sp. J1M15	0	0	0	0	0	0	0	0	0	1.5955	0	0	0	0	0.561099	0	0	0	0	0	0	0	0	0.00932225	0	0	0	0	0	0	0	0	0	0.412025	0	0	0	0	0	0	0	0	0	0	0	0	0.332432	0	0
Tessaracoccus_sp. MC1865	0	0	0	0	0	0	0	0	0	1.38824	0	0	0	0	1.00564	0	0	0	0	0	0	0	0	0.027788	0	0	0.211398	0	0	0	0	0	0	0.340932	0	0	0.315051	0	0	0	0	0	0	0	0	0	0.201665	0	0
Tessaracoccus_flavus	0	0	0	0	0	0	0	0	0	2.70637	0	0	0	0	0.702674	0	0	0	0	0	0	0	0	0.0647705	0	0	0.2502	0	0	0	0	0	0	1.11254	0	0	0	0	0	0	0	0	0.23467	0	0	0	0.82977	0	0
Tessaracoccus_aquimaris	0	0	0	0	0	0	0	0	0	1.5955	0	0	0	0	0.404104	0	0	0	0	0	0	0	0	0	0	0	0	0	0.31185	0	0	0	0	0.388715	0	0	0	0	0	0	0	0	0.31734	0	0	0	0.252102	0	0
Tessaracoccus_flavescens	0	0	0	0	0	0	0	0	0	1.93764	0	0	0	0	0.768571	0.591828	0	0	0	0	0	0	0	0.0162746	0	0	0	0	0.402429	0	0	0	0	0.328735	0	0	0	0	0.887929	0	0	0	0.187498	0	0	0	0.480803	0	0
Tessaracoccus_defluvii	0	0	0	0	0	0	0	0	0	1.65846	0	0	0	0	0.906677	0	0	0	0	0	0	0	0	0.0617868	0	0	0	0	0	0	0	0	0	0.253304	0	0	0	0	0	0	0	0	0	0	0	0	0.508731	0	0
Propioniciclava_sp. MC1595	0	0	0	0	0	0	0	0	0	3.32647	0	0	0	0	2.21755	0	0	0	0	0	0	0	0	0.0316054	0	0	0.2502	0	0.680996	0	0	0	0	1.51367	0	0	0	0	0	0	0	0.40913	0.280349	0	0	1.00319	2.11364	0	0
Propioniciclava_coleopterorum	0	0	0	0	0	0	0	0	0	1.77669	0	0	0	0	0.735998	0	0	0	0	0	0	0	0	0.0399684	0	0	0	0	0.248142	0	0	0	0	0.457546	0	0	0	0	0	0	0	0	0.146974	0	0	0	0.452325	0	0
Microlunatus_phosphovorus	0	0	0	0	0	0	0	0	0	1.52967	0	0	0	0	0.464997	0.459278	0	0	0	0	0	0	0	0.0482832	0	0	0.230929	0	0.541799	0.330404	0	0	0	0.316434	0	0	0	0.42665	0.718281	0	0	0.254441	0.13044	0.702346	0	0	0.332432	0	0
Auraticoccus_monumenti	0	0	0	0	0	0	0	0	0	1.23143	0	0	0	0	0.251152	0	0	0	0	0	0	0	0	0.067748	0	0	0.2502	0	0.473796	0	0	0	0	0.214056	0	0	0	0	0	0	0	0	0.226915	0	0	0	0	0	0
Nocardioides_sp. B-3	0	0	0	0	0	0	0	0	0	2.12763	0	0	0	0	0.296532	0	0	0	0	0	0	0	0	0	0	0	0	0	0.31185	0	0	0	0	0.555002	0	0	0	0	0.692331	0	0	0	0.179484	0	0	0	0.393623	0	0
Nocardioides_sp. HDW12B	0	0	0	0	0	0	0	0	0	1.83236	0	0	0	0	0.81609	0.338684	0	0	0	0	0	0	0	0.0854853	0	0	0	0	0.541799	0	0	0	0	0.768719	0	0	0.361467	0	0.81765	0	0	0	0.226915	0	0	0	1.03575	0	0
Nocardioides_sp. InS609-2	0	0	0	0	0	0	0	0	0	1.31196	0	0	0	0.242457	0.81609	0	0	0	0	0	0	0	0	0.0422409	0	0	0	0	0.372864	0	0	0	0	0.626497	0	0	0	0	0.583595	0	0	0	0.113714	0	0	0	0.363352	0	0
Nocardioides_sp. TF02-7	0	0	0	0	0	0	0	0	0	1.31196	0	0	0	0	0.444983	0	0	0	0	0	0	0	0	0.113851	0	0	0	0	0.31185	0	0	0	0	0.501675	0	0	0	0.482382	0.932948	0	0	0	0.250058	0	0	0	0.347975	0	0
Nocardioides_sp. JS614	0	0	0	0	0	0	0	0	0	1.31196	0	0	0	0	0.542384	0.435952	0	0	0	0	0	0	0	0.105907	0	0	0.378332	0	0.231766	0	0	0.466851	0	0.533907	0	0	0	0.56214	0.435029	0	0	0.40913	0.280349	0.785452	0	0	0.423273	0	0
Nocardioides_seonyuensis	0	0	0	0	0	0	0	0	0	2.12763	0	0	0	0	0.935651	0	0	0	0	0	0	0	0	0.0262581	0	0	0.342869	0	0.327347	0	0	0	0	0.340932	0	0	0	0.536041	0	0	0	0	0.138731	0	0	0	0.466634	0	0
Nocardioides_mesophilus	0	0	0	0	0	0	0	0	0	1.38824	0	0	0	0	0.561099	0.435952	0	0	0	0	0	0	0	0.0407263	0	0	0	0	0.372864	0	0	0	0	0.340932	0	0	0	0	0.665905	0	0	0	0.0967928	0	0	0	0.347975	0	0
Nocardioides_pantholopis	0	0	0	0	0	0	0	0	0	1.46069	0	0	0	0	0	0	0	0	0	0	0	0	0	0.033891	0	0	0.287985	0	0.264335	0	0	0	0	0.412025	0	0	0	0	0.611557	0	0	0	0.195468	0	0	0	0.363352	0	0
Nocardioides_rotundus	0	0	0	0	0	0	0	0	0	1.46069	0	0	0	0.373648	0.651198	0.673878	0	0	0	0	0	0	0	0.380709	0	0	0.287985	0	0.35785	0.49752	0	0	0	0.340932	0	0	0	0	0.692331	0	0	0.490605	0.219117	0	0	0	0.466634	0	0
Nocardioides_anomalus	0	0	0	0	0	0	0	0	0	1.31196	0	0	0	0	0.464997	0.313307	0	0	0	0	0	0	0	0.0384515	0	0	0.446746	0	0.445671	0	0	0	0	0.468706	0	0	0	0	0.435029	0	0	0	0.265283	0	0	0	0.589408	0	0
Nocardioides_piscis	0	0	0	0	0	0	0	0	0	1.46069	0	0	0	0	0.800424	0	0	0	0	0	0	0	0	0.0162746	0	0	0	0	0	0	0	0	0	0.512499	0	0	0	0	0.81765	0	0	0	0.257691	0	0	0	0.508731	0	0
Marmoricola_scoriae	0	0	0	0	0	0	0	0	0	3.78722	0	0	0	0	0.542384	0.527075	0	0	0	0	0	0	0	0.0445097	0	0	0.429944	0	0.904084	0.599061	0	1.4091	0	2.15536	0	0	0.533499	0.777945	1.52457	0	0	0.344854	0.331875	0.702346	0	0	1.17297	0	0
Aeromicrobium_choanae	0	0	0	0	0	0	0	0	0	2.08243	0	0	0	0	1.03271	0.435952	0	0	0	0	0	0	0	0.0254926	0	0	0	0	0	0	0	0	0	0.328735	0	0	0.428406	0	0.887929	0	0	0	0.179484	0	0	0	0.437872	0	0
Modestobacter_sp. L9-4	0	0	0	0	0	0	0	0	0	2.7931	0	0	0	0	0.597816	0.591828	0	0	0	0	0	0	0	0.103007	0	0	0.395742	0	0.93476	0	0	0.433225	0	0.656085	0	0	0.406436	0.536041	0.768821	0	0	0	0.339088	0	0	0	0.218674	0	0
Blastococcus_sp. PRF04-17	0	0	0	0	0	0	0	0	0	1.46069	0	0	0	0	0.340528	0.412243	0	0	0	0	0	0	0	0.00932225	0	0	0.324805	0	0.668882	0	0	0.844803	0	0.606429	0	0	0	0	0.841459	0	0	0.388022	0.0882569	0	0	0	0.347975	0	0
Geodermatophilus_obscurus	0	0	0	0	0	0	0	0	0	1.52967	0	0	0	0.207707	0.877109	1.0569	0	0	0	0	0	0	0	0.0308427	0	0	2.53933	0	0.914382	0	0	0.79272	0	0.898171	0	0	0.55363	0.709535	0.81765	0	0	0.429934	0.16332	0	0	1.34783	0.437872	0	0
Iamia_sp. SCSIO 61187	0	0	0	0	0	0	0	0	0	1.77669	0	0	0	0	0.831589	0.435952	0	0	0	1.8784	0	0	0	0.0131888	0	0	0.306513	0	0.327347	0	0	0.919563	0	0.266153	0	0	0	0.397955	0.371037	0	0	0	0.395529	0	0	0	0.536127	0	0
Latilactobacillus_sakei	0	0	0	0	0	0	0	0	0	1.52967	0	0	0	0	0	0	0	0	0	0	0	0	0	0	0	0	0	0	0	0	0	0	0	0	0	0	0	0	0	0	0	0	0	0	0	0	0	0	0
Streptococcus_thermophilus	0	0	0	0	0	0	0	0	0	1.83236	0	0	0	0	0	0	0	0	0	0	0	0	0	0.0247267	0	0	0.813514	0	0	0	0	0.594025	0	0	0	0	0	0	0	0	0	0	0.113714	0	0	0	0	0	0
Deinococcus_sp. AJ005	0	0	0	0	0	0	0	0	0	2.73586	0	0	0.383228	0	0	1.10206	0	0	0	0	0	0	0	0	0.760471	0	0.269216	0	0.728459	0.906923	0	0.765957	0	1.1615	2.06728	0	0	0	0.583595	0	0	0	0.918003	1.17268	0	0	0	0	0
Deinococcus_irradiatisoli	0	0	0	0	0	0	0	0	0	1.23143	0	0	0	0	0	0.591828	0	0	0	0	0	0	0	0	0	0	0	0	0.35785	0.41638	0	0.531839	0	0.575794	1.48727	0	0	0	0	0	0	0	0.456492	0.93855	0	0	0	0	0
Deinococcus_puniceus	0	0	0	0	0	0	0	0	0	1.23143	0	0	0	0	0	0.482233	0	0	0	0	0	0	0	0	0	0	0	0	0	0.49752	0	0	0	0.606429	2.00631	0	0	0	0	0	0	0	0.409301	0.614157	0	0	0	0	0
Meiothermus_silvanus	0	0	0	0	0	0	0	0	0	1.23143	0	0	0	0	0	0	0	0	0	0	3.04851	0	0	0	0	0	0	0	0.35785	0	0	0	0	0	0.636867	0	0	0	0.496303	0	0	0	0	0	0	0	0	0	0
Enterobacter_roggenkampii	0	0	0	0	0	0	0	0	0	2.40968	0	0	0	0	0	0	0	0	4.24412	0	0	0	0	0	3.65161	0	1.96484	0	0	0	0	0	0	0.675479	0	0	0	0	0	0	0	0	0.272836	0	0	0	0	0	0
Thermomonas_sp. HDW16	0	0	0	0	0	0	0	0	0	2.214	0	0	0	0	0.579574	0	0	0	0	0	0	0	0	0.00854769	0	0	0	0	0	0	0	0	0	0.340932	0	0	0	0	0	0	0	0	0.257691	0	0	0	0	0	0
Pseudomonas_extremaustralis	0	0	0	0	0	0	0	0	0	3.50837	0	0	0	0	0.27402	0	0	0	0	0	0	0	0	0.0178151	0	0	0	0	0.416988	0	0	0	0	1.4362	0	0	0	0	0	0	0	0	0.211277	0	0	0	0	0	0
Paracoccus_sp. AK26	0	0	0	0	0	0	0	0	0	2.51551	0	0	0	0	0.97805	0.570565	0	0	0	0	0	0	0	0.0162746	0	0	0.36071	0	0.904084	0	0	0.79272	0	0.722852	1.39515	0	0	0	1.66461	0	0	0	0.360513	0	0	1.05776	0.640791	0	0
Octadecabacter_temperatus	0	0	0	0	0	0	0	0	0	1.93764	0	0	0	0	0	0	0	0	0	0	0	0	0	0	0	0	0	0	0	0	0	0	0	0	0	0	0	0	0	0	0	0	0	0	0	0	0	0	0
Sphingomonas_sp. KRR8	0	0	0	0	0	0	0	0	0	2.17146	0	0	0	0.464761	0.340528	0.504828	0	0.785934	0	0	0	0	0	0.0376924	0.760471	0	0.787369	0	0.555023	0	0	0	0	0.4463	0.429582	0	1.01214	1.0964	1.10017	0.861541	0	0	0.922812	0.744497	0	0	0.452325	0	0
Sphingomonas_rhizophila	0	0	0	0	0	0	0	0	0	1.52967	0	0	0	0.293062	0.561099	0.633436	0	0	0	0	0	0	0	0.0300796	0	0	0.342869	0	0.402429	0	0	0	0	0.187285	0	0	0.842521	0.945942	0.692331	0	0	0.490605	0.893716	0	0	0	0.284773	0	0
Sphingomonas_daechungensis	0	0	0	0	0	0	0	0	0	1.23143	0	0	0	0.225187	0.362033	0.527075	0	0	0	0	0	0	0	0.017045	0	0	0.412944	0	0	0	0	0	0	0	0	0	0.809419	0.945942	0.692331	0	0	0.300356	0.771084	0	0	0.825901	0.184453	0	0
Altererythrobacter_sp. TH136	0	0	0	0	0	0	0	0	0	2.73586	0	0	0	0	0.784585	0.570565	0	0	0	0	0	0	0	0.017045	0	0	0.395742	0	0.35785	0.359636	0	0.895071	0	0.24034	0	0	0.513084	0	0.435029	0	0	0	0.395529	0	0	0	0.466634	0	0
Tsuneonella_amylolytica	0	0	0	0	0	0	0	0	0	2.03576	0	0	0	0	0.668561	0.693682	0	0	0	0	0	0	0	0.020891	0	0	0.287985	0	0.215201	0	0	0	0	0.278888	0	0	0.705295	0	0.403388	0	0	0	0.733261	0.702346	0	0	0.423273	0	0
Tsuneonella_dongtanensis	0	0	0	0	0	0	0	0	0	1.38824	0	0	0	0	0.383222	0	0	0	0	0	0	0	0	0.00854769	0	0	0.2502	0	0.264335	0.443937	0	0	0	0	0	0	0.291271	0	0.371037	0	0	0.300356	0.31734	0	0	0	0.218674	0	0
Qipengyuania_sediminis	0	0	0	0	0	0	0	0	0	1.71878	0	0	0	0	0.296532	0.89527	0	0	0	0	0	0	0	0.0131888	0	0	0	0	0.248142	0	0	0	0	0.17371	0	0	0.315051	0.397955	0	0	0	0	0.495749	0.567956	0	0	0	0	0
Roseomonas_sp. OT10	0	0	0	0	0	0	0	0	0	2.40968	0	0	0	0	0.464997	0.860651	0	0	0	0	0	0	0	0.0452652	0	0	0.691943	0	1.05133	0.523583	0	0	0	0.575794	0	0	0.723179	1.14901	0.743772	0	0	0.727502	0.546482	1.59749	0	1.05776	0.300835	0	0
Roseomonas_haemaphysalidis	0	0	0	0	0	0	0	0	0	1.71878	0	0	0	0.259523	0.383222	0.459278	0	0	0	0	0	0	0	0.0505426	0	0	0.559178	0	0.459802	0	0	0	0	0.434965	0.604322	0	0.450046	0.732701	0.525991	0	0	0.490605	0.476254	1.10957	0	0	0.201665	0	0
Roseomonas_marmotae	0	0	0	0	0	0	0	0	0	1.5955	0	0	0	0.341952	0.383222	1.04153	0	1.1421	0	0	0	0	0	0.0185846	0	0	0.395742	0	0.402429	0.623368	0	0	0	0.328735	0	0	0.291271	0.368677	0.371037	0	0	0.470664	0.346265	0	0	0	0	0	0
Massilia_sp. LPB0304	0	0	0	0	0	0	0	0	0	3.57516	0	0	0.752386	0.435025	0.891969	1.02599	0	0	0	0	0	0	0	0.0602926	1.18422	0	1.96484	0	1.0039	0	0	0	0	2.0404	0	0	0.450046	1.06023	0.81765	0	0	0.490605	0.733261	1.57431	0	0	0.423273	0	0
Massilia_sp. H6	0	0	0	0	0	0	0	0	0	3.1624	0	0	0	0.242457	0.318698	0.435952	0	0	0	0	0	0	0	0.0262581	0	0	0.543642	0	0.501383	0	0	0	0	1.64244	0	0	0	0	0	0	0	0.388022	0.346265	0.702346	0	0	0.218674	0	0
Massilia_sp. PAMC28688	0	0	0	0	0	0	0	0	0	1.77669	0	0	0	0	0.362033	0.878065	0	0	0	0	0	0	0	0.00932225	0	0	0	0	0.198444	0.599061	0	0	0	1.00934	0	0	0	0	0.555081	0	0	0.277581	0.374622	0.702346	0	0	0	0	0
Massilia_sp. HC52	0	0	0	0	0	0	0	0	0	1.77669	0	0	0	0.493897	0.542384	0.89527	0	0	0	0	0	0	0	0.0766439	0.855764	0	0.479773	0	0.568127	1.1438	0	0	0	0.713501	0	0	0.361467	0	0	0	0	0.930931	0.81313	1.59749	0	0	0.218674	0	0
Massilia_putida	0	0	0	0	0	0	0	0	0	2.12763	0	1.31443	0	0.259523	0.668561	1.72913	0	0	0	0	0	0	0	0.0346521	1.02932	0	0.463354	0	0.862141	1.12689	0	0	0	0.732143	0	0	0	0	0.496303	0	0	0.470664	0.607489	0.974414	0	0	0.31672	0	0
Massilia_violaceinigra	0	0	0	0	0	0	0	0	0	1.71878	0	1.31443	0	0.341952	0.542384	1.0569	0	0	0	0	0	0	0	0.0729439	0.98785	0	0.543642	0	0.431401	0.825457	0	0	0	0.889893	0	0	0.291271	0.509461	0	0	0	0.693494	0.727776	0.702346	0	0	0.284773	0	0
Pseudoduganella_albidiflava	0	0	0	0	0	0	0	0	0	1.71878	0	1.3643	0	0.479403	0.362033	0.653799	0	0	0	0	0	0	0	0.0262581	0	1.45546	0.446746	0	0.402429	0.965139	0	0	0	0.468706	0	0	0	0	0	0	0	0.622973	0.722269	1.45245	0	0	0	0	0
Cupriavidus_metallidurans	0	0	0	0	0	0	0	0	0	2.17146	0	0	0	0.70795	1.16093	1.14585	0	0	0	0	0	0	0	0.130322	1.22048	0	0.787369	0	0.514981	0.623368	0	0	0	0.227258	0	0	1.46958	1.44389	1.82845	0	0	0.840589	0.558892	2.06488	0	0	0.235485	0	0
Hymenobacter_sp. 5420S-77	0	0	0	0	0	0	0	0	0	3.50837	0	0	0	0	0	0	0	0	0	0	0	0	0	0	0	0	0	0	0.215201	0	0	0	0	0	0	0	0	0	0	0	0	0	0	0	0	0	0	0	0
Hymenobacter_sp. S2-20-2	0	0	0	0	0	0	0	0	0	3.47378	0	0	0	0	0	0	0	0	0	0	0	0	0	0	0	0	0	0	0	0	0	0	0	0	0	0	0.593067	0	0	0	0	0	0	0	0	0	0	0	0
Hymenobacter_sp. BT18	0	0	0	0	0	0	0	0	0	3.34573	0	0	0	0	0	0	0	0	0	0	0	0	0	0	0	0	0	0	0	0	0	0	0	0.813173	0	0	0	0	0.887929	0	0	0	0	0	0	0	0	0	0
Hymenobacter_sp. HDW8	0	0	0	0	0	0	0	0	0	3.32647	0	0	0	0	0	0	0	0	0	0	0	0	0	0	0	0	0	0	0.416988	0	0	0	0	0	0	0	0	0	0.611557	0	0	0	0	0	0	0	0	0	0
Hymenobacter_sp. YIM 151500-1	0	0	0	0	0	0	0	0	0	2.48109	0	0	0	0	0	0	0	0	0	0	0	0	0	0.0460203	0	0	0	0	0.264335	0.388287	0	0	0	0.400417	0	0	0	0	0	0	0	0	0.122101	0	0	0	0	0	0
Hymenobacter_sp. NBH84	0	0	0	0	0	0	0	0	0	2.40968	0	0	0	0	0	0	0	0	0	0	0	0	0	0	0	0	0	0	0.248142	0	0	0	0	0.24034	0	0	0	0	0	0	0	0	0	0	0	0	0	0	0
Hymenobacter_sp. 5516S-25	0	0	0	0	0	0	0	0	0	3.26711	0	0	0	0	0	0	0	0	0	0	0	0	0	0	0	0	0	0	0	0	0	0	0	0.512499	0	0	0	0	0	0	0	0	0	0	0	0	0	0	0
Hymenobacter_sp. 5116S-3	0	0	0	0	0	0	0	0	0	1.98753	0	0	0	0	0	0	0	0	0	0	0	0	0	0	0	0	0	0	0.296185	0	0	0	0	0.353027	0	0	0	0	0.496303	0	0	0	0	0	0	0	0	0	0
Hymenobacter_sp. DG25A	0	0	0	0	0	0	0	0	0	1.83236	0	0	0	0	0	0	0	0	0	0	0	0	0	0	0	0	0	0	0	0.549184	0	0	0	0	0	0	0	0	0	0	0	0	0.16332	0	0	0	0	0	0
Hymenobacter_sp. 5413J-13	0	0	0	0	0	0	0	0	0	1.65846	0	0	0	0	0	0	0	0	0	0	0	0	0	0	0	0	0	0	0.280348	0	0	0	0	0	0	0	0	0	0	0	0	0	0	0	0	0	0	0	0
Hymenobacter_sp. YIM 151858-1	0	0	0	0	0	0	0	0	0	1.52967	0	0	0	0	0	0	0	0	0	0	0	0	0	0	0	0	0	0	0	0.739113	0	0	0	0	0	0	0	0	0	0	0	0	0	0	0	0	0	0	0
Hymenobacter_sp. PAMC 26628	0	0	0	0	0	0	0	0	0	1.31196	0	0	0	0	0	0	0	0	0	0	0	0	0	0	0	0	0	0	0.231766	0.647272	0	0	0	0.146173	0	0	0	0	0	0	0	0	0	0	0	0	0	0	0
Hymenobacter_tibetensis	0	0	0	0	0	0	0	0	0	2.95233	0	0	0	0	0	0	0	0	0	0	0	0	0	0	0	0	0	0	0	0.41638	0	0	0	0	0	0	0	0	0	0	0	0	0	0	0	0	0	0	0
Hymenobacter_radiodurans	0	0	0	0	0	0	0	0	0	3.0258	0	0	0	0	0	0	0	0	0	0	0	0	0	0	0	0	0	0	0.372864	0	0	0	0	0	0	0	0	0	0	0	0	0	0	0	0	0	0	0	0
Hymenobacter_monticola	0	0	0	0	0	0	0	0	0	2.25531	0	0	0	0	0	0.363623	0	0	0	0	0	0	0	0.0300796	0	0	0.378332	0	0.342679	0.599061	0	0	0	0.795556	0	0	0	0	0	0	0	0	0	0	0	0	0	0	0
Hymenobacter_busanensis	0	0	0	0	0	0	0	0	0	2.03576	0	0	0	0	0	0	0	0	0	0	0	0	0	0	0	0	0	0	0	0	0	0	0	0.187285	0	0	0	0	0	0	0	0	0	0	0	0	0	0	0
Hymenobacter_qilianensis	0	0	0	0	0	0	0	0	0	1.31196	0	0	0	0	0	0	0	0	0	0	0	0	0	0	0	0	0	0	0	0	0	0	0	0.187285	0	0	0	0	0	0	0	0	0	0	0	0	0.235485	0	0
Salmonella_enterica	0	0	0	0	0	0	0	0	0	0	6.78515	4.38241	1.28996	1.68895	2.51977	3.02579	0	4.7842	0	0	0	0	0	0.27131	0	0	3.70497	0	1.36089	2.25021	4.78884	0	0	2.43966	3.98278	3.51193	3.94479	3.89692	3.2708	3.96568	0	2.64297	3.75929	3.91521	0	4.96752	0	0	0
Pahexavirus_PHL037M02	0	0	0	0	0	0	0	0	0	0	1.72921	1.26277	0	0	0	0	0	0	0	0	0	0	0	0	0	1.50292	0	0	0	0	0	0	0	0	0	0	0	0	0	0	0	0	0	0	0	0	0	0	0
Sphingomonas_sp. So64.6b	0	0	0	0	0	0	0	0	0	0	0	4.0352	1.76922	2.46436	2.76549	3.5175	0	3.37217	0	0	0	0	0	0.387875	3.18542	2.92656	3.10277	0	2.03445	2.69067	3.23644	0.594025	3.34919	0.606429	2.55839	3.26188	4.20077	4.33372	3.51242	3.20968	2.73251	2.89942	4.34727	3.54368	2.15978	3.52456	0.840798	3.39833	3.43832
Sphingomonas_sp. R1	0	0	0	0	0	0	0	0	0	0	0	2.8847	0.973412	1.41204	1.95991	2.3571	0	3.59026	0	0	0	0	0	0.232698	1.75331	1.54886	1.77832	0	1.81567	1.89843	3.04723	0	3.17404	0.586078	2.59197	3.02505	3.2817	3.2988	2.53119	3.43346	1.9085	2.09071	3.34033	2.73212	1.72784	3.22412	0.480803	2.81648	0
Sphingomonas_sp. S2-65	0	0	0	0	0	0	0	0	0	0	0	2.62314	0.87712	1.15363	1.43905	2.02325	0	3.08466	0	0	0	0	0	0.128184	1.42076	1.30295	1.48493	0	1.09725	1.36173	2.87154	0	3.19459	0.253304	1.9938	2.42134	2.86482	2.90403	2.2756	2.74821	2.19549	1.35743	2.78891	2.39103	1.52545	2.67998	0.363352	0	0
Sphingomonas_sp. S6-11	0	0	0	0	0	0	0	0	0	0	0	2.58158	0.991923	1.47184	1.55562	2.24077	0	3.09488	0	0	0	0	0	0.145198	1.67708	1.59339	1.63174	0	1.07906	1.44591	2.87154	0	2.9507	0.376917	1.86235	2.32009	3.02839	3.04487	2.44057	2.91377	1.54988	1.55975	2.94479	2.55396	0	2.96333	0.284773	3.21277	0
Sphingomonas_sp. SUN039	0	0	0	0	0	0	0	0	0	0	0	1.63196	0.662806	0.780685	1.16093	1.46677	0	1.98447	0	0	0	0	0	0.0699771	0	0	1.04077	0	0.872742	1.24125	0	0	1.84356	0	0.536944	1.8728	2.09573	2.12488	1.49485	1.25632	0	0.95983	1.97116	1.29117	0	1.97674	0.26853	0	0
Sphingomonas_sp. AK-PDB1-5	0	0	0	0	0	0	0	0	0	0	0	1.54814	0.773939	0.72033	1.14861	1.47823	0	1.63797	0	0	0	0	0	0.0942729	1.56874	0	1.63174	0	0.785673	1.22546	1.36716	0	1.94405	0.400417	0.953434	0	2.43652	2.33625	1.77999	1.75242	0	1.19677	2.17838	1.72928	0	1.58922	0.347975	2.36055	0
Sphingomonas_alpina	0	0	0	0	0	0	0	0	0	0	0	3.58755	1.70335	2.00957	2.70787	3.06433	0	3.36373	0	0	0	0	0	0.42724	2.52171	2.45777	2.71257	1.19861	1.79909	2.48719	3.38925	0	3.31206	0.544493	2.01871	2.24841	3.95807	3.71986	3.07383	2.63892	2.84738	2.55574	4.12589	3.37951	1.45114	3.236	0.563014	3.11021	3.74493
Sphingomonas_panacisoli	0	0	0	0	0	0	0	0	0	0	0	2.72209	1.28996	1.4645	1.90237	2.5157	0	2.83911	0	0	0	0	0	0.161317	2.06386	1.30295	2.1455	0	1.26758	1.52545	2.46682	0	2.28789	0.353027	2.0432	2.21119	3.43335	3.20252	2.44057	2.2991	1.85459	1.75375	3.19187	2.3777	0	2.30465	0.437872	2.60645	3.19043
Sphingomonas_suaedae	0	0	0	0	0	0	0	0	0	0	0	2.19736	0.685728	0.894309	1.37702	1.7195	0	2.65784	0	0	0	0	0	0.154331	0.808904	1.3556	1.54077	0	0.763059	1.25687	1.63513	0	2.28789	0.227258	1.31697	1.49328	2.68487	2.25858	1.92074	1.82074	1.85459	1.40022	2.4589	1.77066	0	2.13738	0.252102	2.16973	0
Sphingomonas_paeninsulae	0	0	0	0	0	0	0	0	0	0	0	1.95851	0.615839	1.01981	1.34498	1.831	0	1.87004	0	0	0	0	0	0.15643	1.56874	1.40639	1.58697	0	0.829864	1.45948	1.68323	0	1.61878	0.266153	1.41405	1.66827	2.43652	2.61086	1.5392	1.48406	0	1.55028	2.48189	1.86921	0	2.00479	0.347975	0	0
Sphingomonas_qomolangmaensis	0	0	0	0	0	0	0	0	0	0	0	2.37815	0.730507	0.905194	1.77989	1.70005	0	2.09049	0	0	0	0	0	0.147311	1.80198	1.63658	1.72422	0	0.728459	1.12689	1.77487	0	1.61878	0.328735	1.31697	2.35463	2.77765	3.01211	2.06928	1.52559	2.10602	1.44179	2.81371	2.20732	0	1.94814	0.576271	0	0
Sphingomonas_bisphenolicum	0	0	0	0	0	0	0	0	0	0	0	2.51691	0.816101	0.861151	1.40837	1.83991	0	1.69286	0	0	0	0	0	0.138842	1.70294	2.35807	1.5011	0	0.77441	1.05723	0	0	0	0.340932	1.33692	0	2.57098	2.20988	1.6779	0	2.05912	1.54075	2.37014	2.36424	0	2.0593	0	0	0
Sphingomonas_koreensis	0	0	0	0	0	0	0	0	0	0	0	2.4259	0.8969	1.51511	1.70614	2.09202	0	3.31207	0	0	0	0	0	0.252461	1.42076	2.48166	2.11954	0	1.21022	1.48623	3.41796	0.967333	2.82457	0.64629	2.43427	2.9815	3.39481	3.71986	3.02268	2.65772	0	1.35743	3.30945	2.09777	0	3.3606	0.466634	0	0
Sphingomonas_lacunae	0	0	0	0	0	0	0	0	0	0	0	0.906682	0	0.325838	0	0	0	0.734532	0	0	0	0	0	0.0452652	0	0	0.342869	0	0.248142	0	0	0	0	0	0.466264	0	1.17693	0.821813	0.638987	0	0	0.429934	0.760378	0.744497	0	0	0	0	0
Sphingomonas_lutea	0	0	0	0	0	0	0	0	0	0	0	0.906682	0	0.325838	0.484736	0.287475	0	1.18102	0	0	0	0	0	0.0239604	0.855764	0	0.496007	0	0.31185	0.739113	0	0.433225	0	0.388715	0	0	1.22793	1.11415	0.665905	0	0	0.429934	0.946618	0	0	0.946484	0	0	0
Sphingobium_sp. JS3065	0	0	0	0	0	0	0	0	0	0	0	3.33588	1.79052	1.68264	1.8652	2.78857	0	2.94466	0	0	0	0	0	0.26743	2.17889	2.00947	2.39096	0	1.46964	1.52545	3.45999	0	2.71506	0.291512	1.90306	2.71521	2.92787	2.67206	2.09921	2.49998	2.27973	1.7783	3.40792	3.09997	0	2.47472	0.494834	0	4.5122
Sphingobium_sp. CAP-1	0	0	0	0	0	0	0	0	0	0	0	2.56034	0.935663	1.00976	1.08537	1.66034	0	2.60157	0	0	0	0	0	0.105907	1.87204	2.04197	1.77167	0	0.541799	1.64899	2.74128	0	2.82457	0	2.11426	0	2.23313	2.15091	1.5392	1.78699	2.32007	1.00212	2.3859	2.33695	0	2.60868	0.615328	0	0
Sphingobium_sp. TKS	0	0	0	0	0	0	0	0	0	0	0	2.70283	1.22885	1.47184	1.49851	1.52319	0	2.29948	0	0	0	0	0	0.143083	1.51136	0	1.5011	0	0.98448	1.61302	0	0	2.53345	0	1.25542	0	2.95082	3.0541	2.39303	2.09353	0	1.452	2.63625	1.34696	0	2.32704	0	0	0
Sphingobium_sp. KCTC 72723	0	0	0	0	0	0	0	0	0	0	0	1.59066	0.59177	0.682867	0.862095	1.60913	0	1.84602	0	0	0	0	0	0.0862197	0.90115	1.2483	1.14739	0	0.693009	1.25687	1.63513	0	2.2093	0.17371	0.846183	0	1.79115	2.02521	1.23211	1.56596	0	1.08316	2.33269	1.68667	0	1.25747	0.235485	2.52905	0
Sphingobium_sp. SCG-1	0	0	0	0	0	0	0	0	0	0	0	0.906682	0.438257	0.242457	0.735998	0.633436	0	0	0	0	0	0	0	0.0285523	0.710355	0	0.463354	0	0.459802	0.761188	0	0	0	0	0.604322	0	1.5216	0.925981	0.864881	0	0	0.710598	1.14896	0.658925	0	0.825901	0.201665	0	0
Sphingobium_phenoxybenzoativorans	0	0	0	0	0	0	0	0	0	0	0	1.50433	0	0.780685	0.752377	1.37162	0	1.66568	0	0	0	0	0	0.051295	0.945151	0	0.995811	0	0.619384	1.25687	1.68323	0	0	0	1.02894	0	2.01817	2.19328	1.25001	0	0	0.824967	1.7563	1.37406	0	1.79595	0	0	0
Sphingobium_baderi	0	0	0	0	0	0	0	0	0	0	0	3.36066	0	1.58447	1.13618	1.9916	0	0	0	0	0	0	0	0.143788	2.79851	0	0	0	0	0	0	0	0	0	0	0	2.45804	1.83495	1.87533	0	0	1.27933	2.69365	0	0	0	0	0	0
Sphingobium_indicum	0	0	0	0	0	0	0	0	0	0	0	1.63196	0	0.564262	0.561099	1.0569	0	1.21891	0	0	0	0	0	0.0795971	1.06963	0	0.839192	0	0.568127	0.693923	0	0	0	0.200733	1.29675	0	2.01091	0.985053	1.1582	0	0	0.809173	1.5197	1.37406	0	0	0	0	0
Novosphingobium_sp. EMRT-2	0	0	0	0	0	0	0	0	0	0	0	3.21877	1.31958	2.03952	2.25826	3.21924	0	3.12514	0	0	0	0	0	0.326425	2.81045	2.38365	2.4588	0	2.26115	2.33361	3.20383	0	3.13206	0.722852	2.12578	2.89025	3.41145	3.29101	2.83974	2.47899	2.9792	2.20977	3.83905	3.042	2.82168	3.25947	0.628116	3.44121	0
Novosphingobium_sp. ES2-1	0	0	0	0	0	0	0	0	0	0	0	1.59066	0.816101	0.815721	1.40837	1.4896	0	1.52149	0	0	0	0	0	0.0964614	1.06963	0	1.19789	0	0.964797	1.30275	0	0	1.84356	0	0.900805	0	1.26503	1.18304	1.10017	1.56596	0	0.658664	2.14379	1.40067	0	1.8277	0.284773	0	0
Novosphingobium_sp. THN1	0	0	0	0	0	0	0	0	0	0	0	1.2092	0.354905	0.631353	0.949923	1.216	0	1.29185	0	0	0	0	0	0.0906179	0.710355	1.13238	1.01847	0	0.98448	0.886983	1.24428	0	0	0.214056	0.789412	1.49328	1.2404	1.28058	1.03971	0	1.74031	0.840589	1.99419	1.29117	0	1.00319	0	0	0
Novosphingobium_sp. 9	0	0	0	0	0	0	0	0	0	0	0	0.972473	0.438257	0.341952	0.561099	1.04153	0	1.21891	0	0	0	0	0	0.0399684	1.25586	0	0.813514	0	0.796848	0.623368	0	0	0	0	0.502037	0	0.842521	1.07843	1.10017	0	0	0.52968	1.2859	1.17268	0	1.11034	0	0	0
Novosphingobium_sp. Sx8-5	0	0	0	0	0	0	0	0	0	0	0	0.906682	0	0.404663	0.81609	0.770285	0	1.1421	0	0	0	0	0	0.051295	1.77785	0	0.589755	0	0.581113	0.647272	0	0	0	0.187285	0	0	0.906532	0.945942	0.997949	0.924994	0	0.676184	1.01577	0	0	1.11034	0	0	0
Novosphingobium_decolorationis	0	0	0	0	0	0	0	0	0	0	0	1.85766	0.59177	0.522456	0.752377	1.02599	0	1.01861	0	0	0	0	0	0.0414838	0	0	1.09507	0	0.514981	0.984034	0	0	0	0	0	0	1.02661	0.662057	0.638987	1.4413	0	0.52968	1.20135	1.45245	0	0	0	0	0
Novosphingobium_aromaticivorans	0	0	0	0	0	0	0	0	0	0	0	2.32876	0.857066	0.958422	1.398	2.22043	0	2.29948	0	0	0	0	0	0.133878	2.08368	0	1.02966	0	1.39806	1.57614	0	0	2.03799	0.291512	1.48727	0	3.0604	3.42505	2.3271	0	2.15145	1.51176	2.7994	2.19217	0	2.0593	0.576271	0	0
Sphingopyxis_sp. PET50	0	0	0	0	0	0	0	0	0	0	0	1.09569	0.836729	0.259523	0.61583	0.825181	0	1.18102	0	0	0	0	0	0.0369329	0.855764	0	0.527938	0	0.402429	0.825457	0	0	0	0.187285	0.636867	0	1.28924	1.35711	0.638987	0	0	0.693494	1.88014	0.785452	0	1.05776	0	0	0
Sphingopyxis_sp. DBS4	0	0	0	0	0	0	0	0	0	0	0	1.45915	1.90239	0.883341	1.22101	1.45521	0	2.24542	0	0	0	0	0	0.0632794	1.56874	0	0.937568	0	0.704923	1.20949	2.32242	0	2.24913	0.512499	1.43271	2.66103	1.85742	1.59058	1.49485	2.09353	0	0.988161	3.05949	1.04357	0	2.47472	0.615328	0	0
Sphingopyxis_alaskensis	0	0	0	0	0	0	0	0	0	0	0	0.972473	0.639513	0.435025	0.404104	0.713217	0	0.929988	0	0	0	0	0	0.0308427	0	0	0.412944	0	0.31185	0.523583	0	0	0	0	0.571026	0	1.02661	1.29622	0.665905	0	0	0.40913	1.88014	0	0	0	0	0	0
Sphingopyxis_terrae	0	0	0	0	0	0	0	0	0	0	0	1.92567	0	0	0.768571	0.945689	0	0	0	0	0	0	0	0.0964614	0	0	1.04077	0	0	0	0	0	0	0	0	0	1.88151	2.00632	1.47976	0	0	0	2.14379	1.72928	0	0	0	0	0
Rhizorhabdus_wittichii	0	0	0	0	0	0	0	0	0	0	0	3.0913	1.06368	1.42722	2.04879	2.37561	0	3.01096	0	0	0	0	0	0.180012	1.42076	2.2229	1.77832	0	1.20184	1.87837	2.78602	0	1.84356	0.278888	1.60709	2.45357	2.63379	2.7536	1.61021	2.52067	1.85459	1.60619	3.22145	2.73212	0	2.47472	0.466634	0	0
Rhizorhabdus_phycosphaerae	0	0	0	0	0	0	0	0	0	0	0	1.2092	0	0.508247	0.404104	0.693682	0	1.06095	0	0	0	0	0	0.0285523	0	0	0.876874	0	0.445671	0.523583	1.10995	0	0	0	0	0	1.20266	1.07843	0.768821	0	0	0.793204	1.13245	1.10957	0	0.946484	0	0	0
Sphingosinithalassobacter_sp. CS137	0	0	0	0	0	0	0	0	0	0	0	1.85766	0.836729	0.564262	0.784585	1.35928	0	1.32698	0	0	0	0	0	0.142377	0	0	0.949406	0	0.644345	0.80435	1.86104	0	1.99178	0.200733	0.873753	0	1.85742	1.61572	1.0803	1.60523	0	0.824967	1.82983	0.901772	0	1.58922	0.300835	0	0
Sphingosinithalassobacter_tenebrarum	0	0	0	0	0	0	0	0	0	0	0	1.74922	0.542392	0.682867	1.19728	1.58812	0	1.74574	0	0	0	0	0	0.0788593	0.98785	0	1.33957	0	0.693009	0.693923	2.32242	0	1.61878	0.227258	1.00421	1.42989	2.03974	1.79148	1.46451	1.25632	0	0.809173	2.06767	1.55075	0	1.8277	0	0	0
Parasphingopyxis_algicola	0	0	0	0	0	0	0	0	0	0	0	0.906682	0	0	0.523423	0.843025	0	0	0	0	0	0	0	0.0293162	0	0	0.395742	0	0.296185	0.470977	0	0	0	0.146173	0	0	1.13746	0.905741	0.81765	0	0	0.322777	0.946618	0.901772	0	0.887452	0	0	0
Croceicoccus_sp. YJ47	0	0	0	0	0	0	0	0	0	0	0	2.25137	0.465003	0.827214	0.877109	1.78558	0	1.8216	0	0	0	0	0	0.114571	1.51136	0	1.28455	0	0.77441	0.906923	2.05632	0	0	0.227258	0.979045	0	1.62034	1.61572	1.30241	1.6807	0	1.04321	2.08708	1.88813	0	1.85877	0.31672	0	0
Polymorphobacter_sp. PAMC 29334	0	0	0	0	0	0	0	0	0	0	0	1.4125	0	0.242457	0.383222	0.363623	0	0	0	0	0	0	0	0.0239604	0	0	0.747243	0	0	0.470977	0	0	0	0	0	0	0.997517	0.732701	0.496303	0	0	0	1.18543	0	0	0	0	0	0
Sphingosinicella_sp. BN140058	0	0	0	0	0	0	0	0	0	0	0	1.31443	0	0	0.752377	0.653799	0	0.929988	0	0	0	0	0	0.0475293	0	0	0.342869	0	0.445671	0.41638	0	0	0	0	0.636867	0	0.952742	0.821813	0.793442	1.10015	0	0.510275	1.22879	0.658925	0	0	0	0	0
Bradyrhizobium_sp. BTAi1	0	0	0	0	0	0	0	0	0	0	0	3.92321	1.19729	1.04955	1.76383	1.55602	0	4.34856	0	0	0	0	0	0.150825	1.4516	2.2785	1.89922	0	1.19341	1.44591	3.96697	0	4.00143	0.4463	3.34927	3.8989	5.31929	5.14827	4.4992	4.23969	2.84738	2.08416	3.57608	2.75292	0	4.01979	0.653356	3.05605	4.1445
Bradyrhizobium_sp. SK17	0	0	0	0	0	0	0	0	0	0	0	3.77437	0.954661	2.1671	1.33414	1.69023	0	3.96392	0	0	0	0	0	0.159225	2.00271	2.43349	1.42684	0	1.11522	1.48623	3.72418	0	3.56968	0.376917	2.73412	2.9366	6.35515	6.23409	5.71264	3.79787	2.84738	1.66879	2.65948	2.92774	0	3.59081	0.818657	2.81648	2.97184
Bradyrhizobium_sp. 186	0	0	0	0	0	0	0	0	0	0	0	3.59801	0.773939	0.915998	1.73939	2.03882	0	5.23854	0	0	0	0	0	0.109523	1.84906	2.63862	1.48493	0	0.716739	1.19335	5.21824	0	5.07682	0.266153	4.07177	4.73639	5.6513	5.47111	4.70138	4.961	2.7023	2.16704	3.48554	2.80365	0	5.09039	0.549633	3.74491	3.49416
Bradyrhizobium_sp. CCBAU 53340	0	0	0	0	0	0	0	0	0	0	0	3.54494	1.08107	1.29276	2.11994	1.9916	0	5.07769	0	0	0	0	0	0.159225	1.98174	2.07374	1.77832	0	1.14176	1.80589	5.18103	0	4.83654	0.412025	3.96046	4.32193	5.53904	5.35181	4.6718	4.7318	2.54098	2.12938	3.36439	2.88127	0	4.89819	0.773329	3.26145	3.54792
Bradyrhizobium_sp. CCBAU 53351	0	0	0	0	0	0	0	0	0	0	0	3.57702	0.730507	0.682867	1.04606	1.59866	0	4.97899	0	0	0	0	0	0.0854853	0.90115	2.38365	1.16781	0	0.644345	1.0211	4.88966	0	4.59521	0.266153	3.78281	4.33928	5.1536	4.90487	4.22606	4.69132	2.79109	1.75375	2.92335	2.61204	0	4.89819	0.363352	0	0
Bradyrhizobium_sp. I71	0	0	0	0	0	0	0	0	0	0	0	3.87241	0.59177	1.09779	1.31222	1.52319	0	4.34856	0	0	0	0	0	0.0957323	1.91692	1.83504	1.16781	0	0.693009	1.71833	4.69811	0	4.48277	0	3.60917	3.9336	4.81617	4.62589	3.99615	4.49099	2.73251	2.45784	3.15454	3.17124	0	4.35548	0.423273	3.48286	0
Bradyrhizobium_sp. CB3035	0	0	0	0	0	0	0	0	0	0	0	3.33588	0.59177	1.05933	1.45914	1.5775	0	5.17006	0	0	0	0	0	0.139549	1.4516	2.19428	1.50912	0	0.862141	1.0211	4.95968	1.03615	4.8168	0.328735	4.01718	4.2955	5.24773	5.17495	4.32015	4.73623	2.54098	2.00318	3.22242	2.88127	0	4.84875	0.452325	2.44726	0
Bradyrhizobium_sp. 195	0	0	0	0	0	0	0	0	0	0	0	3.272	0.87712	0.838615	1.17315	1.51208	0	4.82778	0	0	0	0	0	0.103007	1.29038	2.04197	1.06273	0	0.541799	1.07496	4.61375	0	4.42308	0	3.86065	4.24114	4.92448	4.59145	4.06349	4.34783	1.9085	1.46213	2.79548	2.64579	0	4.56306	0.300835	2.67991	0
Bradyrhizobium_sp. CCBAU 51753	0	0	0	0	0	0	0	0	0	0	0	2.98374	0.354905	0.550461	0.964055	1.1314	0	3.80482	0	0	0	0	0	0.0640251	1.25586	1.94221	1.07359	0	0.704923	1.12689	3.59184	0	3.31206	0.278888	3.08017	3.00344	4.67743	4.5962	4.01459	3.10398	1.54988	1.49212	2.35954	2.49345	0	3.7893	0.536127	3.05605	2.97184
Bradyrhizobium_sp. ORS 278	0	0	0	0	0	0	0	0	0	0	0	2.91847	0	0.357887	0.752377	0.570565	0	3.8777	0	0	0	0	0	0.126758	0.710355	2.10483	0.864422	0	0.459802	0.761188	3.67745	0	3.42069	0.200733	2.77124	3.38398	3.75573	3.61779	2.8159	3.34343	1.33045	1.17228	2.2718	1.99676	0	3.37141	0.563014	3.05605	3.12118
Bradyrhizobium_sp. 1(2017)	0	0	0	0	0	0	0	0	0	0	0	2.93507	0	0.419924	1.24436	1.14585	0	4.69962	0	0	0	0	0	0.0625333	1.14703	1.63658	0.876874	0	0.631919	0.716695	4.70976	0	4.68507	0.266153	3.4761	3.86336	4.86431	4.67156	4.10096	4.34203	2.23822	1.59702	2.73661	1.99676	0	4.48557	0.31672	3.11021	0
Bradyrhizobium_sp. CB1015	0	0	0	0	0	0	0	0	0	0	0	3.06138	0.916412	0.768814	0.719432	1.18835	0	4.30517	0	0	0	0	0	0.0572996	1.42076	2.07374	0.82641	0	0.402429	1.1438	4.33386	0	4.19739	0	3.5334	3.80209	4.30093	4.28166	3.53084	3.57864	1.67958	1.33554	2.47699	1.81089	0	4.13847	0.252102	0	0
Bradyrhizobium_sp. CCBAU 51765	0	0	0	0	0	0	0	0	0	0	0	3.43255	0	0.849927	1.34498	1.1168	0	4.56264	0	0	0	0	0	0.0788593	1.77785	1.71927	1.33054	0	0.680996	1.53829	4.31108	0	4.25721	0	3.59681	3.98962	4.70131	4.50832	3.74163	4.25211	1.85459	1.79443	3.10039	2.45589	0	4.31685	0	0	0
Bradyrhizobium_sp. CCBAU 53421	0	0	0	0	0	0	0	0	0	0	0	2.86751	0	0.827214	0.768571	1.55602	0	3.33813	0	0	0	0	0	0.0766439	1.65075	1.97623	1.05179	0	0.541799	0.761188	3.17047	0	2.82457	0.457546	1.87605	2.91361	5.68191	5.72684	5.17299	2.60057	1.96048	1.10919	2.10834	2.54206	0	3.16321	0.628116	2.81648	0
Bradyrhizobium_sp. A19	0	0	0	0	0	0	0	0	0	0	0	2.75984	0.411004	0.493897	1.07239	0.732492	0	3.44593	0	0	0	0	0	0.0527985	0	1.7589	0.733615	0	0.528452	0.782931	3.79156	0	3.38538	0.160007	2.63288	3.35014	3.64046	3.52131	2.83974	3.01929	2.01064	1.27933	2.43216	1.62031	0	3.5438	0.452325	2.74981	3.49416
Bradyrhizobium_sp. 191	0	0	0	0	0	0	0	0	0	0	0	3.42082	0.639513	0.979176	0.906677	0.929078	0	4.55895	0	0	0	0	0	0.0684914	0	2.33203	1.33957	0	0.568127	1.03928	4.37837	0	4.44897	0	3.3928	4.22256	4.43312	4.26983	3.87738	4.03203	2.15145	1.97514	2.79154	2.08142	0	3.91285	0	3.63837	0
Bradyrhizobium_sp. CB1024	0	0	0	0	0	0	0	0	0	0	0	2.68332	0	0.564262	1.111	1.10206	0	4.65539	0	0	0	0	0	0.0490368	0	1.3556	0.913595	0	0.431401	0.761188	4.43565	0	4.11356	0	3.55059	4.02223	4.61534	4.48122	3.75109	4.3651	2.01064	1.65118	2.71737	2.3777	0	4.13213	0.347975	3.05605	0
Bradyrhizobium_sp. ORS 285	0	0	0	0	0	0	0	0	0	0	0	2.53879	0.465003	0.72033	0.633622	0.994406	0	3.74763	0	0	0	0	0	0.0898858	0	1.50292	0.937568	0	0.704923	0.906923	3.35996	0	3.58532	0	2.58365	3.18718	3.54314	3.40355	2.34387	3.20968	1.54988	1.06996	2.25283	1.79092	0	3.41387	0.466634	2.44726	0
Bradyrhizobium_sp. 170	0	0	0	0	0	0	0	0	0	0	0	2.58158	0.517054	0.67016	0.846922	1.26976	0	3.36373	0	0	0	0	0	0.105907	1.14703	1.50292	1.08437	0	0.487655	1.55102	3.10134	0	3.04423	0.400417	2.53267	2.71521	3.95807	3.7711	3.39264	3.56874	1.61619	1.452	2.65081	2.78357	0	3.3606	0.522494	2.60645	0
Bradyrhizobium_sp. CCGE-LA001	0	0	0	0	0	0	0	0	0	0	0	2.47212	0.615839	0.419924	1.03271	1.216	0	4.35282	0	0	0	0	0	0.0497899	0.855764	1.87166	0.901458	0	0.716739	1.00268	4.28793	0	4.22761	0.304027	3.42577	3.92212	4.42904	4.32232	3.53814	4.08855	1.67958	1.38964	2.40493	2.45589	0	4.14478	0.363352	0	0
Bradyrhizobium_sp. 200	0	0	0	0	0	0	0	0	0	0	0	2.30342	0.491263	0.72033	0.906677	1.29591	0	3.48533	0	0	0	0	0	0.0670042	1.4516	1.97623	0.937568	0	0.796848	0.945993	3.34508	0	3.34919	0.266153	2.51527	2.4851	3.73163	3.58316	3.34763	3.23494	1.96048	1.51176	2.66236	2.43029	0	3.31653	0.423273	0	0
Bradyrhizobium_sp. CCBAU 051011	0	0	0	0	0	0	0	0	0	0	0	2.19736	0.383228	0.591474	1.111	0.912273	0	3.48533	0	0	0	0	0	0.0475293	1.25586	1.45546	0.774117	0	0.431401	0.716695	2.64741	0	3.1532	0.17371	2.10266	1.96512	3.39202	2.99784	3.0017	3.28417	0	1.26782	2.24325	1.81089	0	2.99164	0.218674	0	0
Bradyrhizobium_sp. WD16	0	0	0	0	0	0	0	0	0	0	0	1.99062	0	0.508247	0.561099	1.08716	0	2.80213	0	0	0	0	0	0.0414838	0	1.1915	0.705968	0	0.93476	0.574338	2.46682	0	2.85069	0.24034	2.00631	2.28469	2.82396	2.63565	2.15728	2.34622	0	0.727502	1.3972	1.62031	0	2.91981	0.437872	0	0
Bradyrhizobium_sp. 41S5	0	0	0	0	0	0	0	0	0	0	0	2.02203	0	0.861151	0.784585	0.962112	0	2.40188	0	0	0	0	0	0.046775	0	0	1.14739	0	0.541799	0.693923	2.26035	0	2.62711	0	1.80623	2.0934	4.61893	4.86087	4.39043	2.19997	0	0.693494	1.45145	1.52679	0	2.30465	0	2.60645	0
Bradyrhizobium_sp. 6(2017)	0	0	0	0	0	0	0	0	0	0	0	1.92567	0	0.44997	0.651198	0.962112	0	3.1838	0	0	0	0	0	0.0558008	1.02932	0	0.527938	0	0.445671	0.523583	2.69511	0	2.28789	0	1.86235	2.24841	4.46801	4.42899	3.83353	2.19997	1.96048	0.586377	1.56654	2.14574	0	3.03308	0.363352	2.52905	0
Bradyrhizobium_sp. C-145	0	0	0	0	0	0	0	0	0	0	0	2.05277	0	0	1.17315	0.978349	0	3.23093	0	0	0	0	0	0.0354128	0	0	0.663477	0	0.342679	0	2.85063	0	3.11059	0	2.27797	2.4851	3.41421	3.27137	2.75453	2.81673	0	0.567724	1.81438	1.52679	0	3.31653	0	0	0
Bradyrhizobium_sp. NC92	0	0	0	0	0	0	0	0	0	0	0	2.05277	0	0	0.735998	1.18835	0	2.65784	0	0	0	0	0	0.0147325	0	0	0.574547	0	0.342679	0	2.82942	0	3.08881	0	2.09096	2.28469	3.3808	3.07691	2.30158	2.95994	0	0.74421	1.59995	1.42679	0	2.64477	0	0	0
Bradyrhizobium_sp.	0	0	0	0	0	0	0	0	0	0	0	2.25137	0	0	0	0.693682	0	3.60465	0	0	0	0	0	0.0369329	0	0	0.972795	0	0.619384	0.739113	4.09695	0	4.13498	0	2.59197	3.18718	4.04062	4.15877	3.1473	3.7461	0	1.01595	1.90708	2.08142	0	3.57219	0	0	0
Bradyrhizobium_sp. CCBAU 53338	0	0	0	0	0	0	0	0	0	0	0	1.92567	0.708291	0.947933	0.752377	0.962112	0	3.12514	0	0	0	0	0	0.0617868	0	0	1.12669	0	0.473796	0	2.91248	0	2.87635	0	1.92957	2.54616	3.57303	3.28711	2.47902	2.88214	0	1.01595	1.75899	1.79092	0	2.79688	0	0	0
Bradyrhizobium_sp. 4	0	0	0	0	0	0	0	0	0	0	0	2.49469	0	0	0	1.66034	0	3.81722	0	0	0	0	0	0.0399684	0	2.19428	0	0	0.851462	0	3.97665	0	4.09182	0	3.57598	3.75114	4.05481	4.1043	3.38456	3.76357	2.63992	0	2.4254	1.83059	0	3.87536	0	0	0
Bradyrhizobium_sp. 192	0	0	0	0	0	0	0	0	0	0	0	1.99062	0	0	0.668561	0	0	3.22163	0	0	0	0	0	0	0	0	0.719858	0	0	0	3.1535	0	2.99822	0	2.2361	2.86651	3.03198	2.99784	2.20394	3.30817	0	0.824967	1.73732	1.42679	0	3.13811	0	0	0
Bradyrhizobium_sp. 40	0	0	0	0	0	0	0	0	0	0	0	2.27763	1.18125	0.792458	1.111	1.0569	0	3.97504	0	0	0	0	0	0.0803344	0	0	1.37511	0	0.785673	0	3.96697	0	4.2176	0	2.98225	3.06732	4.17501	3.98396	3.08384	3.04808	0	1.48219	2.12722	2.16138	0	3.86009	0.761771	0	0
Bradyrhizobium_diazoefficiens	0	0	0	0	0	0	0	0	0	0	0	5.38111	2.30158	2.57416	3.30456	3.57736	0	7.02738	0	0	0	0	0	0.518207	3.42954	4.18912	3.37927	0	2.41775	3.10304	7.10858	1.50932	6.85735	1.39585	5.9816	6.44769	7.35942	7.13384	6.57381	6.71987	4.08528	3.88094	5.21299	4.61435	3.33696	6.89179	1.86627	5.40451	4.78271
Bradyrhizobium_betae	0	0	0	0	0	0	0	0	0	0	0	5.02193	1.6225	1.6763	2.41565	3.11661	0	6.86656	0	0	0	0	0	0.31143	2.62	3.72215	2.90723	0	1.67739	2.19452	6.68711	0	6.61787	0.468706	5.77781	6.17069	7.25994	7.03364	6.44083	6.47024	3.71352	2.61599	5.04011	3.97839	0	6.59128	1.16422	4.7595	4.9716
Bradyrhizobium_cosmicum	0	0	0	0	0	0	0	0	0	0	0	4.1675	0.935663	1.51511	1.71452	2.55953	0	6.31537	0	0	0	0	0	0.185505	2.1972	2.96095	2.2401	0	1.39806	1.67247	6.00179	0.499711	6.07204	0.316434	5.05857	5.70573	6.85001	6.57899	6.07591	5.762	2.95378	2.16704	4.62871	3.49513	1.66348	6.00107	0.72653	3.93694	3.59976
Bradyrhizobium_arachidis	0	0	0	0	0	0	0	0	0	0	0	4.00408	1.14863	1.3576	2.22343	2.24077	0	5.60874	0	0	0	0	0	0.201183	2.36856	2.83682	1.82405	0	1.37587	1.96651	5.58081	0	5.66781	0.376917	4.45382	4.99367	5.67963	5.5749	4.72717	5.12196	3.25369	2.3798	3.50089	3.19423	0	5.3826	0.82977	4.18419	3.9585
Bradyrhizobium_guangdongense	0	0	0	0	0	0	0	0	0	0	0	3.36066	0.816101	1.04955	1.62841	1.84877	0	4.95112	0	0	0	0	0	0.117448	1.4516	2.33203	1.89922	0	0.964797	1.56363	4.85333	0	4.6483	0.365021	3.95078	4.36493	4.92545	4.99983	4.14468	4.34203	2.19549	2.26292	3.00951	2.65687	0	4.80954	0.466634	3.26145	0
Bradyrhizobium_japonicum	0	0	0	0	0	0	0	0	0	0	0	3.6084	0.836729	1.15363	2.00162	1.9093	0	5.4019	0	0	0	0	0	0.145903	2.17889	2.38365	1.52503	0	0.904084	1.28762	5.35815	0	5.10423	0.376917	3.99852	4.53272	5.73191	5.41583	4.7525	4.92265	3.00418	1.98923	3.49928	3.07541	0	5.03026	0.452325	3.30853	0
Bradyrhizobium_guangzhouense	0	0	0	0	0	0	0	0	0	0	0	3.29789	1.37704	1.7981	2.23513	2.06186	0	4.95674	0	0	0	0	0	0.21602	2.28542	1.7589	2.25925	0	1.09725	2.06741	4.8638	0	4.73501	0.423541	3.88117	4.28658	5.51742	5.32824	4.48226	4.69587	2.05912	2.25127	3.47575	2.86225	0	4.62761	0.466634	3.74491	2.89093
Bradyrhizobium_genosp. B	0	0	0	0	0	0	0	0	0	0	0	3.0913	0.662806	1.13526	1.61056	1.70005	0	4.73274	0	0	0	0	0	0.105907	2.08368	1.67852	1.56406	0	1.0039	1.25687	4.60753	0.433225	4.41435	0.17371	3.66151	3.91056	5.16018	5.06858	4.2485	4.63076	1.85459	1.64229	3.03305	2.40424	0	4.47056	0.452325	2.94123	3.19043
Bradyrhizobium_oligotrophicum	0	0	0	0	0	0	0	0	0	0	0	3.0153	0	0.550461	1.01924	0.548983	0	3.05353	0	0	0	0	0	0.11241	0.760471	0	0.774117	0	0.568127	0.574338	3.01	0	2.82457	0	2.31866	2.54616	3.09858	2.96887	2.48659	2.73056	0	0.809173	2.0502	1.64277	0	2.84421	0.423273	0	0
Bradyrhizobium_amphicarpaeae	0	0	0	0	0	0	0	0	0	0	0	2.8847	0.567292	0.792458	1.16093	1.1314	0	4.58094	0	0	0	0	0	0.0414838	0.90115	1.87166	1.13708	0	0.668882	0.716695	4.14067	0	4.45749	0.17371	3.43967	3.55713	4.82964	4.66103	3.88025	4.16281	1.9085	1.44179	2.54407	2.22231	0	3.95658	0	2.74981	0
Bradyrhizobium_sediminis	0	0	0	0	0	0	0	0	0	0	0	2.58158	0.639513	0.682867	0.784585	1.58812	0	3.55366	0	0	0	0	0	0.0617868	1.10885	2.19428	1.11623	0	0.883265	0.825457	3.79156	0	3.45515	0.291512	2.9175	3.10839	3.90421	3.65161	3.53449	3.41147	1.48038	1.55975	2.73114	2.06488	1.3728	3.66299	0.714589	2.44726	2.97184
Bradyrhizobium_vignae	0	0	0	0	0	0	0	0	0	0	0	2.53879	0.517054	0.508247	0.484736	1.20224	0	4.22829	0	0	0	0	0	0.0452652	0.98785	1.94221	0.82641	0	0.342679	0.846258	4.07006	0	4.08083	0	3.13246	3.49654	4.25249	4.10208	3.28823	3.61757	1.96048	1.22084	2.048	1.50243	0	3.87536	0.284773	0	0
Bradyrhizobium_daqingense	0	0	0	0	0	0	0	0	0	0	0	2.58158	0	0.60489	0.921237	0.929078	0	3.96949	0	0	0	0	0	0.0535496	0	0	1.04077	0	0.528452	0.523583	3.90746	0	3.56968	0	2.9759	3.00344	4.14547	4.03843	3.42057	3.5182	1.74031	1.44179	2.08064	1.88813	0	3.85239	0	2.44726	0
Bradyrhizobium_guangxiense	0	0	0	0	0	0	0	0	0	0	0	2.56034	0	0.536526	0.97805	1.52319	0	4.45956	0	0	0	0	0	0.15643	0.98785	1.13238	0.774117	0	0.402429	1.10979	4.37104	0.79272	3.87984	0	3.34927	3.48099	4.71478	4.28362	3.53084	4.30674	1.40736	1.36824	2.42031	2.12993	0	4.21849	0	2.74981	0
Bradyrhizobium_genosp. L	0	0	0	0	0	0	0	0	0	0	0	2.37815	0.383228	0.493897	1.04606	0.978349	0	3.1838	0	0	0	0	0	0.0572996	1.10885	0	0.774117	0	0.751617	0.846258	3.40368	0	2.85069	0	2.22544	2.42134	4.1	4.09539	3.44019	3.00468	1.74031	0.988161	2.02135	1.81089	0	3.04664	0.252102	2.36055	0
Bradyrhizobium_symbiodeficiens	0	0	0	0	0	0	0	0	0	0	0	2.58158	0.517054	0.67016	1.12365	0.504828	0	3.90702	0	0	0	0	0	0.0399684	1.02932	1.3556	0.913595	0	0.342679	1.07496	4.02411	0	3.81498	0.376917	3.06828	3.49654	4.42084	4.25791	3.65023	4.08855	1.61619	1.25622	2.34707	1.66489	0	3.89797	0	2.99978	0
Bradyrhizobium_quebecense	0	0	0	0	0	0	0	0	0	0	0	2.19736	0.542392	0.493897	1.08537	0.978349	0	2.81456	0	0	0	0	0	0.0803344	1.14703	0	0.649031	0	0.619384	0.761188	2.05632	0	2.99822	0	1.67134	2.13374	5.10413	5.09676	4.51594	2.2991	0	1.25622	1.87519	2.20732	0	2.69727	0.437872	0	0
Bradyrhizobium_canariense	0	0	0	0	0	0	0	0	0	0	0	2.60251	0	0.644405	0.99191	1.37162	0	3.4697	0	0	0	0	0	0.0535496	1.14703	0	0.949406	0	0.796848	0.623368	3.68928	0	3.73308	0.353027	2.68828	2.74155	3.92368	3.21902	3.23978	3.38915	0	1.56916	2.34707	1.90681	0	3.15071	0.563014	0	3.38022
Bradyrhizobium_lablabi	0	0	0	0	0	0	0	0	0	0	0	2.40222	0.662806	0.827214	0.61583	1.28289	0	3.5161	0	0	0	0	0	0.0595449	1.42076	1.54886	0.913595	0	1.07906	1.07496	3.59184	0	3.1532	0.490769	2.36796	2.71521	3.56562	3.5113	3.13772	3.45511	2.35932	1.49212	2.52522	2.14574	0	3.21214	0.494834	0	3.12118
Bradyrhizobium_paxllaeri	0	0	0	0	0	0	0	0	0	0	0	1.95851	0	0.259523	0.633622	0.912273	0	2.35158	0	0	0	0	0	0.0558008	0.658435	0	0.527938	0	0.431401	0.49752	2.49404	0	2.39828	0	1.50501	1.49328	2.91236	2.74223	2.41699	2.41413	0	1.02964	1.8247	1.86921	0	2.32704	0	0	2.51252
Bradyrhizobium_barranii	0	0	0	0	0	0	0	0	0	0	0	2.37815	0.752386	0.682867	0.633622	1.46677	0	4.48311	0	0	0	0	0	0.0759047	0.98785	1.79747	1.25624	0	0.668882	1.1438	4.19974	0	3.92971	0.316434	3.43042	4.19422	4.87034	4.6428	4.04823	4.10918	2.47104	1.40022	2.68518	2.44315	0	4.36633	0.347975	0	0
Bradyrhizobium_ottawaense	0	0	0	0	0	0	0	0	0	0	0	2.81468	0	0	0	1.24313	0	2.87515	0	0	0	0	0	0.0986466	0	0	0	0	0.872742	0	0	0	2.71506	0	2.11426	2.68837	3.31156	2.86262	1.79226	2.49998	0	1.04321	2.20823	1.70813	0	2.51428	0	0	0
Bradyrhizobium_icense	0	0	0	0	0	0	0	0	0	0	0	1.50433	0.567292	0.259523	0.97805	0.673878	0	3.24936	0	0	0	0	0	0.0535496	0.658435	1.00632	0.719858	0	0.541799	0.470977	2.43907	0	2.62711	0.17371	1.95561	1.8728	3.13577	2.91419	2.50906	2.2991	0	0.856044	1.88261	2.01409	0	2.47472	0.332432	0	0
Bradyrhizobium_zhanjiangense	0	0	0	0	0	0	0	0	0	0	0	1.63196	0	0	0.597816	0.732492	0	2.88697	0	0	0	0	0	0.0323677	0	0	0.463354	0	0	0.523583	2.43907	0	2.85069	0	1.73285	1.8728	2.86078	2.73077	2.13818	2.41413	0	0.490605	1.31911	0.864031	0	2.87493	0	0	0
Bradyrhizobium_septentrionale	0	0	0	0	0	0	0	0	0	0	0	1.4125	0	0.325838	0.862095	0.570565	0	2.7896	0	0	0	0	0	0.033891	0.855764	1.40639	0.543642	0	0.280348	0.693923	2.05632	0	2.24913	0	1.73285	1.554	4.04773	3.93237	3.57411	1.75242	0	0.586377	1.56039	1.79092	0	2.8286	0.393623	0	0
Bradyrhizobium_elkanii	0	0	0	0	0	0	0	0	0	0	0	2.22461	0	0	0.735998	0	0	3.6745	0	0	0	0	0	0.0247267	0	0	0	0	0	1.09248	3.44612	0	3.13206	0	3.06231	2.57574	3.70488	3.65767	3.0017	3.41147	0	0	2.05896	2.03122	0	3.09961	0	0	0
Rhodopseudomonas_boonkerdii	0	0	0	0	0	0	0	0	0	0	0	1.67212	0	0.357887	0.424689	0.633436	0	3.17419	0	0	0	0	0	0.0935426	0	1.3556	0.306513	0	1.28356	0	2.93251	0	1.94405	0.17371	2.89076	2.17298	2.32968	1.8875	2.26684	3.25977	1.2492	1.23273	0.818301	0.901772	0	2.81283	0.218674	0	0
Rhodopseudomonas_sp. SK50-23	0	0	0	0	0	0	0	0	0	0	0	0.906682	0.438257	0.389239	0.296532	0	0	2.02782	0	0	0	0	0	0.0254926	0	0	0.378332	0	0.656666	0	1.68323	0	0	0	1.88962	1.61227	1.33648	1.00422	1.46451	1.60523	0	0.676184	0.527666	0	0	1.51316	0	0	0
Afipia_sp. GAS231	0	0	0	0	0	0	0	0	0	0	0	2.37815	0.59177	0.827214	0.964055	1.59866	0	2.95592	0	0	0	0	0	0.138842	1.72835	2.2229	1.20778	0	0.924607	1.51249	2.26035	0	2.59656	0.412025	1.90306	2.74155	2.98457	2.64789	2.79167	2.89804	2.47104	1.7783	3.32043	3.43848	0	3.09961	0.31672	3.26145	2.80522
Afipia_carboxidovorans	0	0	0	0	0	0	0	0	0	0	0	0.906682	0	0	0.296532	0.591828	0	0	0	0	0	0	0	0.033891	0	0	0.496007	0	0.728459	0	0	0	0	0	0	0	1.21535	0.864387	0.371037	0	0	0	0.716742	0	0	0.946484	0	0	0
Ensifer_adhaerens	0	0	0	0	0	0	0	0	0	0	0	1.3643	0	0.309543	0.61583	0.945689	0	0	0	0	0	0	0	0.0331296	0	0	0.512061	0	0.473796	0	0	0	0	0.501675	0.953434	0	1.17693	1.13168	0.954942	0	0	0.886467	1.02026	1.47766	0	0	0	0	0
Methylobacterium_phyllosphaerae	0	0	0	0	0	0	0	0	0	0	0	3.25887	1.39105	1.61794	3.32934	3.55317	0	3.69482	0	0	0	0	0	0.24853	2.63351	3.05946	3.02658	0	1.57076	3.14142	4.7385	0	4.03599	0	2.79307	4.01144	2.22687	1.9382	1.76762	4.77549	0	3.2488	4.51747	4.2657	0	5.13231	0.690407	0	0
Xanthobacter_autotrophicus	0	0	0	0	0	0	0	0	0	0	0	1.78628	0	0	0	0	0	1.25584	0	0	0	0	0	0.0497899	0	0	0	0	0.327347	0	0	0	0	0	0.536944	0	0	0.536041	0	1.52559	0	0.548828	0.514984	0	0	1.21007	0	0	0
Azorhizobium_caulinodans	0	0	0	0	0	0	0	0	0	0	0	1.31443	0	0.44997	0.523423	0.653799	0	0	0	0	0	0	0	0.0460203	0	0	0.395742	0	2.61374	0	0	0	0	0	0	0	0.874881	0.454785	0.555081	0	0	0.710598	0.367585	0.974414	0	0.946484	0	0	0
Starkeya_sp. ORNL1	0	0	0	0	0	0	0	0	0	0	0	1.31443	0	0.207707	0	0.459278	0	1.1421	0	0	0	0	0	0.06626	0	0	0.395742	0	0.31185	0	0	0	0	0	0	0	0.858792	0.7555	0.583595	0	0	0.640929	0.84388	1.14147	0	1.11034	0	0	0
Mesorhizobium_terrae	0	0	0	0	0	0	0	0	0	0	0	2.37815	0	0	0.362033	0.751512	0	2.11079	0	0	0	0	0	0.123899	0	0	0.663477	0	0.473796	0	0	0	0	0	0	0	2.14962	2.28232	2.0893	0	0	0	0.422942	1.14147	0	1.91896	0	0	0
Oricola_thermophila	0	0	0	0	0	0	0	0	0	0	0	1.03539	0	0	0	0	0	0	0	0	0	0	0	0.0131888	0	0	0.36071	0	0.231766	0	0	0	0	0	0	0	0	0	0	0	0	0	0.105278	0	0	0	0	0	0
Hyphomicrobium_nitrativorans	0	0	0	0	0	0	0	0	0	0	0	1.3643	1.08107	1.0397	1.24436	1.4896	0	1.79675	0	0	0	0	0	0.134588	1.29038	0	1.44367	0	1.24328	1.31772	1.8186	0	2.28789	0	1.52253	1.8728	1.39344	1.4717	0.496303	1.35177	0	1.40022	1.17741	1.97921	0	2.1625	0	0	0
Hyphomicrobium_denitrificans	0	0	0	0	0	0	0	0	0	0	0	1.03539	0.836729	1.05933	1.56492	1.70005	0	2.26366	0	0	0	0	0	0.140964	1.67708	0	1.5171	0	1.04197	1.64899	2.32242	0	1.55665	0	1.45113	2.00916	1.28924	1.14901	0.768821	1.94839	0	1.26782	1.36929	2.01409	0	2.51428	0.184453	0	0
Aquabacter_sp. L1I39	0	0	0	0	0	0	0	0	0	0	0	1.71118	0	0.27639	0.444983	0.504828	0	0.785934	0	0	0	0	0	0.0116434	0	0	0	0	0.264335	0.330404	0	0	0	0	0.502037	0	0.612388	0.637719	0.403388	0	0	0.300356	0.436456	0.614157	0	0.946484	0	0	0
Phreatobacter_stygius	0	0	0	0	0	0	0	0	0	0	0	1.15356	0	0	0.404104	0.929078	0	1.01861	0	0	0	0	0	0.0231936	0.760471	0.938908	0.342869	0	0.31185	0.443937	0	0	0	0	0	0	2.31795	2.44545	1.6512	0	0	1.00212	0.833703	1.29117	0	1.05776	0	0	0
Phreatobacter_sp. NMCR1094	0	0	0	0	0	0	0	0	0	0	0	0.972473	0	0.404663	0.424689	0	0	0	0	0	0	0	0	0.0185846	0	0	0.324805	0	0.264335	0	0	0	0	0	0	0	0.967822	1.02313	0.583595	0	0	0.693494	0.637052	1.14147	0	0	0	0	0
Chelatococcus_daeguensis	0	0	0	0	0	0	0	0	0	0	0	1.45915	0	0	0.444983	0	0	0	0	0	0	0	0	0.0124163	0	0	0	0	0	0.443937	0	0	0	0	0	0	0.471366	0	0	0	0	0.510275	0.360513	0	0	0	0	0	0
Methylocystis_parvus	0	0	0	0	0	0	0	0	0	0	0	0.972473	0	0	0.27402	0	0	0	0	0	0	0	0	0.0262581	0	0	0.378332	0	0	0	0	0	0	0	0	0	0.291271	0	0	0	0	0.450443	0.456492	0.901772	0	0	0	0	0
Polymorphum_gilvum	0	0	0	0	0	0	0	0	0	0	0	1.2092	0	0	0	0.482233	0	0	0	0	0	0	0	0.100829	0	0	0.2502	0	0.31185	0	0	0	0	0	0	0	0.533499	0.397955	0.403388	0	0	0.809173	0.558892	0.658925	0	0	0	0	0
Phaeobacter_inhibens	0	0	0	0	0	0	0	0	0	0	0	1.31443	0	0	0	0	0	0	0	0	0	0	0	0.0437538	0	0	0	0	0.387722	0	0	0	0	0.278888	0	0	0	0.587776	0	0	0	0	0.374622	0	0	0	0	0	0
Azospirillum_thermophilum	0	0	0	0	0	0	0	0	0	0	0	2.35367	0	0.550461	0.81609	0.653799	0	1.25584	0	0	0	0	0	0.0429975	1.29038	0	0.559178	0	0.280348	1.33254	2.43907	0	0	0	1.35659	0	0.858792	1.0418	0	0	0	1.06996	0.898606	1.42679	0	0	0.423273	0	0
Tistrella_mobilis	0	0	0	0	0	0	0	0	0	0	0	1.3643	0	0.550461	0.685718	0	0	1.49084	0	0	0	0	0	0.0781212	0	0	0.512061	0	0.280348	0.825457	0	0	0	0.200733	0	0	0.906532	0.96563	0.768821	0	0	1.15988	0.716742	1.77066	0	0	0	0	0
Ferrovibrio_terrae	0	0	0	0	0	0	0	0	0	0	0	1.31443	0	0	0.484736	0.338684	0	0	0	0	0	0	0	0.0201226	0	0	0.527938	0	0.445671	0	0	0	0	0	0	0	1.13746	1.42979	0.932948	0	0	1.44179	0.738725	1.94347	0	0	0.218674	0	0
Stella_humosa	0	0	0	0	0	0	0	0	0	0	0	1.50433	0	0.259523	0.383222	0.548983	0	1.06095	0	0	0	0	0	0.0100964	0	0	0.691943	0	0.327347	0.549184	0	0	2.77086	0.227258	0	0	1.18985	1.00422	0.465992	0	0	1.24452	0.754995	1.96145	0	0	0	0	0
Caulobacter_segnis	0	0	0	0	0	0	0	0	0	0	0	2.14125	0.542392	0.644405	2.70787	1.79478	0	1.87004	0	0	0	0	0	0.12961	1.67708	0	1.05179	0	1.36089	1.24125	0	0	1.99178	0.434965	0.900805	0	1.64869	1.73524	1.1582	1.35177	1.48038	0.930931	1.53234	1.79092	0	2.18718	0	0	0
Caulobacter_mirabilis	0	0	0	0	0	0	0	0	0	0	0	1.45915	0	0	0.27402	0	0	0	0	0	0	0	0	0.0239604	0	0	0.36071	0	0.248142	0	0	0	0	0	0	0	0.842521	0.536041	0	1.04409	0	0.344854	0.625299	0	0	1.30335	0.363352	0	0
Acidovorax_citrulli	0	0	0	0	0	0	0	0	0	0	0	1.63196	0	0.404663	0.752377	1.1314	0	0	0	0	0	0	0	0.0254926	0	0	0.543642	0	0.593983	0.906923	0	0	0	0.490769	0	0	0	0	0	0	0	0.760727	0.927605	1.14147	0	0	0	0	0
Hydrogenophaga_crassostreae	0	0	0	0	0	0	0	0	0	0	0	1.03539	0	0.242457	0.444983	0.732492	0	0	0	0	0	0	0	0.0293162	0	0	0.342869	0	0.280348	0.739113	0	0	0	0	0	0	0	0	0	0	0	0.658664	0.607489	0.974414	0	0	0.252102	0	0
Rhodoferax_sp. AJA081-3	0	0	0	0	0	0	0	0	0	0	0	1.31443	0	0.325838	0.318698	0.412243	0	0	0	0	0	0	0	0.107355	0	1.00632	0.574547	0	0.514981	0.623368	0	0	0	0.146173	0	0	0	0	0	0	0	1.08316	0.848942	1.29117	0	0	0.284773	0	0
Rhodoferax_ferrireducens	0	0	0	0	0	0	0	0	0	0	0	0.972473	0	0.373648	0.340528	0.633436	0	0	0	0	0	0	0	0.0239604	0	0	0	0	0.296185	0	0	0	0	0	0	0	0	0.42665	0	0	0	0.490605	0.416138	1.10957	0	0	0	0	0
Diaphorobacter_sp. HDW4A	0	0	0	0	0	0	0	0	0	0	0	2.14125	0	0.44997	0.579574	0.929078	0	0	0	0	0	0	0	0.0316054	0	0	0	0	0.431401	0.739113	0	0	0	0.353027	0.953434	0	0.650272	0	0	0	0	0.727502	0.828587	0.901772	0	0	0.347975	0	0
Simplicispira_suum	0	0	0	0	0	0	0	0	0	0	0	1.54814	0.465003	0.259523	0.424689	0.693682	0	0	0	0	0	0	0	0.0759047	0	0	0.269216	0	0.280348	0.359636	0	0	0	0.187285	0	0	0	0	0	0	0	0.640929	0.280349	0.974414	0	0	0.26853	0	0
Serpentinimonas_raichei	0	0	0	0	0	0	0	0	0	0	0	1.26277	0	0	0	0.482233	0	0	0	0	0	0	0	0.00854769	0.658435	0	0.604804	0	0.280348	0	0	0	0	0	0.571026	0	0	0.397955	0	0	0	0	0.469697	0.614157	0	0	0	0	0
Limnohabitans_sp. 63ED37-2	0	0	0	0	0	0	0	0	0	0	0	1.09569	0	0	0.404104	0.633436	0	0	0	0	0	0	0	0.0178151	0	0	0.378332	0	0.264335	0.359636	0	0	0	0.187285	0	0	0	0	0	0	0	0.388022	0.409301	0.567956	0	0	0	0	0
Roseateles_sp. BIM B-1768	0	0	0	0	0	0	0	0	0	0	0	3.55571	1.44579	1.6763	2.16957	2.74178	0	1.87004	0	0	0	0	0	0.242613	2.46239	2.81818	2.04977	0	1.22685	1.66078	0	0.563267	1.73554	0.616498	1.00421	2.00916	0.982746	1.13168	0.692331	1.20612	2.43475	2.45784	3.06058	3.48894	0	1.73028	0.773329	3.56271	4.1445
Roseateles_depolymerans	0	0	0	0	0	0	0	0	0	0	0	3.54494	1.04607	1.65065	2.21164	2.52125	0	1.93978	0	0	0	0	0	0.310802	1.93885	2.96095	2.02761	0	1.3907	2.258	1.90227	0.499711	2.43328	0.340932	1.25542	1.96512	0.858792	1.0418	0.692331	1.25632	3.07661	2.61144	2.89427	3.31803	0	1.30335	0.72653	3.74491	2.97184
Inhella_inkyongensis	0	0	0	0	0	0	0	0	0	0	0	3.13506	1.02825	1.38118	1.73115	1.9093	0	1.39477	0	0	0	0	0	0.201183	2.17889	2.70099	1.46032	0	1.11522	1.58854	1.53383	0.624141	1.3524	0.468706	1.1007	0	0.55363	0.587776	0	0	2.32007	1.91739	2.24901	2.82345	0	0	0.589408	3.21277	0
Paucibacter_sp. KCTC 42545	0	0	0	0	0	0	0	0	0	0	0	3.737	0.991923	1.6763	2.03547	2.39388	0	1.74574	0	0	0	0	0	0.202538	2.23314	2.83682	1.8931	0	1.27559	1.88844	1.58537	0.710892	1.27734	0.4463	1.07717	0	0.631454	1.00422	0.841459	1.82074	2.54098	2.4323	2.56575	3.07541	1.66348	0	0.807458	3.90666	2.97184
Ralstonia_sp. 56D2	0	0	0	0	0	0	0	0	0	0	0	1.95851	3.0926	3.64074	3.9028	4.57288	0	3.30328	0	0	0	0	0	0.977178	4.28598	2.10483	4.24959	3.21891	2.96779	4.02569	2.35248	1.26363	3.1532	0.993969	1.90306	2.13374	0	0	0	2.54106	2.27973	3.25755	2.7146	4.03468	0	3.0194	0.873385	0	0
Ralstonia_solanacearum	0	0	0	0	0	0	0	0	0	0	0	2.4259	2.72321	1.57769	1.77989	2.58095	0	1.21891	0	0	0	0	0	0.351686	2.00271	2.00947	2.87656	0	1.83206	2.05852	1.94235	1.80057	2.68634	0.555002	1.00421	0	0	1.07843	1.13911	1.48406	0	1.83399	1.7236	2.61204	0	0	0.773329	0	0
Ralstonia_mannitolilytica	0	0	0	0	0	0	0	0	0	0	0	1.54814	2.05982	2.44585	2.76952	3.23283	0	2.41826	0	0	0	0	0	0.455365	3.07093	0	2.50365	2.22333	7.35871	2.70782	2.80788	1.24437	3.56968	0.340932	0.789412	1.9197	1.12407	0	0.954942	1.91752	0	2.27447	1.88014	3.0078	0	1.73028	0.437872	0	0
Cupriavidus_basilensis	0	0	0	0	0	0	0	0	0	0	0	1.3643	0	0.60489	0.561099	0.860651	0	1.01861	0	0	0	0	0	0.0445097	0.855764	0	0.559178	0	0.387722	0.80435	0	0	2.12619	0.328735	0.760166	0	0.740844	0.509461	0	0	0	1.19677	1.06009	1.42679	0	0	0.437872	0	0
Chitinimonas_koreensis	0	0	0	0	0	0	0	0	0	0	0	1.4125	0.326016	0.27639	0.597816	0.653799	0	0	0	0	0	0	0	0.0231936	0	0	0.446746	0	0.487655	0	0	0	0	0.200733	0	0	0	0	0	0	0	0.586377	0.631187	1.29117	0	1.16107	0.184453	0	0
Bordetella_hinzii	0	0	0	0	0	0	0	0	0	0	0	1.67212	0.615839	0	0.561099	0.860651	0	0	0	0	0	0	0	0.0224265	0	0	0.527938	0	0	0.846258	0	1.50932	0	0	0	0	0.612388	0	0	0	0	0.760727	0.583395	0	0	1.34783	0	0	0
Orrella_dioscoreae	0	0	0	0	0	0	0	0	0	0	0	1.50433	0	0	0.296532	0	0	0	0	0	0	0	0	0.0247267	0.710355	0	0.429944	0	0.416988	0.388287	0	0	0	0	0	0	0.315051	0	0	0	0	0.344854	0.589457	0	0	0	0	0	0
Massilia_sp. YMA4	0	0	0	0	0	0	0	0	0	0	0	1.78628	0	0	0.523423	0.548983	0	0	0	0	0	0	0	0.0460203	0	0	0.429944	0	0.541799	0.693923	0	0	0	0.665815	0	0	0.406436	0	0	0	0	0	0.637052	0	0	0	0	0	0
Herbaspirillum_huttiense	0	0	0	0	0	0	0	0	0	0	0	1.99062	1.48552	0.849927	3.44217	1.70005	0	0	3.4103	0	0	0	0	0.192343	0.808904	0	1.35745	3.05995	0.501383	1.27233	0	0	0	0.253304	0.927359	0	7.55558	7.465	6.07151	0	2.35932	1.88007	0.956031	1.94347	0	0	2.40866	0	0
Azospira_restricta	0	0	0	0	0	0	0	0	0	0	0	1.45915	0	0	0	0.435952	0	0	0	0	0	0	0	0.0699771	0	0	0	0	0.555023	0	0	0	0	0	0	0	0	0	0	0	0	0.429934	0.595492	2.17686	2.37604	0	0	0	0
Thauera_sp. K11	0	0	0	0	0	0	0	0	0	0	0	1.31443	0	0	0	0.527075	0	0	0	0	0	0	0	0.0178151	0	0	0	0	0.796848	0	0	0	0	0.200733	0	0	0	0.482382	0	0	0	0.567724	0.46311	3.03353	3.41722	0	0	0	0
Ferribacterium_limneticum	0	0	0	0	0	0	0	0	0	0	0	1.2092	0	0.325838	0	0.548983	0	0	0	0	0	0	0	0.0108701	0	0	0.574547	0	0.473796	0	0	0	0	0.146173	0	0	0.406436	0	0	0	0	0.40913	0.607489	2.09777	2.6329	0	0	0	0
Klebsiella_aerogenes	0	0	0	0	0	0	0	0	0	0	0	3.83753	0	0	0	0.287475	0	0	0	0	0	0	0	0.020891	0	0	0.342869	0	0	0.523583	0	0	0	0.694615	0	0	0.723179	0	1.50978	0	0	0	0.219117	0	0	0	0	0	0
Lysobacter_capsici	0	0	0	0	0	0	0	0	0	0	0	1.67212	0	0	0.81609	1.01029	0	1.25584	0	0	0	0	0	0.104458	0	3.67113	0.889218	0	0.818942	0	0	0	0	0.694615	0.604322	0	0.740844	0.685991	0.932948	0	0	0.824967	1.2053	1.40067	0	0	0	0	0
Lysobacter_luteus	0	0	0	0	0	0	0	0	0	0	0	0.972473	0	0	0	0.338684	0	0	0	0	0	0	0	0.0116434	0	0	0.269216	0	0.198444	0	0	0	0	0.17371	0	0	0	0	0	0	0	0	0.23467	0	0	0	0	0	0
Microbacterium_sp. EF45044	0	0	0	0	0	0	0	0	0	0	0	2.02203	0.542392	0.309543	0.668561	0.945689	0	1.69286	0	0	0	0	0	0.381308	0	1.1915	1.19789	0	0.807937	0.41638	1.30703	0	0	0.750547	1.27623	0	2.39249	2.7982	2.02838	0	0	1.64229	1.70139	2.71102	0	0	0.946676	3.26145	0
Microbacterium_paraoxydans	0	0	0	0	0	0	0	0	0	0	0	4.99844	0	0.989441	2.31999	1.97551	0	4.36132	0	0	0	0	0	0	0	3.38486	1.39256	0	1.26758	1.74072	3.76945	0	4.30523	0.77772	3.09195	2.91361	5.64369	5.46421	4.52883	4.04637	4.00093	4.03656	5.45359	3.95165	0	3.82905	1.61326	0	0
Microbacterium_binotii	0	0	0	0	0	0	0	0	0	0	0	1.59066	0	0	0.404104	0.713217	0	0	0	0	0	0	0	0	0.945151	0	0.527938	0	0.35785	0	0	0	0	0.24034	0.668694	0	2.37563	1.98718	1.49485	0	0	1.58779	1.47129	1.55075	0	0	0.536127	0	0
Curtobacterium_flaccumfaciens	0	0	0	0	0	0	0	0	0	0	0	2.22461	0	0.536526	3.14314	0.929078	0	0	0	0	0	0	0	0.400329	0	0	0.851862	0	2.55242	0.846258	4.57603	0	0	1.6375	0.699834	0	1.4156	0.96563	0.976606	0	0	1.22084	0.965384	1.92526	2.82168	0	0.393623	0	0
Agromyces_flavus	0	0	0	0	0	0	0	0	0	0	0	1.3643	0	0	0.27402	0.338684	0	0	0	0	0	0	0	0.0684914	0	0	0.230929	0	0.327347	0	0	0	0	0.253304	0	0	0.533499	0.709535	0.496303	0	0	0.710598	0.402431	0.825276	0	0	0.300835	0	0
Agromyces_badenianii	0	0	0	0	0	0	0	0	0	0	0	1.2092	0	0	0	0	0	0	0	0	0	0	0	0.0361731	0	0	0.342869	0	0.280348	0	0	0	0	0.278888	0	0	0.650272	0.905741	0.864881	0	0	0.277581	0.552701	1.10957	0	0	0.347975	0	0
Leucobacter_triazinivorans	0	0	0	0	0	0	0	0	0	0	0	1.78628	0	0.207707	0.685718	0.570565	0	0	0	0	0	0	0	0.103007	0.808904	1.00632	0.306513	0	0.668882	0.49752	0	0	0	0.17371	0	0	1.55194	1.57785	1.1582	0	0	2.23363	1.06009	2.84298	0	0	0	0	0
Humibacter_ginsenosidimutans	0	0	0	0	0	0	0	0	0	0	0	1.78628	0	0.325838	0.949923	0.388138	0	0	0	0	0	0	0	0.0384515	0.710355	1.13238	0.67778	0	0.704923	0	0	0	0	0.17371	0	0	1.96655	1.958	0.583595	0	1.2492	2.45277	1.18143	2.91856	0	0	0	0	0
Cnuibacter_physcomitrellae	0	0	0	0	0	0	0	0	0	0	0	1.26277	0	0	0.340528	0.388138	0	0	0	0	0	0	0	0.1807	0	0	0.342869	0	0.431401	0.359636	0	0	0	0.253304	0.604322	0	1.20266	1.55203	0.954942	0	0	1.24452	0.937143	1.31933	0	0	0.347975	0	0
Brachybacterium_avium	0	0	0	0	0	0	0	0	0	0	0	0.972473	0	0	0.464997	0	0	0	0	0	0	0	0	0.0445097	0	0	0	0	0.215201	0	0	0	0	0.423541	0	0	0	0	0	0	0	0	0.138731	0	0	0	0.363352	0	0
Dermabacter_vaginalis	0	0	0	0	0	0	0	0	0	0	0	1.26277	0	0	0	3.14206	0	0	0	0	0	0	0	0	0	0	0.559178	0	0	2.40545	0	0	0	0	0.571026	0	0	0	0.555081	0	0	0	0.113714	0	0	0	0.26853	0	0
Corynebacterium_jeikeium	0	0	0	0	0	0	0	0	0	0	0	3.13506	0.639513	0	0.935651	4.10676	0	1.74574	0	0	0	0	0	0.105183	0	0	2.43373	0	0.763059	2.76902	0	0	0	0.376917	2.86351	3.65739	0	0	0.611557	4.64024	0	0	0.583395	0	0	0	1.19892	0	0
Corynebacterium_amycolatum	0	0	0	0	0	0	0	0	0	0	0	2.58158	0	0	0.831589	3.09815	0	0	0	0	0	0	0	0.0300796	0	0	0	0	0	1.36173	0	0	0	0	0	0	0	0	0	5.24827	0	0	0.540237	0	0	0	0	0	0
Corynebacterium_pseudodiphtheriticum	0	0	0	0	0	0	0	0	0	0	0	1.03539	0.615839	0	0.424689	0.994406	1.73341	0.68123	0	0	0	0	0	0	0.658435	2.04197	1.58697	0	0.473796	0.599061	0	0	0	6.45153	1.23431	0	0	0	0	1.15411	0	0	0.272836	0	2.15978	0	0.702549	0	0
Mycolicibacterium_phocaicum	0	0	0	0	0	0	0	0	0	0	0	2.72209	1.24437	0.958422	1.12365	1.54516	0	2.75132	0	0	0	0	0	0.0505426	1.84906	0	1.68935	0	0.98448	1.12689	0	0	2.36242	0.24034	1.02894	0	0.890793	2.19328	1.26769	0	0	1.24452	1.13659	1.64277	0	2.69727	0	0	0
Amycolatopsis_sp. DSM 110486	0	0	0	0	0	0	0	0	0	0	0	1.67212	0	0	0	0.412243	0	0	0	0	0	0	0	0.0640251	0	0	0.324805	0	0.327347	0.470977	0	0	0	0.353027	0	0	0.668847	0.509461	0.665905	0	0	0.388022	0.395529	0	0	0	0	0	0
Dactylosporangium_aurantiacum	0	0	0	0	0	0	0	0	0	0	0	1.59066	0	0.564262	0.633622	0	0	1.01861	0	0	0	0	0	0.602751	0	0	0.663477	0	0.387722	0	0	0	0	0	0	0	0.890793	0.42665	0.976606	0	0	0.74421	0.552701	1.42679	0	0	0	0	0
Bifidobacterium_subtile	0	0	0	0	0	0	0	0	0	0	0	1.26277	0	0	0	0	0	0	0	0	0	0	0	0.0231936	0	0	0	0	0	0	0	0	0	0	0	0	0	0	0	0	0	0	0	0	0	0	0	0	0
Staphylococcus_gallinarum	0	0	0	0	0	0	0	0	0	0	0	0.906682	0	0	0	0	0	0	0	0	0	0	0	0	0	0	0	0	0	0	0	0	0	0	0	0	0	0	0	0	0	0	0	0	0	0	0	0	0
Bacillus_thuringiensis	0	0	0	0	0	0	0	0	0	0	0	1.89206	3.4812	3.64237	4.43383	6.70771	0	5.91468	0	0	0	0	0	1.15604	7.32656	3.12159	5.88522	10.136	6.44466	5.21767	7.53035	3.3143	5.78421	1.00934	4.94944	8.07307	0.533499	4.3031	3.55264	6.38959	0	3.13621	4.97764	4.8401	5.01618	6.4039	0.873385	0	0
Bacillus_mycoides	0	0	0	0	0	0	0	0	0	0	0	1.26277	0.87712	0.947933	1.88762	2.82494	0	2.28168	0	0	0	0	0	0.197109	2.64689	0	2.45465	6.88658	3.56784	2.77987	3.71264	0	5.55317	0	1.90306	3.95627	0	0.885212	0.768821	1.4413	0	0	2.00783	2.58909	3.18478	1.79595	0.408524	0	0
Limosilactobacillus_mucosae	0	0	0	0	0	0	0	0	0	0	0	1.59066	0	0.309543	0	0.313307	0	0	0	0	0	0	0	0	0.658435	0	0	0	0	0	0	0.594025	0	0	0	0	0	0	0	1.94839	0	0	0	0	0	0	0	0	0
Sediminibacterium_sp. TEGAF015	0	0	0	0	0	0	0	0	0	0	0	2.58158	0	0.389239	0.800424	1.0569	0	2.85122	0	0	0	0	0	0.0437538	0.90115	1.54886	1.19789	0	0.35785	0.739113	3.20383	0	2.53345	0	1.46931	2.4851	4.55296	4.39491	3.76048	2.34622	2.10602	2.34188	2.17031	2.86225	0	2.84421	0	3.71027	3.25651
Panacibacter_ginsenosidivorans	0	0	0	0	0	0	0	0	0	0	0	0.972473	0	0	0.27402	0.527075	0	1.66568	0	0	0	0	0	0.0216589	0	0	0.733615	0	0.215201	0	1.03779	0	0	0	0.900805	1.36359	2.55109	2.66003	1.6512	1.30484	0	1.06996	1.05572	1.29117	0	1.39097	0	0	0
Pahexavirus_Propionibacterium phage BruceLethal	0	0	0	0	0	0	0	0	0	0	0	1.82241	0	0	0	0	0	0	0	0	0	0	0	0	0	1.67852	0	0	0	0	0	0	0	0	0	0	0	0	0	0	0	0	0	0	0	0	0	0	0
Pahexavirus_Propionibacterium phage QueenBey	0	0	0	0	0	0	0	0	0	0	0	1.31443	0	0	0	0	0	0	0	0	0	0	0	0	0	0	0	0	0	0	0	0	0	0	0	0	0	0	0	0	0	0	0	0	0	0	0	0	0
Pahexavirus_PHL152M00	0	0	0	0	0	0	0	0	0	0	0	2.02203	0	0	0	0	0	0	0	0	0	0	0	0	0	2.07374	0	1.84414	0	0	0	0	0	0	0	0	0	0	0	0	0	0	0	0	0	0	0	0	0
Pahexavirus_lauchelly	0	0	0	0	0	0	0	0	0	0	0	1.63196	0	0	0	0	0	0	0	0	0	0	0	0	0	1.1915	0	0	0	0	0	0	0	0	0	0	0	0	0.841459	0	0	0	0	0	0	0	0	0	0
Pahexavirus_PHL070N00	0	0	0	0	0	0	0	0	0	0	0	1.45915	0	0	0	0	0	0	0	0	0	0	0	0	0	0	0	0	0	0	0	0	0	0	0	0	0	0	0	0	0	0	0	0	0	0	0	0	0
Pahexavirus_stormborn	0	0	0	0	0	0	0	0	0	0	0	1.59066	0	0	0	0	0	0	0	0	0	0	0	0	0	0	0	0	0	0	0	0	0	0	0	0	0	0	0	0	0	0	0	0	0	0	0	0	0
Pahexavirus_PHL009M11	0	0	0	0	0	0	0	0	0	0	0	1.50433	0	0	0	0	0	0	0	0	0	0	0	0	0	0	0	0	0	0	0	0	0	0	0	0	0	0	0	0	0	0	0	0	0	0	0	0	0
Pahexavirus_pacnes201215	0	0	0	0	0	0	0	0	0	0	0	1.09569	0	0	0	0	0	0	0	0	0	0	0	0	0	1.63658	0	0	0	0	0	0	0	0	0	0	0	0	0	0	0	0	0	0	0	0	0	0	0
Pahexavirus_PHL171M01	0	0	0	0	0	0	0	0	0	0	0	1.09569	0	0	0	0	0	0	0	0	0	0	0	0	0	1.3556	0	0	0	0	0	0	0	0	0	0	0	0	0	0	0	0	0	0	0	0	0	0	0
Pahexavirus_PHL114L00	0	0	0	0	0	0	0	0	0	0	0	1.03539	0	0	0	0	0	0	0	0	0	0	0	0	0	0	0	0	0	0	0	0	0	0	0	0	0	0	0	0	0	0	0	0	0	0	0	0	0
Pahexavirus_PHL117M01	0	0	0	0	0	0	0	0	0	0	0	0.972473	0	0	0	0	0	0	0	0	0	0	0	0	0	0	0	0	0	0	0	0	0	0	0	0	0	0	0	0	0	0	0	0	0	0	0	0	0
Pahexavirus_PHL199M00	0	0	0	0	0	0	0	0	0	0	0	1.03539	0	0	0	0	0	0	0	0	0	0	0	0	0	1.13238	0	0	0	0	0	0	0	0	0	0	0	0	0	0	0	0	0	0	0	0	0	0	0
Pahexavirus_ouroboros	0	0	0	0	0	0	0	0	0	0	0	0.972473	0	0	0	0	0	0	0	0	0	0	0	0	0	1.59339	0	0	0	0	0	0	0	0	0	0	0	0	0	0	0	0	0	0	0	0	0	0	0
Micrococcus_sp. KBS0714	0	0	0	0	0	0	0	0	0	0	0	0	6.41583	6.62061	2.72041	0	0	0	0	0	0	0	0	7.05116	0	0	0	0	0	0	0	0	0	0	0	0	0	0	0	0	0	0	2.95539	0	0	0	2.04855	0	0
Micrococcus_sp. MG-2010-D12	0	0	0	0	0	0	0	0	0	0	0	0	2.4225	2.673	0.685718	0	0	0	0	0	0	0	0	3.17366	0	0	0	0	0	0	0	0	0	0	0	0	0	0	0	0	0	0	0.456492	0	0	0	0	0	0
Micrococcus_sp. A1	0	0	0	0	0	0	0	0	0	0	0	0	2.03326	1.98413	0	0	0	0	0	0	0	0	0	2.25633	0	0	0	0	0	0	0	0	0	0	0	0	0	0	0	0	0	0	0.449844	0	0	0	0	0	0
Micrococcus_sp. 28	0	0	0	0	0	0	0	0	0	0	0	0	1.06368	1.31742	0	0	0	0	0	0	0	0	0	1.60887	0	0	0	0	0	0	0	0	0	0	0	0	0	0	0	0	0	0	0.146974	0	0	0	0	0	0
Micrococcus_sp. A7	0	0	0	0	0	0	0	0	0	0	0	0	0.517054	0.550461	0	0	0	0	0	0	0	0	0	0.76518	0	0	0	0	0	0	0	0	0	0	0	0	0	0	0	0	0	0	0	0	0	0	0	0	0
Micrococcus_yunnanensis	0	0	0	0	0	0	0	0	0	0	0	0	5.69589	5.88777	1.98092	0	0	0	0	0	0	0	0	6.226	0	0	0	0	0	0	0	0	0	0	0	0	0	0	0	0	0	0	2.32363	0	0	0	1.68233	0	0
Arthrobacter_sp. zg-Y453	0	0	0	0	0	0	0	0	0	0	0	0	3.71921	5.13147	1.30112	0	0	0	0	0	0	0	0	6.29	0	0	0	0	0	0	0	0	0	0.266153	0	0	0	0	0	0	0	0	3.0174	0	0	0	0.936431	0	0
Arthrobacter_sp. Helios	0	0	0	0	0	0	0	0	0	0	0	0	2.63174	4.17599	1.17315	0	0	0	0	0	0	0	0	5.3382	0	0	0	0	0	0	0	0	0	0	0	0	0	0	0	0	0	0	2.17838	0	0	0	0.423273	0	0
Arthrobacter_sp. zg-Y462	0	0	0	0	0	0	0	0	0	0	0	0	1.56185	2.61451	0.464997	0	0	0	0	0	0	0	0	3.52555	0	0	0	0	0	0	0	0	0	0	0	0	0	0	0	0	0	0	0.853986	0	0	0	0.363352	0	0
Arthrobacter_sp. zg-Y815	0	0	0	0	0	0	0	0	0	0	0	0	1.19729	1.99945	0	0	0	0	0	0	0	0	0	2.98268	0	0	0	0	0.541799	0	0	0	0	0	0	0	0	0	0	0	0	0	0.760378	0	0	0	0	0	0
Arthrobacter_sp. zg-Y809	0	0	0	0	0	0	0	0	0	0	0	0	1.27493	2.32134	0.561099	0	0	0	0	0	0	0	0	3.4058	0	0	0	0	0.248142	0	0	0	0	0	0	0	0	0	0	0	0	0	0.983909	0	0	0	0	0	0
Arthrobacter_sp. zg-Y1171	0	0	0	0	0	0	0	0	0	0	0	0	0.87712	1.50799	0	0	0	0	0	0	0	0	0	2.2578	0	0	0	0	0	0	0	0	0	0	0	0	0	0	0	0	0	0	0.29526	0	0	0	0	0	0
Arthrobacter_sp. zg-Y1110	0	0	0	0	0	0	0	0	0	0	0	0	0.816101	1.42722	0	0	0	0	0	0	0	0	0	2.34429	0	0	0	0	0	0	0	0	0	0	0	0	0	0	0	0	0	0	0.469697	0	0	0	0	0	0
Arthrobacter_sp. FW306-05-C	0	0	0	0	0	0	0	0	0	0	0	0	1.88268	2.80673	0	0	0	0	0	0	0	0	0	3.61357	0	0	0	0	0	0	0	0	0	0	0	0	0	0	0	0	0	0	1.08175	0	0	0	0	0	0
Arthrobacter_sp. zg-Y859	0	0	0	0	0	0	0	0	0	0	0	0	0.685728	1.33363	0	0	0	0	0	0	0	0	0	2.35758	0	0	0	0	0	0	0	0	0	0	0	0	0	0	0	0	0	0	0.422942	0	0	0	0	0	0
Arthrobacter_sp. PM3	0	0	0	0	0	0	0	0	0	0	0	0	0.517054	0.577932	0	0	0	0	0	0	0	0	0	1.12993	0	0	0	0	0	0	0	0	0	0	0	0	0	0	0	0	0	0	0.324626	0	0	0	0	0	0
Arthrobacter_sp. NicSoilB4	0	0	0	0	0	0	0	0	0	0	0	0	0.438257	0.744776	0	0	0	0	0	0	0	0	0	1.17066	0	0	0	0	0	0	0	0	0	0	0	0	0	0	0	0	0	0	0.146974	0	0	0	0	0	0
Arthrobacter_sp. 24S4-2	0	0	0	0	0	0	0	0	0	0	0	0	0.411004	0.744776	0	0	0	0	0	0	0	0	0	1.21766	0	0	0	0	0	0	0	0	0	0	0	0	0	0	0	0	0	0	0.23467	0	0	0	0	0	0
Arthrobacter_sp. PAMC 25486	0	0	0	0	0	0	0	0	0	0	0	0	0.354905	0.493897	0	0	0	0	0	0	0	0	0	1.08838	0	0	0	0	0	0	0	0	0	0	0	0	0	0	0	0	0	0	0.195468	0	0	0	0	0	0
Arthrobacter_sp. NicSoilB8	0	0	0	0	0	0	0	0	0	0	0	0	0.354905	0.915998	0	0	0	0	0	0	0	0	0	1.3544	0	0	0	0	0	0	0	0	0	0	0	0	0	0.662057	0	0	0	0	0.324626	0	0	0	0	0	0
Arthrobacter_sp. StoSoilB20	0	0	0	0	0	0	0	0	0	0	0	0	0.354905	0.577932	0	0	0	0	0	0	0	0	0	0.886076	0	0	0	0	0	0	0	0	0	0	0	0	0	0	0	0	0	0	0.219117	0	0	0	0	0	0
Arthrobacter_sp. PAMC25564	0	0	0	0	0	0	0	0	0	0	0	0	0.354905	0.564262	0	0	0	0	0	0	0	0	0	0.962854	0	0	0	0	0	0	0	0	0	0	0	0	0	0	0	0	0	0	0.353407	0	0	0	0	0	0
Arthrobacter_sp. CDRTa11	0	0	0	0	0	0	0	0	0	0	0	0	0.354905	0.804137	0	0	0	0	0	0	0	0	0	1.17343	0	0	0	0	0	0	0	0	0	0	0	0	0	0	0	0	0	0	0.16332	0	0	0	0	0	0
Arthrobacter_sp. PAMC25284	0	0	0	0	0	0	0	0	0	0	0	0	0.354905	0.838615	0	0	0	0	0	0	0	0	0	1.55896	0	0	0	0	0	0	0	0	0	0	0	0	0	0	0	0	0	0	0.250058	0	0	0	0	0	0
Arthrobacter_koreensis	0	0	0	0	0	0	0	0	0	0	0	0	4.57098	6.0204	1.70614	0	0	0	0	0	0	0	0	7.17196	0	0	0	0	0	0	0	0	0	0	0	0	0	0	0	0	0	0	3.65044	0	0	0	1.24945	0	0
Arthrobacter_jiangjiafuii	0	0	0	0	0	0	0	0	0	0	0	0	1.34859	2.19398	0	0	0	0	0	0	0	0	0	3.10085	0	0	0	0	0	0	0	0	0	0	0	0	0	0	0	0	0	0.366599	0.848942	1.00941	0	0	0	0	0
Arthrobacter_sunyaminii	0	0	0	0	0	0	0	0	0	0	0	0	1.08107	1.62455	0	0	0	0	0	0	0	0	0	2.69839	0	0	0	0	0	0	0	0	0	0	0	0	0	0	0	0	0	0	0.619387	0	0	0	0	0	0
Arthrobacter_crystallopoietes	0	0	0	0	0	0	0	0	0	0	0	0	0.795174	1.17177	0	0	0	0	0	0	0	0	0	1.98367	0	0	0	0	0	0	0	0	0	0	0	0	0.291271	0	0.638987	0	0	0	0.367585	0	0	0	0	0	0
Arthrobacter_dokdonellae	0	0	0	0	0	0	0	0	0	0	0	0	0.465003	0.618182	0	0	0	0	0	0	0	0	0	1.04937	0	0	0	0	0	0	0	0	0	0	0	0	0	0	0	0	0	0	0.13044	0	0	0	0	0	0
Arthrobacter_sulfonylureivorans	0	0	0	0	0	0	0	0	0	0	0	0	0.411004	1.21616	0	0	0	0	0	0	0	0	0	1.64371	0	0	0	0	0	0	0	0	0	0	0	0	0	0	0	0	0	0	0.310018	0	0	0	0	0	0
Arthrobacter_woluwensis	0	0	0	0	0	0	0	0	0	0	0	0	0.383228	0.357887	0	0	0	0	0	0	0	0	0	0.709552	0	0	0	0	0	0	0	0	0	0.253304	0	0	0.513084	0.536041	0	0	0	0.300356	0.219117	0	0	0	0	0	0
Paenarthrobacter_ureafaciens	0	0	0	0	0	0	0	0	0	0	0	0	0.59177	0	0	0	0	0	0	0	0	0	0	1.00268	0	0	0	0	0	0	0	0	0	0	0	0	0	0	0	0	0	0	0.302658	0	0	0	0.284773	0	0
Rathayibacter_toxicus	0	0	0	0	0	0	0	0	0	0	0	0	0.354905	0.325838	0	0	0	0	0	0	0	0	0	0.339419	0	0	0	0	0	0	0	0	0	0	0	0	0	0	0	0	0	0	0	0	0	0	0	0	0
Leifsonia_xyli	0	0	0	0	0	0	0	0	0	0	0	0	0.411004	0.309543	0	0	0	0	0	0	0	0	0	0.295643	0	0	0.269216	0	0.327347	0	0	0	0	0	0	0	0.361467	0.338794	0.611557	0	0	0.586377	0.476254	0.567956	0	0	0	0	0
Dermabacter_jinjuensis	0	0	0	0	0	0	0	0	0	0	0	0	0.517054	0	0	2.74653	0	0	0	0	0	0	2.8519	0.0452652	0	0	0	0	0	2.2963	0	0	0	0	2.74909	0	0	0	0	0	3.14559	0	0.589457	0	3.11429	0	1.47854	0	0
Corynebacterium_uberis	0	0	0	0	0	0	0	0	0	0	0	0	1.87273	0	0	0	0	0.88355	0	0	0	0	0	0.0162746	1.14703	0	0	0	1.62192	0	0	0	0	0	4.8119	0	0	0	0	0	0	0	1.34442	0	0	0	0	0	0
Corynebacterium_frankenforstense	0	0	0	0	0	0	0	0	0	0	0	0	1.4323	0	0	0	0	0	0	0	0	0	0	0.00854769	1.38926	0	0	0	1.24328	0	0	0	0	0	0	0	0	0	0	0	1.54988	0	0.716742	0	0	0	0	0	0
Corynebacterium_testudinoris	0	0	0	0	0	0	0	0	0	0	0	0	0.935663	0	0	0	0	0	0	0	0	0	0	0	0	0	0	0	0.473796	0	0	0	0	0	0	1.61227	0	0	0	0	0	0	0.565057	0	0	0	0	0	0
Corynebacterium_halotolerans	0	0	0	0	0	0	0	0	0	0	0	0	0.935663	0	0	0	0	0	0	0	0	0	0	0	0	0	0	0	0.593983	0	0	0	0	0	0	0	0	0	0	0	0	0	0.540237	0	0	0	0.184453	0	0
Corynebacterium_atypicum	0	0	0	0	0	0	0	0	0	0	0	0	0.857066	0	0	0	0	0	0	0	0	0	0	0	0	0	0	0	0.763059	0	0	0	0	0	0	0	0	0	0	0	0	0	0.353407	0	0	0	0	0	0
Corynebacterium_occultum	0	0	0	0	0	0	0	0	0	0	0	0	0.730507	0	0	0	0	0	0	0	0	0	0	0.0285523	0	0	0	0	0.372864	0	0	0	0	0	0	0	0	0	0	0	0	0	0.409301	0	0	0	0	0	0
Corynebacterium_humireducens	0	0	0	0	0	0	0	0	0	0	0	0	0.685728	0	0	0	0	0	0	0	0	0	0	0.017045	0	0	0	0	0.528452	0	0	0	0	0	0	0	0	0	0	0	0	0	0.331875	0	0	0	0.184453	0	0
Corynebacterium_uterequi	0	0	0	0	0	0	0	0	0	0	0	0	0.662806	0	0	0	0	0	0	0	0	0	0	0	0	0	0	0	0.280348	0	0	0	0	0	0	0	0	0	0	0	0	0	0.203394	0	0	0	0	0	0
Corynebacterium_hindlerae	0	0	0	0	0	0	0	0	0	0	0	0	0.639513	0	0	0	0	0	0	0	0	0	0	0	0	0	0	0	0	0	0	0	0	0	0	0	0	0	0	0	0	0	0.203394	0	0	0	0	0	0
Corynebacterium_incognita	0	0	0	0	0	0	0	0	0	0	0	0	0.639513	0	0	0.504828	0	0	0	0	0	0	0	0.0185846	0.760471	0	0	0	0.35785	0.388287	0	0	0	0	0	0	0	0	0	0	0	0	0.302658	0	0	0	0	0	0
Corynebacterium_renale	0	0	0	0	0	0	0	0	0	0	0	0	0.615839	0	0	0	0	0	0	0	0	0	0	0.0116434	0	0	0	0	0.514981	0	0	0	0	0	0	0	0	0	0	0	0	0	0.287824	0	0	0	0	0	0
Corynebacterium_timonense	0	0	0	0	0	0	0	0	0	0	0	0	0.59177	0	0	0	0	0	0	0	0	0	0	0.0108701	0	0	0.324805	0	0.387722	0	0	0	0	0.24034	0	0	0	0	0	0	0	0	0.388593	0	0	0	0	0	0
Corynebacterium_zhongnanshanii	0	0	0	0	0	0	0	0	0	0	0	0	0.59177	0	0	0	0	0	0	0	0	0	0	0	0	0	0	0	0.296185	0	0	0	0	0	0	2.57574	0	0	0	0	0	0	0.242385	0	0	0	0	0	0
Corynebacterium_doosanense	0	0	0	0	0	0	0	0	0	0	0	0	0.567292	0	0	0	0	0	0	0	0	0	0	0.0950027	0	0	0	0	0.740085	0	0	0	0	0	0	0	0	0	0.403388	0	0	0	0.219117	0	0	0	0	0	0
Corynebacterium_endometrii	0	0	0	0	0	0	0	0	0	0	0	0	0.542392	0	0	0	0	0	0	2.25666	0	0	0	0.0655154	0	0	0	0	0.387722	0.443937	0	1.185	0	0	1.50501	0	0	0	0	0	0	0	0.203394	0	1.72784	0	0.201665	0	0
Corynebacterium_marinum	0	0	0	0	0	0	0	0	0	0	0	0	0.567292	0	0	0	0	0	0	0	0	0	0	0	0	0	0	0	0.31185	0	0	0	0	0.636427	0	0	0	0	0	0	0	0	0.302658	0	0	0	0	0	0
Corynebacterium_gerontici	0	0	0	0	0	0	0	0	0	0	0	0	0.517054	0	0	0	0	0	0	0	0	0	0	0.0147325	0	0	0	0	0.416988	0	0	0	0	0	0	0	0	0	0	0	0	0	0.219117	0	0	0	0	0	0
Corynebacterium_maris	0	0	0	0	0	0	0	0	0	0	0	0	0.517054	0	0	0	0	0	0	0	0	0	0	0	0	0	0	0	0.342679	0	0	0	0	0	0	0	0	0	0	0	0	0	0.203394	0	0	0	0	0	0
Corynebacterium_sp. CNCTC7651	0	0	0	0	0	0	0	0	0	0	0	0	0.491263	0	0	0	0	0	0	0	0	0	0	0.0587969	0	0	0.211398	0	0.372864	0	0	0	0	0	0	0	0	0	0	0	0	0	0.29526	0	0	0	0.26853	0	0
Corynebacterium_lizhenjunii	0	0	0	0	0	0	0	0	0	0	0	0	0.491263	0	0	0	0	0	0	0	0	0	0	0.0520469	0	0	0	0	0.416988	0	0	0	0	0	0.466264	0	0	0	0	0	0	0	0.388593	0	0	0	0	0	0
Corynebacterium_phocae	0	0	0	0	0	0	0	0	0	0	0	0	0.491263	0	0	0	0	0	0	0	0	0	0	0.0647705	0	0	0	0	0.215201	0	0	0	0	0	0	0	0	0	0	0	0	0	0.302658	0	0	0	0	0	0
Corynebacterium_vitaeruminis	0	0	0	0	0	0	0	0	0	0	0	0	0.491263	0	0	0	0	0	0	0	0	0	0	0.0178151	0	0	0.287985	0	0.416988	0	0	0	0	0	0	0	0.450046	0	0	0	0	0	0.388593	0	0	0	0	0	0
Corynebacterium_pseudopelargi	0	0	0	0	0	0	0	0	0	0	0	0	0.491263	0	0	0	0	0	0	0	0	0	0	0.0414838	0	0	0	0	0.296185	0	0	0	0	0	0	0	0	0	0	0	0	0	0.302658	0	0	0	0	0	0
Corynebacterium_mycetoides	0	0	0	0	0	0	0	0	0	0	0	0	0.491263	0	0	0	0	0	0	0	0	0	0	0	0	0	0	0	0.528452	0	0	0	0	0	0	0	0	0	0.496303	0	0	0	0.331875	0	0	0	0	0	0
Corynebacterium_sphenisci	0	0	0	0	0	0	0	0	0	0	0	0	0.438257	0	0	0	0	0	0	0	0	0	0	0.0155038	0.710355	0	0	0	0.619384	0	0	0	0	0	0	0	0	0	0	0	0	0	0.272836	0	0	0	0	0	0
Corynebacterium_aquilae	0	0	0	0	0	0	0	0	0	0	0	0	0.438257	0	0	0	0	0	0	0	0	0	0	0	0	0	0	0	0.248142	0	0	0	0	0	0	0	0	0	0	0	0	0	0.242385	0	0	0	0	0	0
Corynebacterium_nuruki	0	0	0	0	0	0	0	0	0	0	0	0	0.411004	0	0	0	0	0	0	0	0	0	0	0	0	0	0	0	0.264335	0	0	0	0	0	0	0	0	0	0	0	0	0	0.265283	0	0	0	0	0	0
Corynebacterium_kalinowskii	0	0	0	0	0	0	0	0	0	0	0	0	0.411004	0	0	0	0	0	0	0	0	0	0	0.00932225	0	0	0	0	0.18149	0	0	0	0	0	0	1.14417	0	0	0	0	0	0	0.0967928	0	0	0	0	0	0
Corynebacterium_comes	0	0	0	0	0	0	0	0	0	0	0	0	0.411004	0	0	0	0	0	0	0	0	0	0	0.0100964	0	0	0	0	0.31185	0	0	0	0	0.17371	0	0	0	0	0	0	0	0	0.250058	0	0	0	0	0	0
Corynebacterium_efficiens	0	0	0	0	0	0	0	0	0	0	0	0	0.411004	0	0	0.363623	0	0	0	0	0	0	0	0	0	0	0	0	0.402429	0	0	0	0	0.340932	0	0	0	0	0	0	0	0	0.482782	0	0	0	0.576271	0	0
Corynebacterium_freneyi	0	0	0	0	0	0	0	0	0	0	0	0	0.438257	0	0.99191	0	0	0	0	0	0	0	0	0.0147325	0	0	0	0	0.264335	0	0	0	0	0	0	0	0	0	0	0	0	0	0.219117	0	0	0	0.201665	0	0
Corynebacterium_liangguodongii	0	0	0	0	0	0	0	0	0	0	0	0	0.383228	0	0	0	0	0	0	0	0	0	0	0	0	0	0	0	0.35785	0	0	0	0	0	0	0	0	0	0	0	0	0	0.302658	0	0	0	0	0	0
Corynebacterium_poyangense	0	0	0	0	0	0	0	0	0	0	0	0	0.383228	0	0	0	0	0	0	0	0	0	0	0	0	0	0	0	0	0	0	0	0	0	0	0	0	0	0	0	0	0	0.265283	0	0	0	0	0	0
Corynebacterium_pelargi	0	0	0	0	0	0	0	0	0	0	0	0	0.411004	0	0	0	0	0	0	0	0	0	0	0	0	0	0	0	0.215201	0	0	0	0	0	0	0	0	0	0	0	0	0	0.272836	0	0	0	0	0	0
Corynebacterium_genitalium	0	0	0	0	0	0	0	0	0	0	0	0	0.354905	0	0	0	0	0	0	0	0	0	0	0.0108701	0	0	0.211398	0	0.215201	0.41638	0	0	0	0	0	0	0	0	0	0	0	0	0.242385	0	0	0	0	0	0
Corynebacterium_yudongzhengii	0	0	0	0	0	0	0	0	0	0	0	0	0.354905	0	0	0	0	0	0	0	0	0	0	0	0	0	0	0	0.296185	0	0	0	0	0	0	0	0	0	0	0	0	0	0.429715	0	0	0	0	0	0
Corynebacterium_riegelii	0	0	0	0	0	0	0	0	0	0	0	0	0.354905	0	0.340528	0	0	0	0	0	0	0	0	0.0100964	0	0	0	0	0.387722	0.49752	0	0	0	0	0	0	0	0	0	0	0	0	0.171425	0	0	0	0	0	0
Corynebacterium_camporealensis	0	0	0	0	0	0	0	0	0	0	0	0	0.354905	0	0	0.388138	0	0	0	0	0	0	0	0.0384515	0	0	0	0	0	0	0	0	0	0	0	0	0	0	0	0	0	0	0.280349	0	0	0	0.665812	0	0
Corynebacterium_flavescens	0	0	0	0	0	0	0	0	0	0	0	0	0.326016	0	0	0.287475	0	0	0	0	0	0	0	0	0	0	0	0	0.402429	0	0	0	0	0.328735	0	0	0	0	0.496303	0	0	0	0.331875	0	0	0	0.218674	0	0
Corynebacterium_resistens	0	0	0	0	0	0	0	0	0	0	0	0	0.326016	0	0	2.09946	0	0	0	1.60733	0	0	0	0	0	0	0	0	0	1.03928	0	0.844803	0	0	0.760166	2.24841	0	0	0	0	0	0	0	0	0	0	0.31672	0	0
Corynebacterium_ammoniagenes	0	0	0	0	0	0	0	0	0	0	0	0	0.326016	0	0	0	0	1.79675	0	0	0	0	0	0	0	0	0	0	0.198444	0	0	0	0	0	0	0	0	0	0	0	0	0	0.203394	0	0	0	0	0	0
Gordonia_mangrovi	0	0	0	0	0	0	0	0	0	0	0	0	0.383228	0	0	0.843025	0	0	0	0	0	0	0	0.0331296	0	0	0.412944	0	0.248142	0.359636	1.42488	0	0	1.1615	0	0	0	0	1.80442	0	0	0	0.502189	0	0	0	0	0	0
Streptomyces_sp. MBT27	0	0	0	0	0	0	0	0	0	0	0	0	1.48552	0.792458	0	0	0	0	0	0	0	0	0	0.767929	0	0	0	0	0	0	0	0	0	0	0	0	0.406436	0	0	0	0	0	0.353407	0	0	0	0	0	0
Streptomyces_drozdowiczii	0	0	0	0	0	0	0	0	0	0	0	0	0.973412	0.591474	0	0	0	0	0	0	0	0	0	0.407985	0	0	0	0	0	0	0	0	0	0	0	0	0	0	0	0	0	0	0.146974	0	0	0	0	0	0
Streptomyces_buecherae	0	0	0	0	0	0	0	0	0	0	0	0	0.567292	0.293062	0.464997	0	0	0	0	0	0	0	0	0.0414838	0	0	0	0	0.296185	0.693923	0	0	0	0	0	0	0.450046	0	0.403388	0	0	0.388022	0.409301	0.658925	0	0	0.494834	0	0
Streptomyces_huasconensis	0	0	0	0	0	0	0	0	0	0	0	0	1.22885	0.958422	0	0	0	0	0	0	0	0	0	0.67921	0	0	0	0	0	0	0	0	0	0	0	0	0	0	0	0	0	0	0	0	0	0	0	0	0
Micromonospora_maris	0	0	0	0	0	0	0	0	0	0	0	0	0.935663	0.435025	0	0	0	0	0	0	0	0	0	0.779326	0	0	0	0	0.248142	0	0	0	0	0	0	0	0	0	0	0	0	0	0.16332	0	0	0	0	0	0
Saccharothrix_espanaensis	0	0	0	0	0	0	0	0	0	0	0	0	0.465003	0	0	0	0	0	0	0	0	0	0	0.108078	0	0	0.306513	0	0	0	0	0	0	0.227258	0	0	0	0	0.743772	0	0	0	0.5086	0.785452	0	0	0	0	0
Kutzneria_albida	0	0	0	0	0	0	0	0	0	0	0	0	0.383228	0.577932	0	0.313307	0	0	0	0	0	0	0	0.553152	0	0	0	0	0.402429	0	0	0	0	0.17371	0	0	0.361467	0	0	0	0	0.322777	0.429715	0	0	0	0	0	0
Frankia_inefficax	0	0	0	0	0	0	0	0	0	0	0	0	0.662806	0.695463	0.444983	0.591828	0	0	0	0	0	0	0	0.535517	0	0	0	0	0.264335	0.330404	0	0	0	0.200733	0	0	0.513084	0.482382	0	0	0	0	0.302658	0.974414	0	0	0	0	0
Staphylococcus_pasteuri	0	0	0	0	0	0	0	0	0	0	0	0	6.42438	5.07535	5.83917	0	0	0	0	0	0	0	0	3.19509	1.06963	0	0	0	0	0	0	0	0	0.856298	0	0	0	0	0	0	0	0	6.03296	0	2.29338	0	5.74904	0	0
Bacillus_wiedmannii	0	0	0	0	0	0	0	0	0	0	0	0	1.19729	1.22487	2.08804	2.75126	0	1.71954	0	0	0	0	0	0.159225	3.24824	0	2.3334	6.58467	3.25995	2.76902	4.65654	0.844803	2.74323	0	2.03101	4.07498	0	0.662057	0	1.85373	2.01064	0.388022	2.24325	3.92898	4.52149	2.0858	0.332432	0	0
Bacillus_paranthracis	0	0	0	0	0	0	0	0	0	0	0	0	2.00619	0	0	3.08697	0	0	0	0	0	0	0	0.134588	2.35231	0	1.4012	4.85033	2.24493	0	3.22023	0	0	0	0	0	0	0	0	0	0	0	1.5542	2.20732	0	0	0	0	0
Bacillus_anthracis	0	0	0	0	0	0	0	0	0	0	0	0	2.40879	0	6.10215	3.80607	0	0	0	0	0	0	0	0.879736	0	0	3.48675	7.18188	5.29052	2.36277	4.64445	0	0	0	2.11426	3.48099	0	0	0	0	0	0	3.62485	6.30392	5.8311	2.28191	0	0	0
Bacillus_subtilis	0	0	0	0	0	0	0	0	0	0	0	0	1.34859	1.08827	0	1.08716	0	0	0	0	0	0	0	0.128897	0	0	0	0	0	0	0	0	0	0	0	0	0	0	0	0	0	0	1.2053	0	0	0	0	0	0
Lysinibacillus_sp. YS11	0	0	0	0	0	0	0	0	0	0	0	0	0.567292	0.373648	0	0	0	0	0	0	0	0	0	0.020891	0	0	0	0	0	0	0	0	0	0	0	0	0	0	0	0	0	0	0.374622	0	0	0	0	0	0
Lysinibacillus_fusiformis	0	0	0	0	0	0	0	0	0	0	0	0	0.354905	0	0	0	0	0	0	0	0	0	0	0.0497899	0	0	0	0	0	0	0	0	0	0	0	0	0	0	0	0	0	0	0.360513	0	0	0	0	0	0
Priestia_megaterium	0	0	0	0	0	0	0	0	0	0	0	0	0.465003	0.357887	0	0	0	0	0	0	0	0	0	0.0610399	0	0	0	0	0	0	0	0	0	0	0	0	0	0	0	0	0	0	0.257691	0	0	0	0	0	0
Peribacillus_frigoritolerans	0	0	0	0	0	0	0	0	0	0	0	0	0.438257	0	1.04606	0	0	0	0	0	0	0	0	0	0	0	0	0	0	0	0	0	0	0	0	0	0	0	0	0	0	1.40022	0	0	0	0	2.08146	0	0
Enterococcus_faecium	0	0	0	0	0	0	0	0	0	0	0	0	0.857066	0.389239	0.383222	0	0	0	0	0	0	0	0	0.0884204	0	0	0	0	0	0.623368	0	0	0	0	0	0	0	0	0	0	0	0.693494	1.50695	0	0	0	1.04531	0	0
Deinococcus_maricopensis	0	0	0	0	0	0	0	0	0	0	0	0	0.354905	0	0	0.313307	0	0	0	0	0	0	0	0	0	0	0	0	0.248142	0.41638	0	0	0	0.490769	1.48727	0	0	0	0	0	0	0	0.601503	0.744497	0	0	0	0	0
Pseudomonas_plecoglossicida	0	0	0	0	0	0	0	0	0	0	0	0	0.87712	0.838615	0	0	0	0	0	0	0	0	0	0.151527	0	0	0	0	0	0.443937	0	0	0	0.4463	0	0	0	0	0	0	0	0	0.331875	0	0	1.51316	0	0	0
Pseudomonas_mosselii	0	0	0	0	0	0	0	0	0	0	0	0	0.773939	0.550461	0	0	0	0	0	0	0	0	0	0.16827	0	0	0	0	0	0	0	0	0	0.340932	0	0	0	0	0	0	0	0	0.449844	0	0	0	0	0	0
Pseudomonas_sp. LRP2-20	0	0	0	0	0	0	0	0	0	0	0	0	2.49567	2.12581	0	0	0	0	0	0	0	0	0	0.861836	2.02338	0	0	0	0	0.470977	0	0	0	0.340932	0	0	0	0	0	0	0	0	1.53548	0	0	0	0	0	0
Pseudomonas_sp. Marseille-Q3773	0	0	0	0	0	0	0	0	0	0	0	0	1.28996	0.937366	0	0	0	0	0	0	0	0	0	0.18482	0	0	0	0	0	0	0	0	0	0.24034	0	0	0	0	0	0	0	0	0.683127	0	0	0	0	0	0
Pseudomonas_sp. GCEP-101	0	0	0	0	0	0	0	0	0	0	0	0	1.21316	0.926722	0	0	0	0	0	0	0	0	0	0.109523	0	0	0	0	0	0	0	0	0	0.214056	0	0	0	0	0	0	0	0	0.853986	1.57431	0	1.91896	0	0	0
Pseudomonas_sp. SK	0	0	0	0	0	0	0	0	0	0	0	0	1.08107	0.732605	0	0	0	0	0	0	0	0	0	0.169656	0	0	0	0	0	0	0	0	0	0.365021	0	0	0	0	0	0	0	0	1.11994	0	0	0	0	0	0
Pseudomonas_sp. p1(2021b)	0	0	0	0	0	0	0	0	0	0	0	0	0.8969	0.325838	0	0	0	0	0	0	0	0	0	0.0986466	0	0	0	0	0	0	0	0	0	0.544493	0	0	0	0	0	0	0	0	0.46311	0	0	0	0	0	0
Pseudomonas_sp. CCOS 191	0	0	0	0	0	0	0	0	0	0	0	0	1.02825	0.464761	0	0	0	0	0	0	0	0	0	0.148718	0	0	0	0	0	0	0	0	0	0.214056	0	0	0	0	0	0	0	0	0.443166	0	0	0	0	0	0
Pseudomonas_sp.	0	0	0	0	0	0	0	0	0	0	0	0	0.795174	0.591474	0	0	0	0	0	0	0	0	0	0.168963	0	0	0	0	0	0.782931	0	0	0	2.6674	0	0	0.428406	1.2163	0.435029	0	0	0	0.502189	0	0	0	0	0	0
Pseudomonas_sp. LS.1a	0	0	0	0	0	0	0	0	0	0	0	0	0.662806	0.536526	0	0	0	0	0	0	0	0	0	0.150123	0	0	0	0	0	0	0	0	0	0.423541	0	0	0	0	0	0	0	0	0.416138	0	0	0	0	0	0
Pseudomonas_sp. SCB32	0	0	0	0	0	0	0	0	0	0	0	0	0.639513	0.325838	0	0	0	0	0	0	0	0	0	0.0847506	0	0	0	0	0	0	0	0.870156	0	0.328735	0	0	0	0	0	0	0	0	0.353407	0	0	0	0	0	0
Pseudomonas_sp. BT-42-2	0	0	0	0	0	0	0	0	0	0	0	0	0.615839	0.419924	0	0	0	0	0	0	0	0	0	0.0825442	0	0	0	0	0	0	0	0	0	0.768719	0	0	0	0	0	0	0	0	0.381624	0	0	0	0	0	0
Pseudomonas_sp. DG56-2	0	0	0	0	0	0	0	0	0	0	0	0	0.517054	0	0	0	0	0	0	0	0	0	0	0.0414838	0	0	0	0	0	0	0	0	0	0.906401	0	0	0	0	0	0	0	0	0.113714	0	0	0	0	0	0
Pseudomonas_sp. PDNC002	0	0	0	0	0	0	0	0	0	0	0	0	0.491263	0.225187	0	0.482233	0	0	0	0	0	0	0	0.0655154	0	0	0	0	0	0	0	0.79272	0	0.253304	0	0	0	0	0	0	0	0	0.521339	0	0	0	0	0	0
Pseudomonas_sp. ATCC 13867	0	0	0	0	0	0	0	0	0	0	0	0	0.465003	0.577932	0	0	0	0	0	0	0	0	0	0.046775	0	0	0	0	0	0	0	0	0	0.291512	0	0	0	0	0	0	0	0	0.476254	0	0	0	0	0	0
Pseudomonas_sp. Leaf58	0	0	0	0	0	0	0	0	0	0	0	0	0.326016	0.522456	0	0	0	0	0	0	0	0	0	0.118884	0	0	0	0	0	0.388287	0	0	0	0.479779	0	0	0	0	0	0	0	0	0.31734	0	0	0	0	0	0
Pseudomonas_sp. SWI44	0	0	0	0	0	0	0	0	0	0	0	0	2.05102	1.66993	0	0	0	0	0	0	0	0	0	0.370497	0	0	0	0	0	0	0	0	0	0	0	0	0	0	0	0	0	0	0	0	0	0	0	0	0
Pseudomonas_multiresinivorans	0	0	0	0	0	0	0	0	0	0	0	0	0.465003	0.225187	0	0.994406	0	0	0	0	0	0	0	0.0862197	0	0	0	0	0	0.470977	0	0	0	0.227258	0	0	0	0	0	0	0	0	0.360513	0	0	0	0	0	0
Pseudomonas_juntendi	0	0	0	0	0	0	0	0	0	0	0	0	1.7476	0.72033	0	0	0	0	0	0	0	0	0	0.343724	0	0	0	0	0.593983	0	0	0	0	0	0	0	0	0	0	0	0	0	0.913178	0	0	0	0	0	0
Pseudomonas_promysalinigenes	0	0	0	0	0	0	0	0	0	0	0	0	0.935663	0.508247	0	0	0	0	0	0	0	0	0	0.181388	0	0	0	0	0	0	0	0	0	0.278888	0	0	0	0	0	0	0	0	0.456492	0	0	0	0	0	0
Pseudomonas_entomophila	0	0	0	0	0	0	0	0	0	0	0	0	0.662806	0.682867	0.424689	0	0	0	0	0	0	0	0	0.128184	0	0	0.287985	0	0.18149	0.92659	0	0	0	0.962738	0	0	0	0	0.465992	0	0	0.254441	0.456492	0	0	0	0	0	0
Pseudomonas_anuradhapurensis	0	0	0	0	0	0	0	0	0	0	0	0	0.685728	0.536526	0	0	0	0	0	0	0	0	0	0.105907	0	0	0	0	0	0	0	0	0	0	0	0	0	0	0	0	0	0	0.514984	0	0	0	0	0	0
Pseudomonas_syringae	0	0	0	0	0	0	0	0	0	0	0	0	0.567292	0	0.561099	0	0	0	0	0	0	0	0	0.0825442	0	0	0.512061	0	0.568127	1.24125	0	0.844803	0	4.58497	0	0	0.997517	0	0.743772	0	0	0.490605	0.716742	1.66489	0	0	0	0	0
Pseudomonas_fakonensis	0	0	0	0	0	0	0	0	0	0	0	0	0.411004	0	0	0	0	0	0	0	0	0	0	0.0437538	0	0	0	0	0	0.906923	0	0	0	0.200733	0	0	0	0	0	0	0	0	0.138731	0	0	0	0	0	0
Pseudomonas_asiatica	0	0	0	0	0	0	0	0	0	0	0	0	0.567292	0.404663	0	0	0	0	0	0	0	0	0	0.100829	0	0	0	0	0	0	0	0	0	0	0	0	0	0	0	0	0	0	0.577308	0	0	0	0	0	0
Pseudomonas_alkylphenolica	0	0	0	0	0	0	0	0	0	0	0	0	0.326016	0	0	0.287475	0	0	0	0	0	0	0	0.0617868	0	0	0	0	0	0	0	0	0	0.713501	0	0	0	0	0	0	0	0	0.226915	0	0	0	0	0	0
Enterobacter_cloacae	0	0	0	0	0	0	0	0	0	0	0	0	1.45916	1.08827	0	0.929078	0	0	0	0	0	0	0	0.222715	1.10885	0	0.324805	0	0.264335	1.55102	0	0	0	1.78764	0	0	0	0	0	0	3.14559	0	1.02474	0	0	0	0.640791	0	0
Enterobacter_ludwigii	0	0	0	0	0	0	0	0	0	0	0	0	1.25973	0.883341	0	0	0	0	0	0	0	0	0	0.0825442	0	0	0.800501	0	0	0	0	0	0	0.77772	0	0	0	0	0	0	0	0	0.607489	0	0	0	0	0	0
Enterobacter_asburiae	0	0	0	0	0	0	0	0	0	0	0	0	1.44579	1.12598	0	0	0	0	0	0	0	0	0	0.167576	2.98922	0	0.937568	0	0	0	0	0	0	1.51367	0	0	0	0	0	0	0	0	1.20135	0	0	0	0	0	0
Citrobacter_werkmanii	0	0	0	0	0	0	0	0	0	0	0	0	1.64607	0.894309	0	0	0	0	0	0	0	0	0	0.0795971	0	0	3.5542	0	0	0	0	0	0	0.24034	0	0	0	0	0	0	0	0	1.07313	0	0	0	0	0	0
Stenotrophomonas_sp. SXG-1	0	0	0	0	0	0	0	0	0	0	0	0	0.836729	0.915998	0	0	0	0	0	0	0	0	0	0.672868	0	0	0	0	0	0	0	0	0	0	0	0	0	0	0	0	0	0	0	0	0	0	0	0	0
Lysobacter_sp. TY2-98	0	0	0	0	0	0	0	0	0	0	0	0	0.326016	0	0	0.412243	0	0	0	0	0	0	0	0.0108701	0	0	0	0	0	0	0	0	0	0.253304	0	0	0	0	0	0	0	0	0.346265	0.567956	0	0	0	0	0
Luteimonas_granuli	0	0	0	0	0	0	0	0	0	0	0	0	0.354905	0	0	0	0	0	0	0	0	0	0	0	0	0	0	0	0	0	0	0	0	0	0	0	0	0	0	0	0	0	0.324626	0	0	0	0	0	0
Cardiobacterium_hominis	0	0	0	0	0	0	0	0	0	0	0	0	0.542392	0	0.464997	0	0	0	0	0	2.12335	0	0	0	0	0	1.19789	0	0	0	0	2.06491	0	0.146173	0	0	0	0	0.743772	0	0	0	0	0	0	0	0	0	0
Solimonas_sp. K1W22B-7	0	0	0	0	0	0	0	0	0	0	0	0	0.354905	0.190013	0.383222	0.860651	0	0.88355	0	0	0	0	0	0.027788	0	0	0.925631	0	0.215201	0.470977	0	2.25974	0	0	0	0	0	0	0.81765	0	1.40736	0.40913	1.08604	0.93855	0	0	0	0	0
Sphingobium_sp. SYK-6	0	0	0	0	0	0	0	0	0	0	0	0	0.465003	0.631353	0.597816	0.693682	0	1.1021	0	0	0	0	0	0.0475293	0	0	0.733615	0	0.541799	0.80435	0	0	0	0	0.668694	0	1.45894	1.31169	0.692331	0	0	0.604791	1.35157	1.14147	0	0	0	0	0
Sphingopyxis_sp. YF1	0	0	0	0	0	0	0	0	0	0	0	0	0.685728	0.309543	0	0.459278	0	0.929988	0	0	0	0	0	0.0293162	0.808904	0	0.559178	0	0.387722	0	0	0	0	0.187285	0.536944	0	0.513084	0.7555	0.665905	0	0	0.548828	1.59995	0.744497	0	1.34783	0	0	0
Sphingopyxis_sp. 113P3	0	0	0	0	0	0	0	0	0	0	0	0	0.615839	0.27639	0.61583	0.548983	0	0	0	0	0	0	0	0.0285523	0	0	0.634439	0	0.619384	0.716695	0	0	0	0	0	0	2.143	1.29622	1.17703	0	1.85459	0.52968	1.63261	0.974414	0	0	0	0	0
Sphingopyxis_lindanitolerans	0	0	0	0	0	0	0	0	0	0	0	0	0.8969	0.479403	1.09825	0.548983	0	1.25584	0	0	0	0	0	0.051295	0	0	0.747243	0	0.501383	0	1.68323	0	1.79056	0	0.818077	0	1.18985	0.945942	0.887929	0	0	0.640929	1.90222	0.825276	0	0	0.300835	0	0
Tardibacter_chloracetimidivorans	0	0	0	0	0	0	0	0	0	0	0	0	0.773939	0.926722	0.921237	1.07211	0	0	0	0	0	0	0	0.0803344	0	0	0.864422	0	0.555023	1.19335	0	0	0	0	0	0	1.83292	2.21811	1.23211	0	0	0.856044	1.70418	1.07695	0	0	0	0	0
Sphingorhabdus_sp. YGSMI21	0	0	0	0	0	0	0	0	0	0	0	0	0.465003	0	0.383222	0.482233	0	0.785934	0	0	0	0	0	0.0247267	0	0	0.619697	0	0	0	0	0	0	0	0	0	1.13746	0.662057	0.692331	0	0	0	0.642892	0	0	0.946484	0	0	0
Qipengyuania_flava	0	0	0	0	0	0	0	0	0	0	0	0	0.567292	0.44997	0.735998	1.216	0	1.21891	0	0	0	0	0	0.0505426	0	0	0.889218	0	0.606739	0.647272	0	0	0	0	0	0	0.687186	0.637719	0	1.75242	0	0.640929	1.00674	1.29117	0	1.25747	0.378567	0	0
Rhodopseudomonas_sp. P2A-2r	0	0	0	0	0	0	0	0	0	0	0	0	0.411004	0.259523	0.383222	0.459278	0	2.57259	0	0	0	0	0	0.0185846	0	0	0.429944	0	0.459802	0	1.72978	0	2.28789	0	1.48727	1.42989	1.37092	1.45786	1.31947	1.78699	0	1.08316	0.802733	0.864031	0	1.88918	0.332432	0	0
Microvirga_sp. VF16	0	0	0	0	0	0	0	0	0	0	0	0	0.567292	0.225187	0	0.860651	0	0.88355	0	0	0	0	0	0.0216589	0	0	0.649031	0	0.473796	0.359636	0	0	0	0.200733	0.571026	0	0.758296	0.587776	0.665905	0	0	0.344854	0.514984	0.864031	0	0	0.252102	0	0
Hyphomicrobium_sp. MC1	0	0	0	0	0	0	0	0	0	0	0	0	0.465003	0.999634	0.846922	1.50089	0	1.5515	0	0	0	0	0	0.106631	1.06963	0	1.18793	0	0.487655	1.03928	1.30703	0	1.49173	0	0.873753	0	0.937502	1.0418	0	1.39723	0	1.04321	1.00674	1.04357	0	1.69629	0	0	0
Caenibius_tardaugens	0	0	0	0	0	0	0	0	0	0	0	0	0.708291	0.550461	1.22101	1.20224	0	0	0	0	0	0	0	0.0803344	0.90115	0	0.864422	0	0.327347	0.670786	0	0	0	0	0	0	3.51774	3.50795	2.53119	0	0	1.00212	1.31179	0	0	1.97674	0	0	0
Hartmannibacter_diazotrophicus	0	0	0	0	0	0	0	0	0	0	0	0	0.438257	0.27639	0.579574	0	0	0.68123	0	0	0	0	0	0.0308427	0.710355	0	0.230929	0	0.18149	0	0	0	0	0	0.502037	0	0.55363	0.821813	0	0	0	0.727502	0.46311	0.658925	0	0.887452	0	0	0
Caulobacter_sp. FWC26	0	0	0	0	0	0	0	0	0	0	0	0	0.639513	0	0.702674	0.673878	0	0	0	0	0	0	0	0.0147325	1.14703	0	0.324805	0	0.704923	0	0	0	0	0.586078	0	0	0.406436	0	0.611557	0	0	0.548828	1.31911	0	0	0	0	0	0
Gluconacetobacter_diazotrophicus	0	0	0	0	0	0	0	0	0	0	0	0	0.542392	0	0.318698	0.633436	0	0	0	0	0	0	0	0.046775	0	0	0.378332	0	0.372864	0.49752	0	0	0	0	0	0	0.758296	0	0	0	0	0	0.346265	1.04357	0	0	0	0	0
Granulibacter_bethesdensis	0	0	0	0	0	0	0	0	0	0	0	0	0.354905	0.207707	0	0.388138	0	1.29185	0	0	0	0	0	0.0147325	0	0	0.36071	0	0.198444	0	0	0	0	0	0	0	0	0	0.555081	0	0	0.450443	0.211277	0.614157	0	0	0	0	0
Nitrospirillum_amazonense	0	0	0	0	0	0	0	0	0	0	0	0	0.973412	0.389239	0.444983	0.825181	0	0.929988	0	0	0	0	0	0.0788593	0	0	0.733615	0	0.35785	0.739113	0	0	0	0	0.604322	0	0.967822	0.843257	0.611557	0	0	0.640929	0.878945	1.04357	0	1.47357	0	0	0
Kinneretia_sp. XES5	0	0	0	0	0	0	0	0	0	0	0	0	0.59177	0.479403	0.685718	0.978349	0	0	0	0	0	0	0	0.0460203	0	0	0.479773	0	0.416988	0.906923	0	0	0	0	0	0	0	0	0	0	0	0.548828	1.02026	1.34696	0	0	0.218674	0	0
Delftia_lacustris	0	0	0	0	0	0	0	0	0	0	0	0	1.70335	0	1.35574	1.70005	0	0	0	0	0	0	0	0.0527985	0	0	0.813514	0	0.924607	2.09374	0	2.54592	5.07128	1.80974	0	0	0	1.38662	2.70348	0	3.71352	1.54075	0.9793	0	0	0	0	0	0
Comamonas_thiooxydans	0	0	0	0	0	0	0	0	0	0	0	0	0.685728	1.06904	2.26968	1.55602	0	0	0	0	0	0	0	0.145903	2.12252	0	0.984349	0	0.619384	1.58854	0	0	0	0.490769	1.53985	0	0.809419	0.800046	0	0	0	1.10919	1.06009	1.94347	0	0	0	0	0
Achromobacter_sp. AONIH1	0	0	0	0	0	0	0	0	0	0	0	0	0.795174	0	0.61583	1.14585	0	0	0	0	0	0	0	0.0558008	0	0	0.463354	0	0.35785	0	0	0	0	0	0	0	0	0	0	0	0	0.727502	0.577308	1.10957	0	0	0	0	0
Archangium_violaceum	0	0	0	0	0	0	0	0	0	0	0	0	0.354905	0	0	0.693682	0	0	0	0	0	0	0	0.31143	0	0	0.342869	0	0.631919	0	0	0	0	0	0	0	0	0	0.525991	0	0	0.548828	0.469697	0	0	1.11034	0.26853	0	0
Helicobacter_pylori	0	0	0	0	0	0	0	0	0	0	0	0	0.615839	0.225187	0.424689	0	0	0	0	0	0	0	0	0.0625333	0	0	0	0	0	0	0	0	0	0	0	0	0	0	0	0	0	2.14204	0.660273	0	0	0	0.690407	0	0
Porphyromonas_somerae	0	0	0	0	0	0	0	0	0	0	0	0	2.27159	0	0	0.412243	0	0	0	0	0	0	6.73785	0	0	0	0.2502	0	0.296185	2.28872	0	0	0	0	0	0	0	0	0	0	0	0	4.69345	0	0	0	0	0	0
Prevotella_dentalis	0	0	0	0	0	0	0	0	0	0	0	0	1.77991	0.915998	0	0.313307	0	0	0	0	0	0	0	0.327668	0	0	0.543642	0	0.416988	2.13659	0	0.895071	0	0	0	0	0	0	0	0	0	0	1.5573	0	0	0	0.522494	0	0
Spirosoma_pollinicola	0	0	0	0	0	0	0	0	0	0	0	0	0.326016	0	1.53683	0	0	0	0	0	0	0	0	0.0124163	0	0	0	0	0	0	0	0	0	0	0	0	0	0	0	0	0	2.36907	0.113714	0	0	0	2.1362	0	0
Sulfolobus_islandicus	0	0	0	0	0	0	0	0	0	0	0	0	0.857066	0.207707	0	0	0	0	0	0	0	0	0	0.512755	0	0	0	0	0	0	0	0	0	0	0	0	0	0	0	0	0	0	0.637052	0	0	0	0	0	0
Dependoparvovirus_Adeno-associated dependoparvovirus A	0	0	0	0	0	0	0	0	0	0	0	0	0.465003	0	0.404104	0	0	0	0	0	0	0	0	0.175879	0	0	0	0	0	0	0	0	0	0	0	0	0	0	0	0	0	0	0.226915	0	0	0	0	0	0
Arthrobacter_sp. CJ23	0	0	0	0	0	0	0	0	0	0	0	0	0	0.815721	0	0	0	0	0	0	0	0	0	1.18513	0	0	0	0	0	0	0	0	0	0.388715	0	0	0	0	0	0	0	0	0.146974	0	0	0	0	0	0
Arthrobacter_sp. FB24	0	0	0	0	0	0	0	0	0	0	0	0	0	0.815721	0	0	0	0	0	0	0	0	0	1.24488	0	0	0	0	0	0	0	0	0	0	0	0	0	0	0	0	0	0	0.195468	0	0	0	0	0	0
Arthrobacter_sp. YA7-1	0	0	0	0	0	0	0	0	0	0	0	0	0	0.631353	0	0	0	0	0	0	0	0	0	0.979551	0	0	0	0	0	0	0	0	0	0	0	0	0	0	0	0	0	0	0.272836	0	0	0	0	0	0
Arthrobacter_sp. UKPF54-2	0	0	0	0	0	0	0	0	0	0	0	0	0	0.618182	0	0	0	0	0	0	0	0	0	1.11669	0	0	0	0	0	0	0	0	0	0	0	0	0.858792	0	0	0	0	0	0.23467	0	0	0	0	0	0
Arthrobacter_sp. U41	0	0	0	0	0	0	0	0	0	0	0	0	0	0.577932	0	0	0	0	0	0	0	0	0	1.11093	0	0	0	0	0	0	0	0	0	0	0	0	0	0	0	0	0	0	0.13044	0	0	0	0	0	0
Arthrobacter_sp. KBS0702	0	0	0	0	0	0	0	0	0	0	0	0	0	0.564262	0	0	0	0	0	0	0	0	0	0.950002	0	0	0	0	0	0	0	0	0	0	0	0	0	0	0	0	0	0	0.367585	0	0	0	0	0	0
Arthrobacter_sp. PGP41	0	0	0	0	0	0	0	0	0	0	0	0	0	0.464761	0.362033	0	0	0	0	0	0	0	0	0.946367	0	0	0	0	0	0	0	0	0	0	0	0	0	0	0	0	0	0	0.257691	0	0	0	0	0	0
Arthrobacter_sp. NicSoilC5	0	0	0	0	0	0	0	0	0	0	0	0	0	0.536526	0	0	0	0	0	0	0	0	0	0.722363	0	0	0	0	0	0	0	0	0	0	0	0	0	0	0	0	0	0.693494	0.226915	0	0	0	0	0	0
Arthrobacter_sp. FW306-06-A	0	0	0	0	0	0	0	0	0	0	0	0	0	1.31742	0	0	0	0	0	0	0	0	0	1.96902	0	0	0	0	0	0	0	0	0	0	0	0	0	0	0	0	0	0	0	0	0	0	0	0	0
Arthrobacter_sp. D5-1	0	0	0	0	0	0	0	0	0	0	0	0	0	0.493897	0	0	0	0	0	0	0	0	0	0.539276	0	0	0	0	0	0	0	0	0	0	0	0	0	0	0	0	0	0	0.122101	0	0	0	0	0	0
Arthrobacter_sp. QXT-31	0	0	0	0	0	0	0	0	0	0	0	0	0	0.44997	0	0	0	0	0	0	0	0	0	0.944343	0	0	0	0	0	0	0	0	0	0	0	0	0	0	0	0	0	0	0.242385	0	0	0	0	0	0
Arthrobacter_sp. YN	0	0	0	0	0	0	0	0	0	0	0	0	0	0.464761	0	0	0	0	0	0	0	0	0	0.599668	0	0	0	0	0	0	0	0	0	0	0	0	0	0	0	0	0	0	0.16332	0	0	0	0	0	0
Arthrobacter_sp.	0	0	0	0	0	0	0	0	0	0	0	0	0	0.404663	0	0	0	0	0	0	0	0	0	1.23134	0	0	0	0	0	0	0	0	0	0	0	0	0	0	0	0	0	0.322777	0.219117	0	0	0	0	0	0
Arthrobacter_sp. StoSoilB5	0	0	0	0	0	0	0	0	0	0	0	0	0	0.389239	0	0	0	0	0	0	0	0	0	0.767471	0	0	0	0	0	0	0	0	0	0	0	0	0	0	0	0	0	0	0.16332	0	0	0	0	0	0
Arthrobacter_sp. FW305-BF8	0	0	0	0	0	0	0	0	0	0	0	0	0	0.357887	0	0	0	0	0	0	0	0	0	0.926412	0	0	0	0	0.248142	0	0	0	0	0	0	0	0	0	0	0	0	0	0.16332	0	0	0	0	0	0
Arthrobacter_sp. ERGS1:01	0	0	0	0	0	0	0	0	0	0	0	0	0	0.357887	0	0	0	0	0	0	0	0	0	1.17619	0	0	0	0	0	0	0	0	0	0	0	0	0	0	0.954942	0	0	0	0.374622	0	0	0	0	0	0
Arthrobacter_sp. DNA4	0	0	0	0	0	0	0	0	0	0	0	0	0	0.325838	0	0	0	0	0	0	0	0	0	0.697107	0	0	0	0	0	0	0	0	0	0	0	0	0	0	0	0	0	0	0.13044	0	0	0	0	0	0
Arthrobacter_sp. FW306-2-2C-D06B	0	0	0	0	0	0	0	0	0	0	0	0	0	0.225187	0	0	0	0	0	0	0	0	0	0.747184	0	0	0	0	0	0	0	0	0	0	0	0	0	0	0	0	0	0	0	0	0	0	0	0	0
Arthrobacter_sp. NtRootA1	0	0	0	0	0	0	0	0	0	0	0	0	0	0.225187	0	0	0	0	0	0	0	0	0	0.654666	0	0	0	0	0	0	0	0	0	0	0	0	0	0	0	0	0	0	0	0	0	0	0	0	0
Arthrobacter_polaris	0	0	0	0	0	0	0	0	0	0	0	0	0	0.419924	0	0	0	0	0	0	0	0	0	0.539276	0	0	0	0	0	0	0	0	0	0	0	0	0	0	0	0	0	0	0	0	0	0	0	0	0
Arthrobacter_alpinus	0	0	0	0	0	0	0	0	0	0	0	0	0	1.08827	0	0	0	0	0	0	0	0	0	2.24733	0	0	0	0	0	0	0	0	0	0.340932	0	0	0	0	0	0	0	0	0.476254	0	0	0	0	0	0
Pseudarthrobacter_sp. L1SW	0	0	0	0	0	0	0	0	0	0	0	0	0	0.564262	0	0	0	0	0	0	0	0	0	0.67189	0	0	0	0	0	0	0	0	0	0	0	0	0	0	0	0	0	0	0	0	0	0	0	0	0
Pseudarthrobacter_sp. NS4	0	0	0	0	0	0	0	0	0	0	0	0	0	0.522456	0	0	0	0	0	0	0	0	0	1.07142	0	0	0	0	0	0	0	0	0	0	0	0	0	0	0	0	0	0	0.195468	0	0	0	0	0	0
Pseudarthrobacter_sp. BIM B-2242	0	0	0	0	0	0	0	0	0	0	0	0	0	0.389239	0	0	0	0	0	0	0	0	0	0.865263	0	0	0	0	0	0	0	0	0	0	0	0	0	0	0	0	0	0	0	0	0	0	0	0	0
Pseudarthrobacter_sp. NIBRBAC000502772	0	0	0	0	0	0	0	0	0	0	0	0	0	0.309543	0	0	0	0	0	0	0	0	0	0.628186	0	0	0	0	0	0	0	0	0	0	0	0	0	0	0	0	0	0	0.280349	0	0	0	0	0	0
Pseudarthrobacter_sp. NIBRBAC000502771	0	0	0	0	0	0	0	0	0	0	0	0	0	0.464761	0	0	0	0	0	0	0	0	0	0.629698	0	0	0	0	0	0	0	0	0	0	0	0	0	0	0	0	0	0	0	0	0	0	0	0	0
Pseudarthrobacter_phenanthrenivorans	0	0	0	0	0	0	0	0	0	0	0	0	0	0.479403	0	0	0	0	0	0	0	0	0	1.07216	0	0	0	0	0	0	0	0	0	0	0	0	0	0	0	0	0	0	0.195468	0	0	0	0	0	0
Pseudarthrobacter_chlorophenolicus	0	0	0	0	0	0	0	0	0	0	0	0	0	0.44997	0	0	0	0	0	0	0	0	0	0.709075	0	0	0	0	0	0	0	0	0	0	0	0	0	0	0	0	0	0	0.203394	0	0	0	0	0	0
Pseudarthrobacter_psychrotolerans	0	0	0	0	0	0	0	0	0	0	0	0	0	0.357887	0	0	0	0	0	0	0	0	0	0.800064	0	0	0	0	0	0	0	0	0	0	0	0	0	0	0	0	0	0	0.13044	0	0	0	0	0	0
Pseudarthrobacter_equi	0	0	0	0	0	0	0	0	0	0	0	0	0	0.309543	0	0	0	0	0	0	0	0	0	0.685039	0	0	0	0	0	0	0	0	0	0	0	0	0	0	0	0	0	0	0	0	0	0	0	0	0
Kocuria_flava	0	0	0	0	0	0	0	0	0	0	0	0	0	0.341952	0	0	0	0	0	0	0	0	0	0.295643	0	0	0	0	0.280348	0	0	0	0	0.340932	0	0	0	0.397955	0.496303	0	0	0	0.211277	0	0	0	0.393623	0	0
Glutamicibacter_creatinolyticus	0	0	0	0	0	0	0	0	0	0	0	0	0	0.60489	0	0.388138	0	0	0	0	0	0	0	0.690844	0	0	0	0	0	0	0	0	0	0	0	0	0	0	0	0	0	0	0	0	0	0	0	0	0
Glutamicibacter_protophormiae	0	0	0	0	0	0	0	0	0	0	0	0	0	0.564262	2.2057	0	0	0	0	0	0	0	0	0.785669	0	0	0	0	0.606739	0	0	0.531839	0	0.986225	0	0	0	0	0	0	0	0.622973	0.211277	0	0	0	0.862605	0	0
Glutamicibacter_halophytocola	0	0	0	0	0	0	0	0	0	0	0	0	0	0.309543	0	0	0	0	0	0	0	0	0	0.583115	0	0	0	0	0	0	0	0	0	0	0	0	0	0	0	0	0	0	0	0	0	0	0	0	0
Paenarthrobacter_aurescens	0	0	0	0	0	0	0	0	0	0	0	0	0	0.70795	0	0	0	0	0	0	0	0	0	0.581554	0	0	0	0	0	0	0	0	0	0	0	0	0	0	0	0	0	0	0.146974	0	0	0	0	0	0
Paeniglutamicibacter_sp. ZC-3	0	0	0	0	0	0	0	0	0	0	0	0	0	0.309543	0	0	0	0	0	0	0	0	0	0.52851	0	0	0	0	0	0	0	0	0	0	0	0	0	0	0	0	0	0	0.13044	0	0	0	0	0	0
Paeniglutamicibacter_sp. Y32M11	0	0	0	0	0	0	0	0	0	0	0	0	0	0.242457	0	0	0	0	0	0	0	0	0	0.599668	0	0	0	0	0	0	0	0	0	0	0	0	0	0	0	0	0	0	0	0	0	0	0	0	0
Sinomonas_sp. R1AF57	0	0	0	0	0	0	0	0	0	0	0	0	0	0.259523	0	0	0	0	0	0	0	0	0	0.410333	0	0	0	0	0	0	0	0	0	0	0	0	0	0	0	0	0	0	0.339088	0	0	0	0	0	0
Sinomonas_atrocyanea	0	0	0	0	0	0	0	0	0	0	0	0	0	0.207707	0	0	0	0	0	0	0	0	0	0.321444	0	0	0	0	0	0	0	0	0	0	0	0	0.315051	0	0	0	0	0	0.16332	0	0	0	0	0	0
Microbacterium_sp. MPKO10	0	0	0	0	0	0	0	0	0	0	0	0	0	0.242457	0	0.313307	0	0	0	0	0	0	0	0.383102	0	0	0	0	0	0	0	0	0	0	0	0	0.593067	0.709535	0.465992	0	0	0.548828	0.482782	0.744497	0	0	0.300835	0	0
Curtobacterium_sp. C1	0	0	0	0	0	0	0	0	0	0	0	0	0	0.325838	0.597816	0	0	0	0	0	0	0	0	0.0640251	0	0	0	0	0.431401	0	0	0	0	0	0	0	1.38223	1.41554	1.25001	0	0	1.37898	0.853986	2.23715	0	0	0	0	0
Chryseoglobus_indicus	0	0	0	0	0	0	0	0	0	0	0	0	0	0.242457	0	0	0	0	0	0	0	0	0	0.153631	0	0	0	0	0	0	0	0	0	0	0	0	0	0	0	0	0	0	0	0	0	0	0	0	0
Cellulomonas_sp. zg.B89	0	0	0	0	0	0	0	0	0	0	0	0	0	0.293062	0	0	0	0	0	0	0	0	0	0.0825442	0	0	0	0	0	0	0	0	0	0.214056	0	0	0	0.454785	0	0	0	0.322777	0.146974	0	0	0	0	0	0
Ruania_halotolerans	0	0	0	0	0	0	0	0	0	0	0	0	0	0.27639	0	0	0	0	0	0	0	0	0	0.0803344	0	0	0	0	0	0	0	0	0	0.146173	0	0	0	0	0	0	0	0	0	0	0	0	0	0	0
Ornithinimicrobium_flavum	0	0	0	0	0	0	0	0	0	0	0	0	0	0.259523	1.82705	0.338684	0	0	0	0	0	0	0	0.0262581	0	0	0.429944	0	0.35785	0	0	0	0	1.54564	0	0	0.338446	0	0.743772	0	0	0	0.105278	0	0	0	1.36089	0	0
Georgenia_wutianyii	0	0	0	0	0	0	0	0	0	0	0	0	0	0.242457	0.251152	0	0	0	0	0	0	0	0	0.241295	0	0	0.211398	0	0.198444	0	0	0	0	0	0	0	0	0	0.555081	0	0	0	0.146974	0	0	0	0	0	0
Nocardioides_euryhalodurans	0	0	0	0	0	0	0	0	0	0	0	0	0	0.309543	0.424689	0	0	0	0	1.81526	0	0	0	0.0744251	0	0	0	0	0.280348	0	0	0	0	0.732143	0	0	0	0	0.465992	0	0	0	0.339088	0	0	0	0.615328	0	0
Corynebacterium_variabile	0	0	0	0	0	0	0	0	0	0	0	0	0	0.293062	0	0	0	0	0	0	0	0	0	0.172425	0	0	0.211398	0	0.528452	0	0	0	0	2.22612	0	0	0	0.42665	2.10905	0	0	0	0.29526	0	0	0	0.26853	0	0
Mycolicibacterium_mucogenicum	0	0	0	0	0	0	0	0	0	0	0	0	0	0.508247	0.61583	1.1168	0	1.69286	0	0	0	0	0	0.0825442	1.56874	0	0.760743	0	0.459802	0	0	0	0	0	0.636867	0	1.06919	1.49898	0.841459	0	0	0.856044	0.694419	1.29117	0	1.39097	0	0	0
Mycolicibacterium_aichiense	0	0	0	0	0	0	0	0	0	0	0	0	0	0.357887	0	0	0	0	0	0	0	0	0	0.395597	0	0	0	0	0	0	0	0	0	0	0	0	0	0	0.583595	0	0	0.450443	0.146974	0	0	0	0	0	0
Mycolicibacterium_neoaurum	0	0	0	0	0	0	0	0	0	0	0	0	0	0.27639	0.383222	0.673878	0	0	0	0	0	0	0	0.127471	0	0	0.36071	0	0.248142	0	0	0	0	0.266153	0	0	0	0.397955	0.932948	0	0	0.40913	0.171425	0	0	0	0	0	0
Mycobacteroides_immunogenum	0	0	0	0	0	0	0	0	0	0	0	0	0	0.508247	0	0.713217	0	0	0	0	0	0	0	0.132457	0	0	0.559178	0	0.264335	0.623368	0	0	0	0	0	0	0	0	0	0	0	0	0.416138	1.00941	0	0	0	0	0
Mycobacteroides_salmoniphilum	0	0	0	0	0	0	0	0	0	0	0	0	0	0.325838	0	0	0	0	0	0	0	0	0	0.0445097	0	0	0	0	0	0	0	0	0	0	0	0	0	0	0	0	0	0	0.226915	0	0	0	0	0	0
Mycobacteroides_abscessus	0	0	0	0	0	0	0	0	0	0	0	0	0	0.293062	0.579574	0.788817	0	0	0	0	0	0	0	0.0869536	0	0	0.446746	0	0.487655	0.388287	0	0	0	0.4463	0	0	0.687186	0	1.28515	0	0	0	0.5086	1.31933	0	0	0	0	0
Mycobacteroides_chelonae	0	0	0	0	0	0	0	0	0	0	0	0	0	0.293062	0	0.435952	0	0	0	0	0	0	0	0.0655154	0	0	0.36071	0	0	0	0	0	0	0	0	0	0.361467	0	0.496303	0	0	0	0.31734	0	0	0	0	0	0
Mycobacterium_canettii	0	0	0	0	0	0	0	0	0	0	0	0	0	0.695463	1.12365	1.16015	0	1.25584	0	0	0	0	0	0.123184	0	0	0.634439	0	0.818942	0	0	0	0	0	0	0	0.775539	0.56214	0.638987	0	0	0	0.226915	1.04357	0	0	0	0	0
Rhodococcus_sp. X156	0	0	0	0	0	0	0	0	0	0	0	0	0	0.435025	0.318698	0	0	0	0	0	0	0	0	0.216691	0	0	0	0	0.198444	0	0	0	0	0.187285	0	0	0	0	0	0	0	0	0.13044	0	0	0	0	0	0
Rhodococcus_sp. Z13	0	0	0	0	0	0	0	0	0	0	0	0	0	0.325838	0	0	0	0	0	0	0	0	0	0.0906179	0	0	0	0	0	0	0	0	0	0.17371	0	0	0	0	0	0	0	0	0.250058	0	0	0	0	0	0
Rhodococcus_opacus	0	0	0	0	0	0	0	0	0	0	0	0	0	0.792458	0	1.14585	0	1.66568	0	0	0	0	0	0.173116	0	0	0	0	0.593983	0	0	0	0	0.468706	0	0	0.384127	0.612964	1.06015	0	0	1.46213	0.637052	2.25184	0	0	0	0	0
Nocardia_terpenica	0	0	0	0	0	0	0	0	0	0	0	0	0	0.242457	0.318698	0.570565	0	0	0	0	0	0	0	0.115291	0	0	0	0	0.215201	0	0	0.466851	0	0	0	0	0.315051	0.509461	0.555081	0	0	0	0.219117	0	0	0	0	0	0
Nocardia_brasiliensis	0	0	0	0	0	0	0	0	0	0	0	0	0	0.27639	0.296532	0.504828	0	0.929988	0	0	0	0	0	0.204568	0	0	0.36071	0	0.555023	0.41638	0	0	0	0.388715	0	0	0.492376	0.368677	1.03971	0	0	0.344854	0.469697	1.04357	0	0	0	0	0
Nocardia_huaxiensis	0	0	0	0	0	0	0	0	0	0	0	0	0	0.27639	0	0	0	0	0	0	0	0	0	0.115291	0	0	0	0	0.18149	0	0	0	0	0.266153	0	0	0	0	0	0	0	0	0.23467	0	0	0	0	0	0
Nocardia_asteroides	0	0	0	0	0	0	0	0	0	0	0	0	0	0.27639	0.651198	0.751512	0	1.39477	0	0	0	0	0	0.204568	0	0	0.463354	0	0.555023	0.92659	2.05632	0	0	0.675479	0	0	0.826065	0.905741	0.997949	0	0	0.710598	0.637052	1.37406	0	1.05776	0.332432	0	0
Tomitella_fengzijianii	0	0	0	0	0	0	0	0	0	0	0	0	0	0.27639	0	0	0	0	0	0	0	0	0	0.40916	0	0	0	0	0	0	0	0	0	0	0	0	0	0	0	0	0	0	0.13044	0	0	0	0	0	0
Streptomyces_sp. BJ20	0	0	0	0	0	0	0	0	0	0	0	0	0	1.36551	0	0	0	0	0	0	0	0	0	0.716683	0	0	0	0	0	0	0	0	0	0	0	0	0	0	0	0	0	0	0.195468	0	0	0	0	0	0
Streptomyces_sp. 3214.6	0	0	0	0	0	0	0	0	0	0	0	0	0	0.493897	0	0	0	0	0	0	0	0	0	0.0231936	0	0	0	0	0	0	0	0	0	0	0	0	0	1.37195	0.611557	0	0	0	0.257691	0	0	0	0	0	0
Streptomyces_sp. RTd22	0	0	0	0	0	0	0	0	0	0	0	0	0	0.744776	0	0	0	0	0	0	0	0	0	0.504538	0	0	0	0	0.593983	0	0	0	0	0	0	0	0	0	0	0	0	0	0.250058	0	0	0	0	0	0
Streptomyces_sp. RerS4	0	0	0	0	0	0	0	0	0	0	0	0	0	0.435025	0	0	0	0	0	0	0	0	0	0.301978	0	0	0	0	0	0	0	0	0	0	0	0	0.492376	0	0	0	0	0	0.331875	0	0	0	0	0	0
Streptomyces_sp. Jing01	0	0	0	0	0	0	0	0	0	0	0	0	0	0.65734	0	0	0	0	0	0	0	0	0	0.838054	0	0	0	0	0	0	0	0	0	0	0	0	0	0	0	0	0	0	0.203394	0	0	0	0	0	0
Streptomyces_sp. Tu 2975	0	0	0	0	0	0	0	0	0	0	0	0	0	0.325838	0	0	0	0	0	0	0	0	0	0.0116434	0	0	0	0	0	0	0	0	0	0	0	0	0	0	0	0	0	0	0.113714	0	0	0	0	0	0
Streptomyces_sp. DSM 40868	0	0	0	0	0	0	0	0	0	0	0	0	0	0.373648	0	0	0	0	0	0	0	0	0	0	0	0	0	0	0	0	0	0	0	0	0	0	0	0	0	0	0	0	0.179484	0	0	0	0	0	0
Streptomyces_griseus	0	0	0	0	0	0	0	0	0	0	0	0	0	0.577932	0	0	0	0	0	0	0	0	0	0.0964614	0	0	0.559178	0	0	0	0	0	0	0	0	0	0	0	0	0	0	0	0.242385	0	0	0	0	0	0
Streptomyces_albulus	0	0	0	0	0	0	0	0	0	0	0	0	0	0.435025	0	0	0	0	0	0	0	0	0	0.122468	0	0	0.324805	0	0.387722	0	0	0	0	0	0	0	0	0	0	0	0	0	0.381624	0	0	0	0	0	0
Streptomyces_kanamyceticus	0	0	0	0	0	0	0	0	0	0	0	0	0	0.493897	0	0	0	0	0	0	0	0	0	0.0497899	0	0	0	0	0	0	0	0	0	0	0	0	0	0	0	0	0	0	0	0	0	0	0	0	0
Streptomyces_fodineus	0	0	0	0	0	0	0	0	0	0	0	0	0	0.373648	0	0	0	0	0	0	0	0	0	0.100102	0	0	0	0	0	0	0	0	0	0	0	0	0	0	0	0	0	0	0.203394	0	0	0	0	0	0
Streptomyces_niveus	0	0	0	0	0	0	0	0	0	0	0	0	0	0.27639	0	0.751512	0	0	0	0	0	0	0	0.0155038	0	0	0	0	0.35785	0	0	0	0	0	0	0	0.338446	0	0	0	0	0	0.409301	0.785452	0	0	0	0	0
Streptantibioticus_cattleyicolor	0	0	0	0	0	0	0	0	0	0	0	0	0	0.27639	0	0	0	0	0	0	0	0	0	0.0331296	0	0	0	0	0	0	0	0	0	0	0	0	0	0	0	0	0	0	0.187498	0	0	0	0	0	0
Micromonospora_carbonacea	0	0	0	0	0	0	0	0	0	0	0	0	0	0.373648	0	0	0	0	0	0	0	0	0	0.116729	0	0	0	0	0.31185	0	0	0	0	0.565435	0	0	0.593067	0.925981	0	0	0	0.40913	0.280349	0	0	0	0	0	0
Micromonospora_tulbaghiae	0	0	0	0	0	0	0	0	0	0	0	0	0	0.435025	0	0.978349	0	0	0	0	0	0	0	0.146607	0	0	0	0	0	0	0	0	0	0	0	0	0	0	0	0	0	0	0.219117	0	0	0	0	0	0
Micromonospora_sp. WMMA2032	0	0	0	0	0	0	0	0	0	0	0	0	0	0.27639	0	0	0	0	0	0	0	0	0	0.0957323	0	0	0	0	0	0	0	0	0	0	0	0	0	0	0	0	0	0.490605	0.16332	0	0	0	0	0	0
Actinoplanes_sp. OR16	0	0	0	0	0	0	0	0	0	0	0	0	0	0.27639	0	0.459278	0	0	0	0	0	0	0	0.132457	0	0	0	0	0.280348	0	0	0	0	0.266153	0	0	0.650272	0.637719	0	0	0	0.510275	0.339088	0	0	0	0	0	0
Actinoplanes_derwentensis	0	0	0	0	0	0	0	0	0	0	0	0	0	0.259523	0.296532	0	0	0	0	0	0	0	0	0.0460203	0	0	0.211398	0	0.231766	0	0	0	0	0	0	0	0.612388	0	0	0	0	0.450443	0.324626	0.785452	0	0	0	0	0
Kutzneria_sp. CA-103260	0	0	0	0	0	0	0	0	0	0	0	0	0	0.309543	0	0.338684	0	0	0	0	0	0	0	0.342496	0	0	0.287985	0	0.248142	0	0	0	0	0.17371	0	0	0.471366	0.732701	0	0	0	0.277581	0.416138	0	0	0	0	0	0
Amycolatopsis_sp. WQ 127309	0	0	0	0	0	0	0	0	0	0	0	0	0	0.27639	0	0	0	0	0	0	0	0	0	0.0935426	0	0	0	0	0	0.846258	0	0	0	0.365021	0	0	0.513084	0.454785	0.496303	0	0	0.586377	0.367585	0	0	0	0.252102	0	0
Amycolatopsis_sp. FDAARGOS 1241	0	0	0	0	0	0	0	0	0	0	0	0	0	0.207707	0	0.653799	0	0	0	0	0	0	0	0.104458	0	0	0	0	0	0	0	0	0	0.17371	0	0	0.361467	0.482382	0	0	0	0.300356	0.360513	1.10957	0	0	0	0	0
Amycolatopsis_roodepoortensis	0	0	0	0	0	0	0	0	0	0	0	0	0	0.242457	0	0	0	0	0	0	0	0	0	0.0490368	0	0	0	0	0	0	0	0	0	0	0	0	0	0	0	0	0	0	0.514984	0	0	0	0	0	0
Pseudonocardia_abyssalis	0	0	0	0	0	0	0	0	0	0	0	0	0	0.27639	0	0.527075	0	0	0	0	0	0	0	0.247217	0	0	0	0	0	0	0	0	0	0.328735	0	0	0	0.612964	0.583595	0	0	0.344854	0.422942	0.864031	0	0	0	0	0
Saccharothrix_syringae	0	0	0	0	0	0	0	0	0	0	0	0	0	0.207707	0.362033	0.732492	0	0.88355	0	0	0	0	0	0.132457	0	0	0.378332	0	0	0	0	0	0	0.316434	0	0	0.55363	0.482382	0	0	0	0.40913	0.395529	0.93855	0	0	0.347975	0	0
Actinomyces_slackii	0	0	0	0	0	0	0	0	0	0	0	0	0	0.373648	0	0	0	0	0	0	0	0	0	0.346179	0	0	0.324805	0	0.215201	0	0	0.499711	0	0	0	1.49328	0	0	0.525991	0	0	0	0	0	0	0	0	0	0
Conexibacter_sp. SYSU D00693	0	0	0	0	0	0	0	0	0	0	0	0	0	0.242457	0	0.363623	0	0	0	0	0	0	0	0.027788	0	0	0	0	0.402429	0.549184	0	0	0	0	0	0	0	0	0.435029	0	0	0	0.367585	0	0	0	0.26853	0	0
Miltoncostaea_marina	0	0	0	0	0	0	0	0	0	0	0	0	0	0.207707	0	0	0	0	0	0	0	0	0	0.0116434	0	0	0	0	0	0	0	0	0	0	0	0	0	0	0	0	0	0	0.179484	0	0	0	0	0	0
Euzebya_pacifica	0	0	0	0	0	0	0	0	0	0	0	0	0	0.242457	0	0	0	0	0	0	0	0	0	0.08328	0	0	0	0	0	0	0	0	0	0	0	0	0	0	0	0	0	0	0.23467	0	0	0	0	0	0
Bacillus_luti	0	0	0	0	0	0	0	0	0	0	0	0	0	0.419924	0.831589	1.35928	0	0	0	0	0	0	0	0.0617868	1.22048	0	0.901458	4.42675	1.42712	1.20949	2.43907	0	2.03799	0	0.636867	1.66827	0	0	0	0.985773	0	0	0.521339	1.40067	1.78945	1.00319	0	0	0
Bacillus_sp. N5-665	0	0	0	0	0	0	0	0	0	0	0	0	0	0.325838	0.61583	1.45521	0	0	0	0	0	0	0	0.0308427	1.29038	0	0.787369	3.92022	1.44853	1.17702	2.22829	0	0	0	0	1.49328	0	0	0	0	0	0	0.456492	1.62031	2.3353	0	0	0	0
Megasphaera_stantonii	0	0	0	0	0	0	0	0	0	0	0	0	0	0.190013	0	0	0	0	0	0	0	0	0	0	0	0	0	0	0	0	0	0	0	0	0	0	0	0	0	0	0	0	0	0	0	0	0	0	0
Limnochorda_pilosa	0	0	0	0	0	0	0	0	0	0	0	0	0	0.190013	0	0	0	0	0	0	0	0	0	0	0	0	0	0	0	0	0	0	0	0	0	0	0	0	0	0	0	0	0	0	0	0	0	0	0
Pseudomonas_shirazica	0	0	0	0	0	0	0	0	0	0	0	0	0	0.577932	0	0	0	0	0	0	0	0	0	0.0580484	0	0	0	0	0	0	0	0	0	0	0	0	0	0	0	0	0	0	0	0	0	0	0	0	0
Pseudomonas_sp. NY5710	0	0	0	0	0	0	0	0	0	0	0	0	0	0.325838	0	0	0	0	0	0	0	0	0	0.081808	0	0	0	0	0	0	0	0	0	0.24034	0	0	0	0	0	0	0	0	0.16332	0	0	0	0	0	0
Pseudomonas_sp. HLS-6	0	0	0	0	0	0	0	0	0	0	0	0	0	0.225187	0	0.287475	0	0	0	0	0	0	0	0.0131888	0	0	0	0	0	0	0	0	0	0.856298	0	0	0	0	0	0	0	0	0.105278	0	0	0	0	0	0
Pseudomonas_sp. PS1(2021)	0	0	0	0	0	0	0	0	0	0	0	0	0	1.06904	1.69771	1.91775	0	0	0	0	0	0	0	0.11601	0	0	1.44367	0	0	0	0	1.24437	0	0	0	0	3.00665	0	0	0	0	0	2.15405	0	0	0	0	0	0
Pseudomonas_sp. L5B5	0	0	0	0	0	0	0	0	0	0	0	0	0	0.190013	0	0.482233	0	0	0	0	0	0	0	0	0	0	0	0	0	0	0	0	0	1.28659	0	0	0	0	0	0	0	0	0.13044	0	0	0	0	0	0
Pseudomonas_sp. M30-35	0	0	0	0	0	0	0	0	0	0	0	0	0	0.190013	0	0	0	0	0	0	0	0	0	0.0147325	0	0	0	0	0	0	0	0	0	0.328735	0	0	0	0	0	0	0	0	0	0	0	0	0	0	0
Pseudomonas_citronellolis	0	0	0	0	0	0	0	0	0	0	0	0	0	0.207707	0	0	0	0	0	0	0	0	0	0.0155038	0	0	0	0	0.248142	0	0	0.433225	0	0.291512	0	0	0	0	0.638987	0	0	0	0.302658	0	0	0	0	0	0
Pseudomonas_alcaligenes	0	0	0	0	0	0	0	0	0	0	0	0	0	0.207707	0.404104	0.459278	0	2.45047	0	0	0	0	0	0.0429975	0	0	0	0	0	0	0	0	0	2.09543	0	0	0.809419	0.821813	0.976606	0	0	0.676184	0.5086	0	0	0	0	0	0
Pseudomonas_koreensis	0	0	0	0	0	0	0	0	0	0	0	0	0	1.91041	0	0	0	0	0	0	0	0	0	0.0147325	0	0	0	0	0	0	0	0	0	4.17479	0	0	0	0	0	0	0	0	0	0	0	0	0	0	0
Pseudomonas_chlororaphis	0	0	0	0	0	0	0	0	0	0	0	0	0	0.493897	0	0.570565	0	0	0	0	0	0	0	0.092081	0	0	0	0	0.528452	0.670786	0	0.466851	0	3.29076	0	0	0.406436	0	0	0	0	0.52968	0.84388	0	0	0	0.31672	0	0
Pseudomonas_fragi	0	0	0	0	0	0	0	0	0	0	0	0	0	0.259523	0	0	0	0	0	0	0	0	0	0.0162746	1.65075	0	0	0	0.763059	0	0	0.594025	0	2.23595	0	0	0	0	0	0	0	0	0.187498	0	0	0	0	0	0
Pseudomonas_muyukensis	0	0	0	0	0	0	0	0	0	0	0	0	0	0.373648	0	0	0	0	0	0	0	0	0	0.0565504	0	0	0	0	0	0.41638	0	0	0	0.353027	0	0	0	0	0	0	0	0	0.211277	0	0	0	0	0	0
Pseudomonas_siliginis	0	0	0	0	0	0	0	0	0	0	0	0	0	0.341952	0	0	0	0	0	0	0	0	0	0.0108701	0	0	0	0	0	0	0	0	0	1.68612	0	0	0	0	0	0	0	0	0	0	0	0	0	0	0
Pseudomonas_parafulva	0	0	0	0	0	0	0	0	0	0	0	0	0	0.242457	0	0	0	0	0	0	0	0	0	0.116729	0	0	0	0	0	0	0	0	0	0.575794	0	0	0	0	0	0	0	0	0.15517	0	0	0	0	0	0
Pseudomonas_xanthosomae	0	0	0	0	0	0	0	0	0	0	0	0	0	0.225187	0	0.287475	0	0	0	0	0	0	0	0.0437538	0	0	0	0	0	0	0	0	0	0.304027	0	0	0	0	0	0	0	0	0.146974	0	0	0	0	0	0
Azotobacter_chroococcum	0	0	0	0	0	0	0	0	0	0	0	0	0	0.309543	0.340528	0.287475	0	0	0	0	0	0	0	0	0	0	0.211398	0	0	0	0	0	0	0	0	0	0	0	0	0	0	0.429934	0.257691	0	0	0	0	0	0
Serratia_sp. FDAARGOS_506	0	0	0	0	0	0	0	0	0	0	0	0	0	0.242457	1.23273	0.459278	0	0	0	0	0	0	0	0	0	0	0.36071	0	0	0	0	0	0	0.214056	0	0	0	0	0	0	0	0	0	0	0	0	0	0	0
Serratia_sp. FS14	0	0	0	0	0	0	0	0	0	0	0	0	0	0.591474	0	0	0	0	0	0	0	0	0	0	0	0	0	0	0	0	0	0	0	0	0	0	0	0	0	0	0	0	0	0	0	0	1.16422	0	0
Pantoea_agglomerans	0	0	0	0	0	0	0	0	0	0	0	0	0	0.225187	0.61583	0.693682	0	0	0	0	0	0	0	0.0847506	0	0	0.634439	0	0.883265	2.03153	0	0	0	9.03397	0	2.42134	0	0	0.81765	0	1.74031	0	0.353407	0.901772	0	0	0.252102	0	0
Xanthomonas_citri	0	0	0	0	0	0	0	0	0	0	0	0	0	0.849927	0	0	0	0	0	0	0	0	0	0.0655154	0	0	0	0	0.631919	0	0	1.54124	0	0	0	0	0	0	0	0	0	0	0.965384	0	0	0	0	0	0
Frateuria_sp. 5GH9-11	0	0	0	0	0	0	0	0	0	0	0	0	0	0.631353	0.251152	0	0	0	0	0	0	0	0	0.426081	0	0	0	0	0.264335	0	0	0	0	0	0	0	0	0	0	0	0	0	0.195468	0	0	0	0	0	0
Luteibacter_pinisoli	0	0	0	0	0	0	0	0	0	0	0	0	0	0.225187	0	0	0	0	0	0	0	0	0	0.110246	2.08368	0	0	0	0	0	0	0	0	0	0	0	0	0	0	0	0	0	0.211277	0	0	0	0	0	0
Acinetobacter_sp. NEB 394	0	0	0	0	0	0	0	0	0	0	0	0	0	0.373648	0	0	0	0	0	0	0	0	0	0	0	0	0	0	0	0	0	0	0	0	0	0	0	0	0	0	0	0	0.250058	0	0	0	0	0	0
Thiodictyon_Candidatus Thiodictyon syntrophicum	0	0	0	0	0	0	0	0	0	0	0	0	0	0.293062	0	0	0	0	0	0	0	0	0	0.0331296	0	0	0	0	0	0	0	0	0	0	0	0	0	0	0	0	0	0	0.395529	0	0	0	0	0	0
Ectothiorhodospira_sp. BSL-9	0	0	0	0	0	0	0	0	0	0	0	0	0	0.27639	0	0	0	0	0	0	0	0	0	0	0	0	0	0	0	0	0	0	0	0	0	0	0	0	0	0	0	0	0.113714	0	0	0	0	0	0
Sphingomonas_sp. HDW15A	0	0	0	0	0	0	0	0	0	0	0	0	0	0.259523	0.444983	0.435952	0	0	0	0	0	0	0	0.00777272	0	0	0.463354	0	0.248142	0.41638	0	0	0	0	0	0	0.809419	0.843257	0.371037	0	0	0	0.883886	0	0	0	0	0	0
Sphingomonas_sp. ERG5	0	0	0	0	0	0	0	0	0	0	0	0	0	0.682867	0	1.17432	0	0	0	0	0	0	0	0.0285523	0	0	0.634439	0	0	0	0	0	0	0	0	0	1.8655	1.44389	0.932948	0	0	0	1.30075	1.29117	0	0	0	0	0
Sphingomonas_sinipercae	0	0	0	0	0	0	0	0	0	0	0	0	0	0.293062	0.542384	0.482233	0	0	0	0	0	0	0	0.0131888	0	0	0.429944	0	0.18149	0.470977	1.03779	0	0	0.200733	0.429582	0	0.668847	0.536041	0.665905	0	0	0.366599	0.81313	1.07695	0	0.946484	0	0	0
Sphingomonas_sabuli	0	0	0	0	0	0	0	0	0	0	0	0	0	0.207707	0.61583	0.363623	0	0.974977	0	0	0	0	0	0.0224265	0	0	0.589755	0	0.35785	0.388287	0	0.531839	0	0.227258	0.789412	0	0.792578	0.96563	0.692331	0	0	0.300356	0.859012	0.614157	0	0.887452	0.252102	0	0
Sphingobium_sp. Cam5-1	0	0	0	0	0	0	0	0	0	0	0	0	0	0.341952	0.597816	0.504828	0	1.25584	0	0	0	0	0	0.0558008	0	0	0.719858	0	0.402429	0	0	0	0	0.253304	0.668694	0	1.3012	1.34213	0.793442	0	0	0	1.12829	0	0	0	0	0	0
Sphingobium_sp. RSMS	0	0	0	0	0	0	0	0	0	0	0	0	0	1.84408	2.44113	2.71296	0	0	0	0	0	0	0	0.268078	0	0	2.23043	0	0	2.55193	0	0	0	0	0	0	2.92787	2.65397	1.79226	0	0	2.23954	2.92575	0	0	0	0	0	0
Sphingobium_cloacae	0	0	0	0	0	0	0	0	0	0	0	0	0	0.732605	1.50819	1.38386	0	2.35158	0	0	0	0	0	0.0781212	0	0	1.63174	0	1.06987	1.69558	2.52076	0	0	0.523243	1.43271	0	2.39807	2.34379	1.74255	2.25039	0	1.27933	2.56882	1.85003	0	2.23532	0	0	0
Sphingobium_fuliginis	0	0	0	0	0	0	0	0	0	0	0	0	0	1.61794	2.25251	2.56491	0	0	0	0	0	0	0	0.195749	0	0	1.87459	0	1.72497	0	0	0	0	0	0	0	3.31451	3.54441	2.76079	0	0	1.58779	3.38632	3.1557	0	0	0	0	0
Novosphingobium_sp. PP1Y	0	0	0	0	0	0	0	0	0	0	0	0	0	0.479403	0.542384	0.878065	0	0	0	0	0	0	0	0.0392102	1.14703	0	0.574547	0	0.35785	0.49752	0	0	0	0	0	0	0.533499	0.612964	0	0	0	0.344854	1.02474	0	0	0	0	0	0
Novosphingobium_sp. Gsoil 351	0	0	0	0	0	0	0	0	0	0	0	0	0	0.341952	0.504209	0.732492	0	1.1021	0	0	0	0	0	0.0384515	0.760471	0	0.719858	0	0.387722	0.359636	0	0	0	0	0.818077	0	0.533499	0.732701	0.718281	0	1.2492	0.567724	1.11575	0.658925	0	0	0	0	0
Novosphingobium_pentaromativorans	0	0	0	0	0	0	0	0	0	0	0	0	0	0.756845	0.877109	1.396	0	0	0	0	0	0	0	0.412091	0	0	0.913595	0	0.893712	0	0	0	0	0.316434	0.979045	0	1.25277	1.2488	0.793442	1.64346	0	0.586377	1.62673	0	0	0	0	0	0
Novosphingobium_ginsenosidimutans	0	0	0	0	0	0	0	0	0	0	0	0	0	0.389239	0.340528	0.878065	0	0	0	0	0	0	0	0.0185846	0.760471	0	0.395742	0	0.445671	0.49752	0	0	0	0	0	0	0.982746	0.454785	0	0	1.61619	0.604791	0.688784	0.567956	0	0	0	0	0
Novosphingobium_resinovorum	0	0	0	0	0	0	0	0	0	0	0	0	0	0.389239	0.464997	1.08716	0	0	0	0	0	0	0	0.0247267	2.14156	0	0.972795	0	0.35785	1.33254	0	0	0	0.316434	0	0	1.2404	1.13168	1.1582	1.52559	1.9085	0.548828	1.51334	1.14147	0	1.51316	0	0	0
Rhizorhabdus_dicambivorans	0	0	0	0	0	0	0	0	0	0	0	0	0	0.70795	1.00564	1.34682	0	1.93978	0	0	0	0	0	0.110246	0	0	1.35745	0	0.514981	0.92659	0	0	0	0	1.02894	2.38837	1.99627	1.87714	2.05916	0	0	1.23273	1.9919	2.03122	0	0	0	0	0
Blastomonas_fulva	0	0	0	0	0	0	0	0	0	0	0	0	0	0.65734	0.752377	0	0	0	0	0	0	0	0	0.0323677	0	0	0.395742	0	0	0	0	0	0	0	0	0	0.612388	1.13168	0	0	0	0	1.15715	0	0	0	0	0	0
Novosphingopyxis_iocasae	0	0	0	0	0	0	0	0	0	0	0	0	0	0.27639	0.444983	0	0	0	0	0	0	0	0	0.0216589	0	0	0.496007	0	0.231766	0.965139	0	0	0	0	0	0	0.631454	1.35711	0.665905	0	0	0	0.760378	0.702346	0	0	0	0	0
Aquisediminimonas_profunda	0	0	0	0	0	0	0	0	0	0	0	0	0	0.259523	0.383222	0.388138	0	0	0	0	0	0	0	0.0216589	0	0	0	0	0	0.330404	0	0	0	0	0	0	0.952742	0.800046	0	0	0	0	0.738725	0.567956	0	0	0	0	0
Allosphingosinicella_indica	0	0	0	0	0	0	0	0	0	0	0	0	0	0.190013	0.362033	0.412243	0	0	0	3.54926	0	0	0	0.0116434	0	0	0.429944	0	0.215201	0.470977	0	0	0	0.266153	0	0	0.573483	0.885212	0.692331	0	0	0.322777	0.873988	0	0	0	0	0	0
Croceicoccus_marinus	0	0	0	0	0	0	0	0	0	0	0	0	0	0.357887	0.318698	0.732492	0	1.18102	0	0	0	0	0	0.0610399	1.62393	0	0.876874	0	0.487655	1.10979	0	0	0	0.304027	0	0	1.15074	1.0964	0.583595	0	0	0.777057	1.2171	1.37406	0	1.76349	0.332432	0	0
Erythrobacter_sp. A30-3	0	0	0	0	0	0	0	0	0	0	0	0	0	0.479403	0	0.482233	0	0	0	0	0	0	0	0.0437538	0	0	0	0	0	0	0	0	0	0	0	0	0	0	0	0	0	0	0.46311	0	0	0	0	0	0
Erythrobacter_sp. KY5	0	0	0	0	0	0	0	0	0	0	0	0	0	0.190013	0.340528	0	0	0	0	0	0	0	0	0.00777272	0	0	0	0	0.18149	0	0	0	0	0	0	0	0	0	0	0	0	0	0.171425	0	0	0	0	0	0
Erythrobacter_aureus	0	0	0	0	0	0	0	0	0	0	0	0	0	0.242457	0	0	0	0	0	0	0	0	0	0	0	0	0	0	0.18149	0	0	0	0	0	0	0	0.338446	0	0.583595	0	0	0	0.287824	0	0	0	0	0	0
Porphyrobacter_sp. LM 6	0	0	0	0	0	0	0	0	0	0	0	0	0	0.293062	0.464997	0	0	1.01861	0	0	0	0	0	0.0293162	0	0	0.496007	0	0.280348	0	0	0	0	0	0	0	0.668847	0.56214	0	0	2.01064	0.510275	0.833703	0	0	0	0	0	0
Qipengyuania_sp. PHS-Z21	0	0	0	0	0	0	0	0	0	0	0	0	0	0.435025	0.504209	0.548983	0	0	0	0	0	0	0	0.0155038	0	0	0	0	0.818942	0	0	0	0	0	0	0	0.406436	0	0.496303	0	0	0	0.527666	0	0	0	0	0	0
Qipengyuania_soli	0	0	0	0	0	0	0	0	0	0	0	0	0	0.225187	0	0	0	0	0	0	0	0	0	0.0139609	0	0	0	0	0	0	0	0	0	0	0	0	0.612388	0.454785	0	0	0	0	0.360513	0	0	0	0	0	0
Tsuneonella_mangrovi	0	0	0	0	0	0	0	0	0	0	0	0	0	0.242457	0.404104	0.591828	0	0	0	0	0	0	0	0.0254926	0	0	0.36071	0	0.31185	0	0	0	0	0	0	0	0.631454	0.685991	0	0	0	0	0.495749	0.567956	0	0	0	0	0
Tsuneonella_flava	0	0	0	0	0	0	0	0	0	0	0	0	0	0.242457	0.27402	0.843025	0	0	0	0	0	0	0	0.0193538	0	0	0.269216	0	0.280348	0.49752	0	0	0	0	0	0	0.492376	0.709535	0	0	0	0.470664	0.781711	0	0	0	0	0	0
Pelagerythrobacter_marensis	0	0	0	0	0	0	0	0	0	0	0	0	0	0.207707	0.27402	0.363623	0	0	0	0	0	0	0	0.0262581	0	0	0.2502	0	0.18149	0.330404	0	0	0	0	0	0	0.450046	0	0.496303	0	0	0	0.456492	0	0	0	0	0	0
Altererythrobacter_sp. BO-6	0	0	0	0	0	0	0	0	0	0	0	0	0	0.190013	0	0.435952	0	0.88355	0	0	0	0	0	0.0224265	0	0	0.2502	0	0.264335	0	0	0	0	0	0.502037	0	0	0.536041	0	0	0	0	0.469697	0.614157	0	0.887452	0	0	0
Polymorphobacter_megasporae	0	0	0	0	0	0	0	0	0	0	0	0	0	0.404663	0	0.825181	0	0	0	0	0	0	0	0.0239604	0	0	0.496007	0	0	0.49752	0	0	0	0	0	0	0.723179	0.685991	0.638987	0	0	0.548828	0.970038	0	0	0	0	0	0
Sphingosinicella_flava	0	0	0	0	0	0	0	0	0	0	0	0	0	0.190013	0.424689	0.388138	0	0	0	0	0	0	0	0.0131888	0	0	0.211398	0	0.296185	0.330404	0	0	0	0	0	0	0.471366	0.482382	0	0	0	0	0.577308	0	0	0	0	0	0
Sphingosinicella_microcystinivorans	0	0	0	0	0	0	0	0	0	0	0	0	0	0.190013	0.296532	0.363623	0	0	0	0	0	0	0	0.0162746	0	0	0.378332	0	0	0	0	0	0	0	0	0	0.361467	0.637719	0.371037	0	0	0	0.677447	0	0	0	0	0	0
Tardiphaga_sp. 37S4	0	0	0	0	0	0	0	0	0	0	0	0	0	0.404663	0	0.653799	0	0	0	0	0	0	0	0	0	0	0	0	0.644345	0	0	0	0	0	1.27623	0	2.13634	1.74667	1.06015	0	0	0.604791	0.429715	0	0	0	0	0	0
Variibacter_gotjawalensis	0	0	0	0	0	0	0	0	0	0	0	0	0	0.190013	0.318698	0.527075	0	0	0	0	0	0	0	0.0116434	0	0	0.211398	0	0.327347	0	0	0	0	0	0	0	0.384127	0.7555	0	0	0	0.640929	0.395529	0.744497	0	0	0	0	0
Methylobacterium_sp. XJLW	0	0	0	0	0	0	0	0	0	0	0	0	0	1.23354	2.00162	2.60729	0	2.72522	0	0	0	0	0	0.0803344	0	0	2.05526	0	1.48354	1.97598	3.78055	0	0	0	1.74783	0	1.02661	1.78041	1.97556	3.58847	0	1.72036	3.27602	3.40602	0	4.18211	0	0	0
Methylobacterium_sp. 17Sr1-1	0	0	0	0	0	0	0	0	0	0	0	0	0	0.293062	0.561099	1.04153	0	0	0	0	0	0	0	0.0293162	0	0	0.800501	0	0.631919	0.388287	1.10995	0	1.67834	0	0	0	0.9221	0.732701	1.03971	0	0	0.710598	0.918003	1.00941	0	1.16107	0	0	0
Methylobacterium_sp. C1	0	0	0	0	0	0	0	0	0	0	0	0	0	0.479403	0	0.89527	0	1.74574	0	0	0	0	0	0.0361731	0	0	1.42684	0	0	0.965139	0	0	0	0	1.55695	2.4851	2.54608	1.8875	0	1.64346	0	1.01595	1.16934	2.09777	0	3.06006	0	0	0
Methylobacterium_terrae	0	0	0	0	0	0	0	0	0	0	0	0	0	0.207707	0.424689	1.02599	0	0	0	0	0	0	0	0.0414838	0	0	0.589755	0	0.668882	0.359636	0	0	0	0	0	0	0.428406	0	0.793442	0	0	0.40913	1.2859	0.825276	0	0	0	0	0
Microvirga_sp. 17 mud 1-3	0	0	0	0	0	0	0	0	0	0	0	0	0	0.225187	0.27402	0.548983	0	0	0	0	0	0	0	0.0116434	0	0	0.446746	0	0.402429	0	0	0	0	0	0.466264	0	0	0	0.718281	0	0	0	0.272836	0.658925	0	0.825901	0	0	0
Rhizobium_leguminosarum	0	0	0	0	0	0	0	0	0	0	0	0	0	0.849927	1.14861	1.40804	0	2.29948	0	0	0	0	0	0.121752	0	0	1.4012	0	0.763059	1.03928	1.94235	0	0	0.353027	1.71772	2.42134	1.32482	1.73524	0.932948	2.41413	0	0.809173	1.18143	1.88813	0	2.67998	0.378567	0	0
Agrobacterium_vitis	0	0	0	0	0	0	0	0	0	0	0	0	0	0.259523	0.464997	0.482233	0	0	0	0	0	0	0	0.0131888	0	0	0.324805	0	0.528452	0.41638	0	0	0	0.200733	0.502037	0	0.533499	0.454785	0.496303	0	0	0.727502	0.61345	0.901772	0	0	0	0	0
Pararhizobium_sp. BT-229	0	0	0	0	0	0	0	0	0	0	0	0	0	0.259523	0.484736	0.504828	0	0	0	0	0	0	0	0.0825442	0	0	0.446746	0	0	0	0	0	0	0	0	0	0.361467	0	0	0	0	0	0.187498	0	0	0	0	0	0
Shinella_sp. PSBB067	0	0	0	0	0	0	0	0	0	0	0	0	0	0.325838	0.383222	0.459278	0	0	0	0	0	0	0	0.0139609	0	0	0.395742	0	0	0.523583	0	0	0	0.200733	0	0	0.593067	0	0	0	0	0.388022	0.46311	0	0	0	0	0	0
Sinorhizobium_fredii	0	0	0	0	0	0	0	0	0	0	0	0	0	0.564262	0.921237	1.07211	0	0	0	0	0	0	0	0.0617868	0	0	0.446746	0	0.644345	0.716695	0	0	0	0	0	0	0.792578	0.905741	0	0	0	0.809173	0.754995	0	0	0	0	0	0
Sinorhizobium_meliloti	0	0	0	0	0	0	0	0	0	0	0	0	0	0.27639	0.484736	0.482233	0	0	0	0	0	4.42771	0	0.0100964	0	0	1.06273	0	0.372864	0	0	0	0	0.340932	0.699834	0	0.593067	1.4854	0.611557	0	0	0.429934	0.733261	0	0	0	0	0	0
Sinorhizobium_americanum	0	0	0	0	0	0	0	0	0	0	0	0	0	0.293062	0	0	0	0	0	0	0	0	0	0.0572996	0	0	0.378332	0	0	0.49752	0	0	0	0	0	0	0.492376	0	0	0	0	0	0.203394	0.785452	0	1.69629	0	0	0
Methyloceanibacter_caenitepidi	0	0	0	0	0	0	0	0	0	0	0	0	0	0.207707	0	0	0	0	0	0	0	0	0	0	0	0	0	0	0	0	0	0	0	0	0	0	0	0	0	0	0	0.322777	0.287824	0	0	0	0	0	0
Mesorhizobium_sp. Pch-S	0	0	0	0	0	0	0	0	0	0	0	0	0	0.550461	0.362033	0.570565	0	0	0	0	0	0	0	0.0369329	2.08368	0	0.446746	0	0.327347	0	2.547	0	0	0	0	0	0.315051	0.509461	0.371037	0	0	0.548828	0.324626	0.901772	0	2.21145	0	0	0
Mesorhizobium_sp. M1A.F.Ca.IN.022.06.1.1	0	0	0	0	0	0	0	0	0	0	0	0	0	1.38118	1.48877	0	0	0	0	0	0	0	0	0	0	0	0.604804	0	0	0	0	0	0	0	0	0	0	0	0	0	0	0	0.13044	0	0	0	0	0	0
Aquibium_microcysteis	0	0	0	0	0	0	0	0	0	0	0	0	0	0.293062	0.579574	0.633436	0	0	0	0	0	0	0	0.108801	0.808904	0	0.378332	0	0.248142	0.41638	0	0	0	0	0	0	0.471366	0.454785	0	0	0	0.74421	0.577308	1.37406	0	0	0	0	0
Roseitalea_porphyridii	0	0	0	0	0	0	0	0	0	0	0	0	0	0.259523	0.27402	0.313307	0	0	0	0	0	0	0	0	0	0	0.306513	0	0.18149	0.359636	0	0	0	0	0	0	0.315051	0.454785	0	0	0	0.344854	0.15517	0	0	0.946484	0	0	0
Hoeflea_phototrophica	0	0	0	0	0	0	0	0	0	0	0	0	0	0.225187	0	0	0	0	0	0	0	0	0	0.0201226	0	0	0.2502	0	0	0	0	0	0	0	0	0	0	0.482382	0	0	0	0.277581	0.203394	0	0	0	0	0	0
Pseudolabrys_taiwanensis	0	0	0	0	0	0	0	0	0	0	0	0	0	0.435025	0.383222	0.612782	0	0.734532	0	0	0	0	0	0.0429975	0	0	0.324805	0	1.62819	0	0	0	0	0	0	0	0.723179	0.509461	0.496303	0.924994	1.48038	0.567724	0.711194	1.10957	0	0	0	0	0
Pseudolabrys_sp. FHR47	0	0	0	0	0	0	0	0	0	0	0	0	0	0.207707	0.383222	0.459278	0	1.06095	0	0	0	0	0	0.0490368	0	0	0.543642	0	0.264335	0.523583	0	0	0	0	0.466264	0	0.450046	0.96563	0.525991	0	0	0.793204	0.533965	0.702346	0	0	0	0	0
Ancylobacter_pratisalsi	0	0	0	0	0	0	0	0	0	0	0	0	0	0.357887	0.444983	0.788817	0	0	0	0	0	0	0	0.0147325	0	0	0.324805	0	0.445671	0	0	0	0	0	0	0	0.612388	0.56214	0	0	0	0.74421	0.443166	0.825276	0	0	0	0	0
Ancylobacter_sp. TS-1	0	0	0	0	0	0	0	0	0	0	0	0	0	0.27639	0.296532	0.548983	0	0	0	0	0	0	0	0.0100964	0	0	0	0	0.473796	0	0	0	0	0	0.536944	0	0.612388	0.612964	0	0	0	0	0.388593	0.702346	0	0	0	0	0
Phreatobacter_cathodiphilus	0	0	0	0	0	0	0	0	0	0	0	0	0	0.242457	0.464997	0.653799	0	0.929988	0	0	0	0	0	0.0262581	0	0	0.496007	0	0.327347	0.647272	0	0	0	0	0.571026	0	0.723179	0.821813	0.81765	0	0	0.856044	0.666021	1.14147	0	1.25747	0	0	0
Roseibium_aggregatum	0	0	0	0	0	0	0	0	0	0	0	0	0	0.493897	0.296532	0.633436	0	0.68123	0	0	0	0	0	0.0729439	4.08923	0	0.230929	0	0.248142	0	0	0	0	0.187285	0.429582	0	0.384127	0.864387	0.371037	0	0	0.510275	0.469697	0.825276	0	0	0	0	0
Chenggangzhangella_methanolivorans	0	0	0	0	0	0	0	0	0	0	0	0	0	0.479403	0.719432	0.788817	0	0.734532	0	0	0	0	0	0.0300796	0	0	0.634439	0	0.541799	0.693923	1.03779	0	1.27734	0	0	0	0.967822	0.864387	0.525991	0	0	0.52968	0.733261	1.34696	0	1.05776	0	0	0
Breoghania_sp. L-A4	0	0	0	0	0	0	0	0	0	0	0	0	0	0.44997	0	0.612782	0	0	0	0	0	0	0	0.017045	0	0	0	0	0.327347	0	0	0	0	0	0	0	0.428406	0.56214	0.465992	0	0	0.548828	0.565057	0	0	0	0	0	0
Kaistia_sp. 32K	0	0	0	0	0	0	0	0	0	0	0	0	0	0.389239	0.464997	0.548983	0	0	0	0	0	0	0	0.0692345	0	0	0.496007	0	0.342679	0	0	0	0	0	0	0	0.997517	0.7555	0.638987	0	0	0.727502	0.409301	1.55075	0	0	0	0	0
Acuticoccus_sp. I52.16.1	0	0	0	0	0	0	0	0	0	0	0	0	0	0.242457	0.251152	0.693682	0	0	0	0	0	0	0	0.033891	0	0	0.479773	0	0.31185	0.330404	0	0	0	0.227258	0	0	0.471366	0.338794	0.371037	0	0	0.40913	0.527666	0	0	0.946484	0	0	0
Blastochloris_viridis	0	0	0	0	0	0	0	0	0	0	0	0	0	0.225187	0.464997	0.713217	0	0	0	0	0	0	0	0.027788	0	0	0.512061	0	0.31185	0.49752	0	0	0	0	0	0	0.406436	0.509461	0.465992	0	0	0.548828	0.416138	0.744497	0	0.825901	0	0	0
Pseudorhodoplanes_sinuspersici	0	0	0	0	0	0	0	0	0	0	0	0	0	0.207707	0	0.435952	0	0	0	0	0	0	0	0.0116434	0	0	0.342869	0	0.501383	0.41638	0	0	0	0	0	0	0.384127	0.454785	0	0	0	0.300356	0.46311	0	0	0	0	0	0
Caulobacter_sp. S6	0	0	0	0	0	0	0	0	0	0	0	0	0	0.373648	0.542384	0.860651	0	0	0	0	0	0	0	0.0535496	0	0	0.747243	0	0.280348	0.599061	0	0	0	0.146173	0	0	0.758296	0.536041	0.496303	0	0	0.760727	0.90348	1.10957	0	0.887452	0	0	0
Caulobacter_rhizosphaerae	0	0	0	0	0	0	0	0	0	0	0	0	0	0.389239	0.752377	0.591828	0	0	0	0	0	0	0	0.0595449	0	0	0.512061	0	0.264335	0	0	0	0	0.160007	0	0	0.513084	0.685991	0.718281	0	0	0.366599	0.807941	0.658925	0	0	0	0	0
Caulobacter_soli	0	0	0	0	0	0	0	0	0	0	0	0	0	0.225187	0.484736	0	0	0	0	0	0	0	0	0.0124163	0.855764	0	0.463354	0	0.342679	0	0	0	0	0.227258	0	0	0.492376	0.56214	0.718281	0	0	0.52968	0.540237	0.785452	0	0	0	0	0
Azospirillum_sp. TSH100	0	0	0	0	0	0	0	0	0	0	0	0	0	0.479403	0.579574	0	0	0	0	0	0	0	0	0.175879	0	0	0.574547	0	0	0	0	0	0	0	0	0	0.792578	0	0	0	0	0.710598	0.360513	1.29117	0	0	0	0	0
Azospirillum_sp. TSA2s	0	0	0	0	0	0	0	0	0	0	0	0	0	0.357887	0	0	0	0	0	0	0	0	0	0.0185846	0	0	0	0	0	0	0	0	0	0	0	0	0	0	0	0	0	0.510275	0	0	0	0	0	0	0
Azospirillum_argentinense	0	0	0	0	0	0	0	0	0	0	0	0	0	0.577932	0	0.962112	0	0	0	0	0	0	0	0.500136	0	0	0.876874	0	0.501383	0	0	0	0	0	0	0	0.967822	1.32699	0	0	0	0.710598	0.694419	0	0	0	0	0	0
Skermanella_rosea	0	0	0	0	0	0	0	0	0	0	0	0	0	0.389239	0.597816	0.994406	0	0	0	0	0	0	0	0.0482832	0	0	0	0	0.459802	0.693923	0	0	0	0	0	0	0.705295	0	0	0	0	0	0.476254	0	0	0	0	0	0
Acidibrevibacterium_fodinaquatile	0	0	0	0	0	0	0	0	0	0	0	0	0	0.389239	0.523423	0.912273	0	0	0	0	0	0	0	0.0399684	0	0	0.496007	0	0.31185	0.388287	0	0	0	0	0	0	0.267092	0	0	0	0	0.470664	0.416138	0	0	0	0	0	0
Gluconobacter_albidus	0	0	0	0	0	0	0	0	0	0	0	0	0	0.389239	0	0	0	0	0	0	0	0	0	0.349853	0	0	0	0	0	0	0	0	0	0	0	0	0	0	0	0	0	0	0	0	0	0	0	0	0
Rhodovastum_atsumiense	0	0	0	0	0	0	0	0	0	0	0	0	0	0.259523	0.651198	1.1314	0	0	0	0	0	0	0	0.092081	0.710355	0	0.634439	0	0.568127	0.693923	0	0	0	0.187285	0	0	0.573483	0.612964	0.465992	1.64346	0	0.693494	0.688784	1.00941	0	1.21007	0	0	0
Lichenicola_cladoniae	0	0	0	0	0	0	0	0	0	0	0	0	0	0.225187	0.318698	0.313307	0	0	0	0	0	0	0	0.0231936	0	0	0.287985	0	0.280348	0.359636	0	0	0	0	0	0	0	0.709535	0	0	0	0.300356	0.469697	0	0	0	0	0	0
Magnetospirillum_sp. ME-1	0	0	0	0	0	0	0	0	0	0	0	0	0	0.325838	0	0	0	0	0	0	0	0	0	0.0116434	0	0	0	0	0	0	0	0	0	0	0	0	0	0	0	0	0	0	0.422942	0	0	0	0	0	0
Rhodospirillum_centenum	0	0	0	0	0	0	0	0	0	0	0	0	0	0.309543	0.424689	0.482233	0	0	0	0	0	0	0	0.020891	0	0	0.378332	0	0	0.523583	0	0	0	0	0	0	0	0.905741	0	0	0	0.727502	0.339088	1.26245	0	0	0	0	0
Defluviicoccus_vanus	0	0	0	0	0	0	0	0	0	0	0	0	0	0.27639	0	0.388138	0	0	0	0	0	0	0	0.0216589	0	0	0.446746	0	0.327347	0	0	0	0	0	0	0	0.631454	0.42665	0.435029	0	0	0.322777	0.456492	0.614157	0	0	0	0	0
Magnetospira_sp. QH-2	0	0	0	0	0	0	0	0	0	0	0	0	0	0.190013	0	0	0	0	0	0	0	0	0	0	0	0	0	0	0	0	0	0	0	0	0	0	0.315051	0	0	0	0	0.254441	0	0	0	0	0	0	0
Rhodobacter_capsulatus	0	0	0	0	0	0	0	0	0	0	0	0	0	0.259523	0.318698	0	0	0	0	0	0	0	0	0.00932225	0.90115	0	0.342869	0	0.402429	0.574338	0	0	0	0.675479	0	0	0	0	0	1.35177	0	0.52968	0.469697	0.93855	0	0	0	0	0
Profundibacter_amoris	0	0	0	0	0	0	0	0	0	0	0	0	0	0.242457	0	0	0	0	0	0	0	0	0	0	0	0	0	0	0	0	0	0	0	0	0	0	0	0	0	0	0	0	0.203394	0	0	0	0	0	0
Salipiger_profundus	0	0	0	0	0	0	0	0	0	0	0	0	0	0.780685	0	0.653799	0	0	0	0	0	0	0	0.0361731	0	0	0	0	0.893712	0	0	0	0	0.316434	0	0	0.492376	0	0	0	0	0	0.302658	0	0	0	0	0	0
Ruegeria_pomeroyi	0	0	0	0	0	0	0	0	0	0	0	0	0	0.325838	0	0	0	0	0	0	0	0	0	0.00854769	0	0	0.496007	0	0.248142	0	0	0	0	0	0	0	0	0.397955	0	0	0	0	0	0	0	0	0	0	0
Cupriavidus_campinensis	0	0	0	0	0	0	0	0	0	0	0	0	0	0.493897	0.383222	0	0	0.929988	0	0	0	0	0	0.0497899	0	0	0.527938	0	0.487655	0.523583	0	0	0	0.214056	0	0	0.593067	0.709535	0	0	0	0.344854	0.660273	0.785452	0	0	0.252102	0	0
Cupriavidus_necator	0	0	0	0	0	0	0	0	0	0	0	0	0	0.44997	1.14861	1.33426	0	0	0	0	0	0	0	0.168963	0	0	0.901458	0	0.555023	0.670786	0	0	0	0.304027	1.12384	0	0.937502	0.612964	0.932948	0	0	1.19677	1.02921	2.03122	0	0	0.300835	0	0
Burkholderia_stagnalis	0	0	0	0	0	0	0	0	0	0	0	0	0	0.357887	0	0.612782	0	0	0	0	0	0	0	0.0262581	0	0	0.649031	0	0.264335	0	0	0	0	0	0	0	0	0	0	0	0	0.470664	0.694419	0	0	0	0	0	0
Burkholderia_lata	0	0	0	0	0	0	0	0	0	0	0	0	0	0.522456	0	0.633436	0	0	0	0	0	0	0	0.0185846	0	0	0	0	0	0	0	0	0	0	0	0	0.842521	1.13168	0	0	0	0.586377	0.469697	0	0	0	0	0	0
Burkholderia_cenocepacia	0	0	0	0	0	0	0	0	0	0	0	0	0	1.04955	0	1.80392	0	0	0	0	0	0	0	0.11241	0	0	1.32146	0	0.944842	1.81647	0	0	0	0	0	0	0	0	0	0	0	0	1.57573	0	0	0	0	0	0
Burkholderia_cepacia	0	0	0	0	0	0	0	0	0	0	0	0	0	0.419924	0.651198	1.0569	0	0	0	0	0	0	0	0.0751651	0	0	0	0	0.387722	0	0	1.7192	0	0	0	0	1.32482	0.925981	0	0	0	1.20885	0.823453	2.29502	0	0	0	0	0
Burkholderia_pseudomallei	0	0	0	0	0	0	0	0	0	0	0	0	0	0.357887	0.81609	0	0	0	0	0	0	0	0	0.0543004	0	0	0	0	0.668882	0	0	0	0	0	0	0	0	0	0	0	0	0	0.941888	0	0	0	0	0	0
Paraburkholderia_fungorum	0	0	0	0	0	0	0	0	0	0	0	0	0	0.404663	0	0	0	0	0	0	0	0	0	0.0655154	0	0	0	0	0.296185	0.761188	0	0	0	0	0.927359	0	0	0	0	0	0	0	0.527666	0	0	0	0	0	0
Paraburkholderia_pallida	0	0	0	0	0	0	0	0	0	0	0	0	0	0.242457	0	0.412243	0	0	0	0	0	0	0	0.0759047	0	0	0	0	0.342679	0.41638	0	0	0	0	0	0	0.573483	0	0.496303	0	0	0.470664	0.422942	0.702346	0	0	0	0	0
Pandoraea_sputorum	0	0	0	0	0	0	0	0	0	0	0	0	0	0.389239	0	0	0	0	0	0	0	0	0	0	0	0	0.342869	0	0	0	0	0	0	0	0	0	0	0.662057	0	0	0	0.470664	0.219117	0	0	0	0	0	0
Acidovorax_cattleyae	0	0	0	0	0	0	0	0	0	0	0	0	0	0.373648	0.668561	0.653799	0	0	0	0	0	0	0	0.0543004	0	0	0.429944	0	0.416988	0.41638	0	0	0	0.24034	0	0	0	0	0.665905	0	0	0.52968	0.683127	0.974414	0	0	0.347975	0	0
Comamonas_sp. Y33R10-2	0	0	0	0	0	0	0	0	0	0	0	0	0	0.464761	0	0	0	0	0	0	0	0	0	0	0	0	0	0	0.31185	0.359636	0	0	0	0	0	0	0	0	0	0	0	0	0.211277	0	0	0	0	0	0
Comamonas_odontotermitis	0	0	0	0	0	0	0	0	0	0	0	0	0	0.357887	0.296532	0.412243	0	0	0	0	0	0	0	0.0625333	0	0	0.324805	0	0.248142	0.443937	0	0	0	0.340932	0	0	0	0	0	0	0	0.548828	0.625299	1.10957	0	0	0	0	0
Comamonas_piscis	0	0	0	0	0	0	0	0	0	0	0	0	0	0.341952	0	0.504828	0	0	0	0	0	0	0	0.017045	0	0	0.2502	0	0.198444	1.76277	0	0	0	0.64629	0	0	0	0	0	0	0	0.322777	0.422942	0.785452	0	0	0	0	0
Rhodoferax_sp. MIZ03	0	0	0	0	0	0	0	0	0	0	0	0	0	0.389239	0.424689	0	0	0	0	0	0	0	0	0.0124163	0	0	0	0	0.231766	0.470977	0	0	0	0	0	0	0	0	0	0	0	0.254441	0.310018	0	0	0	0	0	0
Rhodoferax_antarcticus	0	0	0	0	0	0	0	0	0	0	0	0	0	0.309543	0.444983	0	0	0	0	0	0	0	0	0.0231936	0	0	0.211398	0	0	0	0	0	0	0	0	0	0	0	0	0	0	0	0.521339	0	0	0	0	0	0
Serpentinimonas_maccroryi	0	0	0	0	0	0	0	0	0	0	0	0	0	0.259523	0.296532	0.751512	0	0	0	0	0	0	0	0.0131888	0	0	0.306513	0	0.445671	0	0	1.05838	0	0	0	0	0	0.368677	0.583595	0	0	0.567724	0.495749	0.864031	0	0	0	0	0
Tepidimonas_taiwanensis	0	0	0	0	0	0	0	0	0	0	0	0	0	0.259523	0.784585	0.878065	0	0	0	0	0	0	0	0.0224265	0	0	0.619697	0	0.704923	0.965139	0	0.398797	0	0	0	0	0	0.821813	0.976606	0	0	0.824967	0.765741	0.93855	0	0	0.26853	0	0
Massilia_sp. DM-R-R2A-13	0	0	0	0	0	0	0	0	0	0	0	0	0	0.293062	0.61583	0.633436	0	0	0	0	0	0	0	0.0231936	0	0	0.306513	0	0.372864	0.41638	0	0	0	0.606429	0	0	0.428406	0	0	0	0	0.52968	0.625299	0.974414	0	0	0	0	0
Pseudoduganella_plicata	0	0	0	0	0	0	0	0	0	0	0	0	0	0.341952	0.561099	0.459278	0	0	0	0	0	0	0	0.0185846	0	0	0.527938	0	0.31185	0.739113	0	0	0	0.353027	0	0	0	0	0	0	0	0.429934	0.48928	0.864031	0	0	0	0	0
Janthinobacterium_agaricidamnosum	0	0	0	0	0	0	0	0	0	0	0	0	0	0.493897	0.27402	0	0	0	0	0	0	0	0	0.0270233	0	0	0.949406	0	0.728459	1.03928	0	0	0	0.400417	0	0	0	0	0.435029	0	0	0	0.482782	0	0	0	0	0	0
Janthinobacterium_sp. LM6	0	0	0	0	0	0	0	0	0	0	0	0	0	0.325838	0	0.878065	0	0	0	0	0	0	0	0.0913496	0	0	0	0	0.445671	0.984034	0	0	0	0	0	0	0	0.777945	0	0	0	0	0.476254	0	0	0	0	0	0
Collimonas_fungivorans	0	0	0	0	0	0	0	0	0	0	0	0	0	0.309543	0	0.504828	0	0	0	0	0	0	0	0.0308427	0	0	0.496007	0	0.402429	0	0	0	0	0	0	0	0	0	0.465992	0	0	0.470664	0.226915	0	0	0	0	0	0
Collimonas_arenae	0	0	0	0	0	0	0	0	0	0	0	0	0	0.225187	0	0.338684	0	0	0	0	0	0	0	0.0155038	0	0	0.342869	0	0	0	0	0	0	0	0	0	0.315051	0	0	0	0	0.277581	0.495749	0.901772	0	0	0	0	0
Noviherbaspirillum_sp. UKPF54	0	0	0	0	0	0	0	0	0	0	0	0	0	0.207707	0	0.338684	0	0	0	0	0	0	0	0.00932225	0	0	0.342869	0	0.327347	0.523583	0	0	0	0.214056	0	0	0	0	0	0	0	0.640929	0.449844	0.658925	0	0	0	0	0
Achromobacter_insolitus	0	0	0	0	0	0	0	0	0	0	0	0	0	0.341952	0.404104	0.653799	0	0	0	0	0	0	0	0.0155038	0	0	0.496007	0	0.280348	0.359636	0	0	0	0	0	0	0.338446	0	0	0	0	0.344854	0.353407	0	0	0	0	0	0
Bordetella_flabilis	0	0	0	0	0	0	0	0	0	0	0	0	0	0.27639	0.251152	0	0	0	0	0	0	0	0	0.0407263	0	0	0.324805	0	0	0	0	0	0	0	0	0	0	0	0	0	0	0	0.353407	0	0	0	0	0	0
Bordetella_bronchialis	0	0	0	0	0	0	0	0	0	0	0	0	0	0.373648	0	0.527075	0	0	0	0	0	0	0	0.0810714	0	0	0.324805	0	0.487655	0	0	0	0	0	0	0	0	0	0	0	0	0.388022	0.514984	0	0	0	0	0	0
Bordetella_genomosp. 13	0	0	0	0	0	0	0	0	0	0	0	0	0	0.293062	0.444983	0	0	0	0	0	0	0	0	0.020891	0	0	0	0	0.327347	0.549184	0	0	0	0.365021	0	0	0	0	0	0	0	0.40913	0.642892	0.785452	0	0	0	0	0
Chromobacterium_violaceum	0	0	0	0	0	0	0	0	0	0	0	0	0	0.419924	0	0	0	0	0	0	0	0	0	0.0595449	0	0	0	0	0	0	0	0	0	0	0	0	0	0	0	0	0	0	0.226915	0	0	0	0	0	0
Vogesella_sp. LIG4	0	0	0	0	0	0	0	0	0	0	0	0	0	0.293062	0	0	0	0	0	0	0	0	0	0.0535496	0	0	0	0	0	0	0	0	0	0	0	0	0.291271	0	0	0	0	0	0.195468	0	0	0	0	0	0
Aquitalea_aquatilis	0	0	0	0	0	0	0	0	0	0	0	0	0	0.242457	0	0	0	0	0	0	0	0	0	0	1.10885	0	0.287985	0	0	0	0	0	0	0	0	0	0.428406	0	0	0	0	0	0.23467	0	0	0	0	0	0
Chitinolyticbacter_meiyuanensis	0	0	0	0	0	0	0	0	0	0	0	0	0	0.293062	0	0.338684	0	0	0	0	0	0	0	0.0155038	0	0	0	0	0	0	0	0	0	0	0	0	0	0	0	0	0	0.366599	0.138731	0.702346	0	0	0	0	0
Sandaracinus_amylolyticus	0	0	0	0	0	0	0	0	0	0	0	0	0	0.190013	0.523423	0.751512	0	0.68123	0	0	0	0	0	0.0565504	0	0	0.342869	0	0.581113	0.599061	0	0	0	0.214056	0	0	0.858792	0.709535	0.525991	1.10015	0	0.52968	0.956031	0.974414	0	0	0.363352	0	0
Pyxidicoccus_sp. SCPEA002	0	0	0	0	0	0	0	0	0	0	0	0	0	0.293062	0.362033	0.363623	0	0	0	0	0	0	0	0.106631	0	0	0	0	0.231766	0	0	0	0	0	0	0	0	0	0	0	0	0.322777	0.353407	0	0	0	0	0	0
Archangium_gephyra	0	0	0	0	0	0	0	0	0	0	0	0	0	0.27639	0	0.338684	0	0	0	0	0	0	0	0.0131888	0	0	0.2502	0	0	0	0	0	0	0.457546	0	0	0	0	0	0	0	0.300356	0.395529	0.974414	0	0	0.26853	0	0
Bacteriovorax_stolpii	0	0	0	0	0	0	0	0	0	0	0	0	0	0.259523	0	0	0	0	0	0	0	0	0	0	0	0	0	0	0	0	0	0	0	0	0	0	0	0	0	0	0	0	0	0	0	1.47357	0	0	0
Filimonas_lacunae	0	0	0	0	0	0	0	0	0	0	0	0	0	0.293062	0	0.435952	0	0.88355	0	0	0	0	0	0.0116434	0	0	0.269216	0	0	0.523583	0	0	0	0	0	0	1.89735	1.29622	0.81765	0	0	0.586377	0.601503	0.93855	0	0	0	0	0
Sphingobacterium_thalpophilum	0	0	0	0	0	0	0	0	0	0	0	0	0	0.389239	0	0	0	0	0	0	0	0	0	0.0185846	0	0	0	0	0	0	0	0	0	0	0	0	0	0	0	0	0	0	0.138731	0	0	0	0	0	0
Hymenobacter_sp. PAMC 26554	0	0	0	0	0	0	0	0	0	0	0	0	0	0.309543	0	0.843025	0	0	0	0	0	0	0	0.0100964	0	0	0	0	0.693009	0.49752	0	0	0	0.365021	0	0	0	0	0	0	0	0	0.16332	0	0	0	0	0	0
Luteitalea_sp. TBR-22	0	0	0	0	0	0	0	0	0	0	0	0	0	0.293062	0.362033	0.313307	0	0	0	0	0	0	0	0	0	0	0	0	0	0	0	0.624141	0	0	0	0	0	0	0.465992	0	0	0.277581	0.388593	0	0	0.946484	0.347975	0	0
Halorubrum_trapanicum	0	0	0	0	0	0	0	0	0	0	0	0	0	0.373648	0	0	0	0	0	0	0	0	0	0.352907	0	0	0	0	0	0	0	0	0	0	0	0	0	0	0	0	0	0	0	0	0	0	0	0	0
Wumptrevirus_WMP3	0	0	0	0	0	0	0	0	0	0	0	0	0	0.464761	0.251152	0	0	0	0	0	0	0	0	0.210642	0	0	0	0	0	0	0	0	0	0	0	0	0	0	0	0	0	0	0.502189	0	0	0	0.26853	0	0
Sphingomonas_sp. SH	0	0	0	0	0	0	0	0	0	0	0	0	0	0	2.09447	2.45317	0	0	0	0	0	0	0	0.133878	0	0	2.07701	0	1.15049	0	0	0	0	0	0	0	3.22634	3.51464	0	0	0	2.62052	3.28165	3.09997	0	0	0	0	0
Sphingomonas_piscis	0	0	0	0	0	0	0	0	0	0	0	0	0	0	0.719432	0.482233	0	0	0	0	0	0	0	0.0308427	0	0	0.429944	0	0.248142	0.359636	0	0	0	0.160007	0	0	0.758296	1.00422	0.555081	0	0	0.567724	0.878945	0.567956	0	1.25747	0.184453	0	0
Sphingomonas_sediminicola	0	0	0	0	0	0	0	0	0	0	0	0	0	0	0.444983	0.435952	0	0.734532	0	0	0	0	0	0.0185846	0	0	0.412944	0	0.296185	0	0	0	1.27734	0.24034	0	0	0.612388	0.777945	0.403388	0	0	0	0.595492	0.658925	0	0	0	0	0
Sphingomonas_xanthus	0	0	0	0	0	0	0	0	0	0	0	0	0	0	0.404104	0.527075	0	0	0	0	0	0	0	0.0147325	0	0	0.574547	0	0.215201	0.716695	0	0	0	0.278888	0.604322	0	0.705295	1.14901	0.81765	0	0	0.254441	0.765741	0	0	0.825901	0	0	0
Sphingobium_sp. PAMC28499	0	0	0	0	0	0	0	0	0	0	0	0	0	0	1.13618	1.28289	0	0	0	0	0	0	0	0.0437538	0	0	1.00718	0	1.0039	1.58854	0	0	0	0.365021	0	0	1.1639	1.67672	1.46451	0	0	0	1.7509	0	0	0	0	0	0
Sphingobium_chlorophenolicum	0	0	0	0	0	0	0	0	0	0	0	0	0	0	0.383222	0	0	0	0	0	0	0	0	0.0231936	0	0	0.543642	0	0.402429	0.623368	0	0	0	0	0.818077	0	0.775539	0.96563	0.611557	0	0	0.450443	1.19341	1.34696	0	0	0	0	0
Novosphingobium_sp. KA1	0	0	0	0	0	0	0	0	0	0	0	0	0	0	1.08537	1.14585	0	0	3.6804	0	0	0	0	0.106631	2.69922	0	1.34854	0	1.44853	1.49942	0	0	0	0	0	0	1.72168	1.65263	1.28515	0	0	1.48219	1.76704	0	0	0	0	0	0
Sphingorhabdus_lacus	0	0	0	0	0	0	0	0	0	0	0	0	0	0	0.296532	0.482233	0	0.88355	0	0	0	0	0	0.0155038	0	0	0.663477	0	0.198444	0	0	0	0	0	0	0	0.428406	0.454785	0.555081	0	0	0.429934	0.637052	0	0	0	0	0	0
Sphingomicrobium_flavum	0	0	0	0	0	0	0	0	0	0	0	0	0	0	0.27402	0.548983	0	0	0	0	0	0	0	0.0247267	0	0	0.527938	0	0	0	0	0	0	0	0	0	0.573483	0.685991	0	0	0	0.322777	0.666021	0.658925	0	0	0	0	0
Sphingomicrobium_aestuariivivum	0	0	0	0	0	0	0	0	0	0	0	0	0	0	0.251152	0.435952	0	0	0	0	0	0	0	0	0	0	0	0	0.387722	0	0	0	0	0.146173	0	0	0.631454	0.536041	0	0	0	0.344854	0.219117	0	0	0.946484	0	0	0
Citromicrobium_sp. JL477	0	0	0	0	0	0	0	0	0	0	0	0	0	0	0.362033	0	0	0	0	0	0	0	0	0.0285523	0	0	0.429944	0	0.280348	0	0	0	0	0	0	0	1.02661	0.685991	0.525991	0	0	0	0.754995	0.785452	0	0	0	0	0
Hankyongella_ginsenosidimutans	0	0	0	0	0	0	0	0	0	0	0	0	0	0	0.27402	0.713217	0	0	0	0	0	0	0	0.0155038	0	0	0.429944	0	0	0.359636	0	0	0	0	0	0	0.758296	1.11415	0.525991	0.985773	0	0.429934	0.749592	0	0	0	0	0	0
Erythrobacter_sp. 3-20A1M	0	0	0	0	0	0	0	0	0	0	0	0	0	0	0.484736	0.570565	0	0	0	0	0	0	0	0.0155038	0	0	0	0	0.372864	0	0	0	0	0	0	0	0.740844	0.662057	0	0	0	0	0.607489	0	0	0	0	0	0
Erythrobacter_sp. SDW2	0	0	0	0	0	0	0	0	0	0	0	0	0	0	0.251152	0.313307	0	0	0	0	0	0	0	0.00854769	0	0	0.306513	0	0.248142	0	0	0	0	0	0	0	0.740844	0.536041	0	0	0	0	0.429715	0	0	0	0	0	0
Erythrobacter_mangrovi	0	0	0	0	0	0	0	0	0	0	0	0	0	0	0.340528	0	0	0	0	0	0	0	0	0	0	0	0	0	0	0	0	0	0	0	0	0	0.450046	0.482382	0	0	0	0	0.31734	0	0	0	0	0	0
Erythrobacter_litoralis	0	0	0	0	0	0	0	0	0	0	0	0	0	0	0.27402	0.825181	0	0	0	0	0	0	0	0.0640251	0	0	0.760743	0	0.473796	0.825457	0	0	0	0	0	0	0.723179	0.864387	0.954942	0	0	0.344854	0.833703	0	0	1.11034	0	0	0
Porphyrobacter_sp. CACIAM 03H1	0	0	0	0	0	0	0	0	0	0	0	0	0	0	0.561099	0.693682	0	0.785934	0	0	0	0	0	0.020891	0	0	0.574547	0	0.248142	0	0	0	0	0.17371	0	0	0.593067	1.02313	0	0	0	0.322777	0.514984	0	0	1.05776	0	0	0
Porphyrobacter_sp. ULC335	0	0	0	0	0	0	0	0	0	0	0	0	0	0	0.340528	0.459278	0	0	0	0	0	0	0	0.0116434	0	0	0	0	0.31185	0	0	0	0	0	0	0	0.631454	0.843257	0	0	0	0	0.436456	0	0	0	0	0	0
Porphyrobacter_sp. HT-58-2	0	0	0	0	0	0	0	0	0	0	0	0	0	0	0.296532	0.313307	0	0.734532	0	0	0	0	0	0.0876872	0	0	0	0	0	0	0	0	0	0	0	0	0.513084	0.612964	0	0	0	0	0.469697	0	0	0	0	0	0
Croceicoccus_sp. Ery5	0	0	0	0	0	0	0	0	0	0	0	0	0	0	0.561099	0	0	0	0	0	0	0	0	0.0361731	0	0	0.691943	0	0.459802	0	0	0	0	0	0	0	0.9221	0	0	0	0	0	0.711194	0	0	0	0	0	0
Qipengyuania_sp. SS22	0	0	0	0	0	0	0	0	0	0	0	0	0	0	0.340528	0.412243	0	0	0	0	0	0	0	0.0116434	0	0	0	0	0	0	0	0	0	0	0.668694	0	0.361467	0.482382	0	0	0	0	0.381624	0.785452	0	0.887452	0	0	0
Qipengyuania_seohaensis	0	0	0	0	0	0	0	0	0	0	0	0	0	0	0.424689	0.412243	0	0	0	0	0	0	0	0.0193538	0	0	0	0	0	0	0	0	0	0	0	0	0	0.536041	0	0	0	0	0.250058	0	0	0	0	0	0
Altererythrobacter_sp. B11	0	0	0	0	0	0	0	0	0	0	0	0	0	0	0.340528	0.825181	0	0	0	0	0	0	0	0.0124163	0	0	0.479773	0	0.541799	0.443937	0	0	0	0.266153	1.12384	0	0.338446	0.536041	0.692331	0	0	0.388022	0.776407	1.04357	0	1.16107	0	0	0
Bradyrhizobium_sp. LCT2	0	0	0	0	0	0	0	0	0	0	0	0	0	0	0.651198	0.570565	0	3.39717	0	0	0	0	0	0.0247267	0	0	0.82641	0	0.445671	0.647272	3.11894	0	1.79056	0	1.95561	3.06732	2.86078	2.70171	2.36044	2.88214	0	0.658664	1.18943	1.70813	0	2.59028	0	0	0
Nitrobacter_winogradskyi	0	0	0	0	0	0	0	0	0	0	0	0	0	0	0.27402	0	0	0	0	0	0	0	0	0	0	0	0.211398	0	0.416988	0	0	0	0	0	0	0	0	0	0	0	0	0.277581	0.23467	0	0	0	0	0	0
Microvirga_sp. R24	0	0	0	0	0	0	0	0	0	0	0	0	0	0	0.27402	0.313307	0	0	0	0	0	0	0	0.00777272	0	0	0	0	0.35785	0.523583	0	0	0	0	0	0	0.593067	0.709535	0	0	0	0.490605	0.324626	0	0	0.946484	0.184453	0	0
Microvirga_ossetica	0	0	0	0	0	0	0	0	0	0	0	0	0	0	0.340528	0.693682	0	0	0	0	0	0	0	0.0262581	0.855764	0	0	0	0.459802	0	0	0	0	0.146173	0	0	0.612388	0.42665	0.465992	0.985773	0	0.322777	0.422942	0.744497	0	0.825901	0.378567	0	0
Microvirga_thermotolerans	0	0	0	0	0	0	0	0	0	0	0	0	0	0	0.251152	0.548983	0	0.974977	0	0	0	0	0	0.0139609	0	0	0.67778	0	0.402429	0.693923	0	0	0	0	0.571026	0	0.315051	0.843257	0.611557	0	0	0.52968	0.395529	0.658925	0	0.946484	0	0	0
Neorhizobium_galegae	0	0	0	0	0	0	0	0	0	0	0	0	0	0	0.444983	0.527075	0	0	0	0	0	0	0	0.107355	0	0	0.306513	0	0.416988	0.359636	0	0	0	0.214056	0	0	0.792578	0.509461	0.743772	0	0	0.40913	0.482782	1.04357	0	0.887452	0	0	0
Shinella_sp. H4-D48	0	0	0	0	0	0	0	0	0	0	0	0	0	0	0.296532	0	0	0	0	0	0	0	0	0.0147325	0	0	0	0	0	0	0	0	0	0	0	0	0.513084	0	0	0	0	0	0.13044	0	0	0	0	0	0
Ensifer_sp. PDNC004	0	0	0	0	0	0	0	0	0	0	0	0	0	0	0.296532	0.412243	0	0	0	0	0	0	0	0.0543004	0	0	0	0	0.231766	0	0	0	0	0	0	0	0.338446	0	0	0	0	0.429934	0.29526	0	0	0	0	0	0
Ensifer_mexicanus	0	0	0	0	0	0	0	0	0	0	0	0	0	0	0.27402	0	0	0	0	0	0	0	0	0	0	0	0	0	0	0	0	0	0	0	0	0	0	0	0	0	0	0	0.302658	0.785452	0	0	0	0	0
Rhodoplanes_sp. Z2-YC6860	0	0	0	0	0	0	0	0	0	0	0	0	0	0	0.668561	0.287475	0	0	0	0	0	0	0	0.027788	0	0	0.527938	0	0.402429	0.443937	0	0	0	0	0	0	0.612388	0.482382	0.435029	0	0	0.886467	0.631187	0.901772	0	0	0.26853	0	0
Rhodomicrobium_vannielii	0	0	0	0	0	0	0	0	0	0	0	0	0	0	0.484736	0.459278	0	0	0	0	0	0	0	0.020891	0	0	0	0	0	0.523583	0	0	0	0	0	0	0.361467	0.368677	0	0	0	0.510275	0.187498	0.658925	0	0	0	0	0
Filomicrobium_Candidatus Filomicrobium marinum	0	0	0	0	0	0	0	0	0	0	0	0	0	0	0.444983	0.287475	0	0	0	0	0	0	0	0.0185846	0	0	0.649031	0	0.31185	0	0	0	0	0	0	0	0.291271	0	0	0	0	0	0.416138	0	0	0	0	0	0
Methyloceanibacter_sp. wino2	0	0	0	0	0	0	0	0	0	0	0	0	0	0	0.318698	0	0	0	0	0	0	0	0	0.0131888	0	0	0.446746	0	0	0	0	0	0	0	0	0	0.315051	0	0	0	0	0	0.242385	0	0	0	0	0	0
Mesorhizobium_sp. 8	0	0	0	0	0	0	0	0	0	0	0	0	0	0	0.362033	0	0	0	0	0	0	0	0	0.0108701	0	0	0.269216	0	0.231766	0	0	0	0	0	0	0	0.338446	0.587776	0.583595	2.49998	0	0.429934	0.272836	0	0	0	0.665812	0	0
Mesorhizobium_sp. L-2-11	0	0	0	0	0	0	0	0	0	0	0	0	0	0	0.906677	0	0	0	0	0	0	0	0	0	0	0	0	0	0	0	0	0	0	0	0	0	1.09689	1.72372	0.910614	0	0	0.693494	0.331875	0	0	0	0	0	0
Mesorhizobium_sp. PAMC28654	0	0	0	0	0	0	0	0	0	0	0	0	0	0	0.362033	0	0	0	0	0	0	0	0	0.0193538	0	0	0	0	0.198444	0	0	0	0	0	0	0	0	0.56214	0	0	0	0.429934	0.203394	0.785452	0	0	0	0	0
Mesorhizobium_amorphae	0	0	0	0	0	0	0	0	0	0	0	0	0	0	0.61583	0.412243	0	0	0	0	0	0	0	0	0	0	0.324805	0	0.280348	0	0	0	0	0	0	0	0	0.454785	0	0	0	0	0.31734	0	0	0	0	0	0
Mesorhizobium_erdmanii	0	0	0	0	0	0	0	0	0	0	0	0	0	0	0.735998	0	0	0	0	0	0	0	0	0	0	0	0.527938	0	0	0	0	0	0	0	0	0	0	0	0.665905	0	0	0.710598	0.469697	0	0	0	0	0	0
Mesorhizobium_opportunistum	0	0	0	0	0	0	0	0	0	0	0	0	0	0	0.633622	0	0	0	0	0	0	0	0	0.051295	0	1.2483	0	0	0	0	0	0	0	0	0	0	0.471366	0	0	0	0	0.548828	0.360513	0	0	0	0	0	0
Nitratireductor_sp. SY7	0	0	0	0	0	0	0	0	0	0	0	0	0	0	0.318698	0	0	0	0	0	0	0	0	0.027788	0	0	0.574547	0	0.215201	0	1.63513	0	0	0	0	0	0.428406	0.397955	0.435029	0	0	0	0.346265	0	0	0.887452	0.26853	0	0
Ancylobacter_polymorphus	0	0	0	0	0	0	0	0	0	0	0	0	0	0	0.768571	0.860651	0	1.1421	0	0	0	0	0	0.0231936	0	0	0.543642	0	0.593983	0	0	0	0	0.160007	0	0	1.01214	0.685991	0.768821	1.25632	0	0.658664	0.388593	0	0	0	0	0	0
Xanthobacter_sp. YC-JY1	0	0	0	0	0	0	0	0	0	0	0	0	0	0	0.668561	0	0	0.974977	0	0	0	0	0	0	0	0	0	0	0.593983	0	0	0	0	0.266153	0	0	0.740844	0.587776	0.81765	0	0	0.40913	0.353407	0	0	0	0	0	0
Starkeya_novella	0	0	0	0	0	0	0	0	0	0	0	0	0	0	0.651198	0.459278	0	0	0	0	0	0	0	0.0201226	0	0	0.306513	0	0.431401	0	0	0	0	0	0	0	0.593067	0.509461	0.665905	0	0	0.567724	0.310018	0.825276	0	0	0	0	0
Methylocystis_sp. MJC1	0	0	0	0	0	0	0	0	0	0	0	0	0	0	0.27402	0	0	0	0	0	0	0	0	0.0300796	0	0	0.230929	0	0.296185	0	0	0	0	0	0	0	0	0.662057	0	0	0	0	0.226915	0	0	0	0	0	0
Methylocystis_rosea	0	0	0	0	0	0	0	0	0	0	0	0	0	0	0.404104	0.673878	0	0	0	0	0	0	0	0	0	0	0	0	0	0	0	0	0	0	0	0	0.687186	0	0	0	0	0	0.310018	0	0	0	0	0	0
Pannonibacter_phragmitetus	0	0	0	0	0	0	0	0	0	0	0	0	0	0	0.735998	0.612782	0	0	0	0	0	0	0	0.0346521	0	0	0.342869	0	0.372864	0.693923	0	0	0	0	0.604322	0	0.428406	0.777945	0	0	0	0.470664	0.577308	0.825276	0	0	0.347975	0	0
Labrenzia_sp. VG12	0	0	0	0	0	0	0	0	0	0	0	0	0	0	0.318698	0	0	0	0	0	0	0	0	0.0361731	0	0	0	0	0	0	0	0	0	0	0	0	0.315051	0	0	0	0	0.450443	0.257691	0	0	0	0	0	0
Stappia_indica	0	0	0	0	0	0	0	0	0	0	0	0	0	0	0.296532	0.570565	0	0	0	0	0	0	0	0.0270233	0	0	0.446746	0	0.327347	0.41638	0	0	0	0	0.636867	0	0.650272	0.368677	0	0	0	0.586377	0.48928	0.825276	0	0	0	0	0
Blastochloris_tepida	0	0	0	0	0	0	0	0	0	0	0	0	0	0	0.340528	0.693682	0	0.734532	0	0	0	0	0	0.0625333	0	0	0.527938	0	0.327347	0.388287	0	0	0	0	0	0	0.952742	0.454785	0.496303	0.861541	0	0.40913	0.409301	0.614157	0	1.05776	0	0	0
Nordella_sp. HKS 07	0	0	0	0	0	0	0	0	0	0	0	0	0	0	0.523423	0.363623	0	0	0	0	0	0	0	0.020891	0.760471	0	0.2502	0	0.280348	0.41638	0	0	0	0	0.979045	0	0.55363	0.42665	0	0	0	0.429934	0.601503	0.744497	0	0	0	0	0
Methylocella_silvestris	0	0	0	0	0	0	0	0	0	0	0	0	0	0	0.318698	0.338684	0	0	0	0	0	0	0	0.0116434	0	0	0	0	0.231766	0.41638	0	0	0	0	0	0	0.471366	0.454785	0	0	0	0.40913	0.280349	0	0	0	0	0	0
Caulobacter_vibrioides	0	0	0	0	0	0	0	0	0	0	0	0	0	0	1.20919	0.570565	0	0	0	0	0	0	0	0.0254926	1.25586	0	0.663477	0	0.487655	0.443937	0	0	0	0.278888	0	0	0.631454	0.662057	0.768821	0	0	0.567724	0.997648	0.785452	0	1.51316	0	0	0
Caulobacter_flavus	0	0	0	0	0	0	0	0	0	0	0	0	0	0	0.784585	0.912273	0	0	0	0	0	0	0	0.00854769	0	0	0.306513	0	0.342679	0.574338	0	0.594025	0	0.17371	0.502037	0	0	0.587776	0.496303	0	0	0.300356	0.565057	0.744497	0	0	0	0	0
Caulobacter_henricii	0	0	0	0	0	0	0	0	0	0	0	0	0	0	0.251152	0	0	0	0	0	0	0	0	0.0437538	0	0	0	0	0	0	0	0	0	0	0	0	0.267092	0	0	0	0	0	0.226915	0	0	0	0	0	0
Phenylobacterium_sp. LH3H17	0	0	0	0	0	0	0	0	0	0	0	0	0	0	0.340528	0.591828	0	0	0	0	0	0	0	0.0369329	0	0	0.36071	0	0	0	0	0	0	0	0	0	0	0	0.932948	0	0	0.300356	0.436456	0.864031	0	0	0	0	0
Phenylobacterium_zucineum	0	0	0	0	0	0	0	0	0	0	0	0	0	0	0.251152	0.860651	0	0	0	0	0	0	0	0.0595449	0	0	0.463354	0	0	0	0	0	0	0	0	0	0.513084	0.454785	0	0	0	0.450443	0.771084	0.702346	0	0	0	0	0
Paracoccus_suum	0	0	0	0	0	0	0	0	0	0	0	0	0	0	0.504209	0.287475	0	0	0	0	0	0	0	0.020891	0	0	0.306513	0	0.445671	0.388287	0	0.563267	0	0.160007	0	0	0	0	0	0	0	0.490605	0.287824	0	0	0	0	0	0
Paracoccus_tegillarcae	0	0	0	0	0	0	0	0	0	0	0	0	0	0	0.383222	0	0	0	0	0	0	0	0	0.00854769	0	0	0	0	0.280348	0	0	0	0	0	0	0	0	0	0	0	0	0	0.187498	0	0	1.11034	0	0	0
Falsirhodobacter_sp. PG104	0	0	0	0	0	0	0	0	0	0	0	0	0	0	0.921237	0.287475	0	0	0	0	0	0	0	0	0	0	0	0	0.198444	0.49752	0	0	0	0	0	0	0.428406	0	0	0	0	0.277581	0.16332	0	0	0	0	0	0
Pacificitalea_manganoxidans	0	0	0	0	0	0	0	0	0	0	0	0	0	0	0.484736	0	0	0	0	0	0	0	0	0.0825442	0	0	0	0	0.248142	0	0	0	0	0	0	0	0.406436	0.482382	0.665905	0	0	0	0.443166	0	0	0	0	0	0
Pukyongiella_litopenaei	0	0	0	0	0	0	0	0	0	0	0	0	0	0	0.464997	0	0	0	0	0	0	0	0	0.0116434	0	0	0	0	0.231766	0	0	0	0	0	0	0	0	0	0	0	0	0.548828	0.16332	0	0	0	0	0	0
Pseudosulfitobacter_pseudonitzschiae	0	0	0	0	0	0	0	0	0	0	0	0	0	0	0.921237	0	0	0	0	0	0	0	0	0.0293162	0	0	0	0	0.35785	0	0	0	0	0.304027	0	0	0	0	0	0	0	0.548828	0.23467	0	0	0	0	0	0
Leisingera_sp. BMJM1	0	0	0	0	0	0	0	0	0	0	0	0	0	0	0.464997	0	0	0	0	0	0	0	0	0	0	0	0	0	0	0	0	0	0	0	0	0	0	0.732701	0	0	0	0	0.219117	0	0	0	0	0	0
Leisingera_aquaemixtae	0	0	0	0	0	0	0	0	0	0	0	0	0	0	0.464997	0.482233	0	0	0	0	0	0	0	0.020891	0	0	0	0	0	0	0	0	0	0	0	0	0	0	0	0	0	0.366599	0.374622	0	0	0	0	0	0
Roseobacter_denitrificans	0	0	0	0	0	0	0	0	0	0	0	0	0	0	0.296532	0	0	0	0	0	0	0	0	0	0	0	0	0	0.18149	0	0	0	0	0	0	0	0	0	0	0	0	0	0	0	0	0	0	0	0
Jannaschia_sp. W003	0	0	0	0	0	0	0	0	0	0	0	0	0	0	0.27402	0	0	0	0	0	0	0	0	0.0100964	0	0	0	0	0.668882	0	0	0	0	0.17371	0	0	0.267092	0	0	0	0	0	0.272836	0	0	0	0	0	0
Komagataeibacter_xylinus	0	0	0	0	0	0	0	0	0	0	0	0	0	0	0.800424	0	0	0	0	0	0	0	0	0.0270233	0	0	0	0	0	0	0	0	0	0	0	0	0	0	0	0	0	0.824967	0.469697	0	0	0	0	0	0
Komagataeibacter_europaeus	0	0	0	0	0	0	0	0	0	0	0	0	0	0	0.424689	0	0	0	0	0	0	0	0	0	0	0	0	0	0	0	0	0	0	0	0	0	0	0	0	0	0	0	0	0	0	0	0	0	0
Roseococcus_microcysteis	0	0	0	0	0	0	0	0	0	0	0	0	0	0	0.542384	0.860651	0	0	0	0	0	0	0	0.0224265	0	0	0.649031	0	0.280348	0.41638	0	0	0	0.412025	0	0	0.291271	0.509461	0	0	0	0.490605	0.46311	0.901772	0	0	0.284773	0	0
Acetobacter_aceti	0	0	0	0	0	0	0	0	0	0	0	0	0	0	0.444983	0.633436	0	0	0	0	0	0	0	0.0354128	1.51136	0	0.634439	0	0	0	0	0	0	0	0	0	0.573483	1.00422	0	0	0	0	0.700032	0	0	0	0	0	0
Sediminicoccus_rosea	0	0	0	0	0	0	0	0	0	0	0	0	0	0	0.424689	0.633436	0	0	0	0	0	0	0	0.0201226	0	0	0.463354	0	0.215201	0	0	0	0	0.24034	0	0	0.315051	0	0	0	0	0.344854	0.302658	0.614157	0	0	0	0	0
Azospirillum_brasilense	0	0	0	0	0	0	0	0	0	0	0	0	0	0	1.04606	1.04153	0	1.69286	0	0	0	0	0	0.0699771	0	0	0	0	0.944842	0	0	0	0	0.423541	0	0	0.687186	1.00422	1.19562	2.14773	0	1.10919	0.61345	1.59749	0	0	0	0	0
Azospirillum_thiophilum	0	0	0	0	0	0	0	0	0	0	0	0	0	0	0.404104	0.693682	0	0	0	0	0	0	0	0.0201226	0	0	0	0	0.264335	0	0	0	0	0	0	0	0.384127	0.612964	0	0	0	0.676184	0.265283	1.00941	0	0	0	0	0
Skermanella_sp. TT6	0	0	0	0	0	0	0	0	0	0	0	0	0	0	0.61583	0	0	0	0	0	0	0	0	0.0602926	0	0	0.463354	0	0.416988	0	0	0	0	0	0	0	0.775539	0.821813	0	0	0	0.658664	0.402431	1.55075	0	0	0	0	0
Hypericibacter_adhaerens	0	0	0	0	0	0	0	0	0	0	0	0	0	0	0.633622	0.570565	0	0	0	0	0	0	0	0.0475293	0	0	0.559178	0	0.416988	0.886983	0	0	0	0	0	0	0.450046	1.29622	0	0	0	1.04321	0.666021	1.45245	0	0	0	0	0
Hypericibacter_terrae	0	0	0	0	0	0	0	0	0	0	0	0	0	0	0.464997	0.693682	0	0	0	0	0	0	0	0.0124163	0	0	0.306513	0	0.248142	0.388287	0	0	0	0	0	0	0.809419	0.709535	0.611557	0	0	0.693494	0.565057	1.57431	0	0	0	0	0
Magnetospirillum_magneticum	0	0	0	0	0	0	0	0	0	0	0	0	0	0	0.651198	0.482233	0	0	0	0	0	0	0	0.0262581	0	0	0.463354	0	0	0	0	0	0	0	0	0	0	0.509461	0	0	0	0.388022	0.409301	1.00941	0	0	0	0	0
Magnetospirillum_gryphiswaldense	0	0	0	0	0	0	0	0	0	0	0	0	0	0	0.318698	0.388138	0	0	0	0	0	0	0	0.0224265	0	0	0.306513	0	0	0.693923	0	0	0	0	0.502037	0	0.668847	0	0	0	0	0.366599	0.353407	0.864031	0	0	0	0	0
Rhodospirillum_rubrum	0	0	0	0	0	0	0	0	0	0	0	0	0	0	0.484736	0.504828	0	0	0	0	0	0	0	0.00854769	0	0	0	0	0	0.574338	0	0	0	0	0	0	0.593067	0.685991	0	0	0	0.548828	0.29526	0	0	0	0	0	0
Nisaea_acidiphila	0	0	0	0	0	0	0	0	0	0	0	0	0	0	0.27402	0.313307	0	0	0	0	0	0	0	0	0	0	0.211398	0	0	0	0	0	0	0	0	0	0.492376	0.509461	0	0	0	0.470664	0.324626	1.20323	0	0	0	0	0
Aquisalinus_flavus	0	0	0	0	0	0	0	0	0	0	0	0	0	0	0.318698	0	0	0	0	0	0	0	0	0.020891	0	0	0	0	0	0	0	0	0	0	0	0	0	0.509461	0	0	0	0	0.226915	0.567956	0	0	0	0	0
Acinetobacter_sp. NyZ410	0	0	0	0	0	0	0	0	0	0	0	0	0	0	0.561099	0.693682	0	0	0	0	0	0	0	0.0323677	0	0	0.324805	0	0	0.599061	0	0	0	2.29356	0	0	0	0	0	0	0	0	0.242385	0	0	0	0	0	0
Acinetobacter_sp. WY4	0	0	0	0	0	0	0	0	0	0	0	0	0	0	0.633622	0	0	0	0	0	0	0	0	0	0	0	0	0	0	0	0	0	0	0	0	0	0	0	0	0	0	0	0	0	0	0	0	0	0
Acinetobacter_sp. NEB149	0	0	0	0	0	0	0	0	0	0	0	0	0	0	0.862095	0	0	0	0	0	0	0	0	0	0	0	0	0	0	0	0	0	0	0	0	0	0	0	0	0	0	0	0	0	0	0	0	0	0
Acinetobacter_sp. 10FS3-1	0	0	0	0	0	0	0	0	0	0	0	0	0	0	0.340528	0.388138	0	0	0	0	0	0	0	0	0	0	0	0	0	0	0	0	0	0	0	0	0	0	0	0	0	0	0	0	0	0	0	0	0
Acinetobacter_calcoaceticus	0	0	0	0	0	0	0	0	0	0	0	0	0	0	0.251152	0	0	0	0	0	0	0	0	0	0	0	0	0	0	0	0	0	0	0	0	0	0	0	0.371037	0	0	0	0.195468	0	0	0	0	0	0
Acinetobacter_variabilis	0	0	0	0	0	0	0	0	0	0	0	0	0	0	0.935651	0.388138	0	0	0	0	0	0	0	0.0224265	0	0	0	0	0	0	0	0	0	0	0	0	0	0	0	0	0	0	0.265283	0	0	0	0	0	0
Acinetobacter_pseudolwoffii	0	0	0	0	0	0	0	0	0	0	0	0	0	0	0.752377	0	0	0	0	0	0	0	0	0	0	0	0	0	0	0	0	0	0	0	0	0	0	0	0	0	0	0	0	0	0	0	0	0	0
Pseudomonas_oryzae	0	0	0	0	0	0	0	0	0	0	0	0	0	0	0.383222	0	0	0	0	0	0	0	0	0.0201226	0	0	0	0	0.18149	0	0	0	0	0.187285	0	0	0	0	0	0	0	0	0.195468	0.93855	0	0	0	0	0
Pseudomonas_luteola	0	0	0	0	0	0	0	0	0	0	0	0	0	0	0.362033	0	0	0	0	0	0	0	0	0	0	0	0	0	0	0	0	0	0	0	0	0	0	0	0	0	0	0	0	0	0	0	0	0	0
Pseudomonas_guangdongensis	0	0	0	0	0	0	0	0	0	0	0	0	0	0	0.340528	0	0	0	0	0	0	0	0	0.0108701	0	0	0	0	0.231766	0	0	0	0	0.187285	0	0	0	0	0	0	0	0	0.29526	0	0	0	0.218674	0	0
Halopseudomonas_sp. RR6	0	0	0	0	0	0	0	0	0	0	0	0	0	0	0.251152	0	0	0	0	0	0	0	0	0	0	0	0	0	0	0	0	0	0	0	0	0	0	0	0	0	0	0	0.0967928	0	0	0	0	0	0
Serratia_plymuthica	0	0	0	0	0	0	0	0	0	0	0	0	0	0	0.27402	0	0	0	0	0	0	0	0	0	0	0	0	0	0	0	0	0	0	0.898171	0	0	0	0	0	0	0	0	0.195468	0	0	0	0	0	0
Raoultella_ornithinolytica	0	0	0	0	0	0	0	0	0	0	0	0	0	0	0.735998	0	0	0	0	0	0	0	0	0	0	0	0.67778	0	3.43467	0	0	0	0	1.77421	0	0	0	0	0	0	0	0	0	0	0	0	0	0	0
Enterobacter_bugandensis	0	0	0	0	0	0	0	0	0	0	0	0	0	0	0.949923	0	0	0	0	0	0	0	0	0	0	0	0	0	0	0	0	0	0	0.227258	0	0	0	0	0	0	0	0	0	0	0	0	0	0	0
Citrobacter_freundii	0	0	0	0	0	0	0	0	0	0	0	0	0	0	0.484736	0	0	0	0	0	0	0	0	0.136716	0	0	10.6577	0	0	1.80589	0	0	0	2.8146	0	0	0	0	0	0	0	0	0.310018	0	0	0	0	0	0
Pantoea_eucrina	0	0	0	0	0	0	0	0	0	0	0	0	0	0	0.504209	0	0	0	0	0	0	0	0	0.0201226	0	0	0	0	0	0	0	0	0	0.616498	0	0	0	0	0	0	4.64957	0	0	0	0	0	0.184453	0	0
Pantoea_sp. Z09	0	0	0	0	0	0	0	0	0	0	0	0	0	0	0.318698	0	0	0	0	0	0	0	0	0.0100964	0	0	0	0	0	0.41638	0	0	0	0.821902	0	1.36359	0	0	0	0	0	0	0	0	0	0	0	0	0
Stenotrophomonas_sp. WZN-1	0	0	0	0	0	0	0	0	0	0	0	0	0	0	0.464997	0.363623	0	0	0	0	0	0	0	0	0	0	0	0	0	0	0	0	0	0	0	0	0	0	0	0	0	0	0	0	0	0	0	0	0
Stenotrophomonas_sp. 364	0	0	0	0	0	0	0	0	0	0	0	0	0	0	0.27402	0.504828	0	0	0	0	0	0	0	0.0124163	0	0	0	0	0.704923	0	0	0	0	2.27779	0	0	0	0	0	0	0	0	0.250058	0	0	0	0	0	0
Xanthomonas_sp. CFBP 8443	0	0	0	0	0	0	0	0	0	0	0	0	0	0	0.404104	0	0	0	0	0	0	0	0	0	0	0	0	0	0	0	0	0	0	0	0	0	0	0	0	0	0	0	0.272836	0	0	0	0	0	0
Thermomonas_brevis	0	0	0	0	0	0	0	0	0	0	0	0	0	0	0.579574	0	0	0	0	0	0	0	0	0	0	0	0.324805	0	0	0	0	0	0	0	0	0	0	0	0	0	0	0	0.346265	0	0	0	0	0	0
Luteimonas_sp. S4-F44	0	0	0	0	0	0	0	0	0	0	0	0	0	0	0.318698	0	0	0	0	0	0	0	0	0.0707194	0	0	0	0	0	0	0	0	0	0	0	0	0.315051	0	0	0	0	0	0.353407	0	0	0	0	0	0
Aerosticca_soli	0	0	0	0	0	0	0	0	0	0	0	0	0	0	0.362033	0	0	0	0	0	0	0	0	0.0100964	0	0	0.412944	0	7.46641	0	0	0	0	0	0	0	0	0	0	0	0	0	0.527666	0	0	0	0	0	0
Luteibacter_anthropi	0	0	0	0	0	0	0	0	0	0	0	0	0	0	0.340528	0	0	0	0	0	0	0	0	0.0262581	0.710355	0	0.287985	0	0	0	0	0	0	0	0	0	0	0	0	0	0	0	0.179484	0	0	0	0	0	0
Tahibacter_sp. W38	0	0	0	0	0	0	0	0	0	0	0	0	0	0	0.27402	0	0	0	0	0	0	0	0	0.0139609	0	0	0	0	0	0	0	0	0	0	0	0	0.267092	0	0	0	0	0.300356	0.195468	0	0	0	0	0	0
Cellvibrio_sp. KY-YJ-3	0	0	0	0	0	0	0	0	0	0	0	0	0	0	1.59248	0	0	0	0	0	0	0	0	0	0	0	0	0	0	0	0	0	0	0	0	0	0	0	0	0	0	0	0	0	0	0	0	0	0
Cellvibrio_sp. QJXJ	0	0	0	0	0	0	0	0	0	0	0	0	0	0	1.30112	0	0	0	0	0	0	0	0	0	0	0	0	0	0	0.716695	0	0	0	0	0	0	0	0	0	0	0	0	0	0	0	0	0	0	0
Cellvibrio_sp. KY-GH-1	0	0	0	0	0	0	0	0	0	0	0	0	0	0	0.464997	0	0	0	0	0	0	0	0	0	0	0	0	0	0	0.647272	0	0	0	0.291512	0	0	0	0	0	0	0	0	0	0	0	0	0	0	0
Cellvibrio_sp. PSBB023	0	0	0	0	0	0	0	0	0	0	0	0	0	0	0.362033	0	0	0	0	0	0	0	0	0	0	0	0	0	0	0.549184	0	0	0	0	0	0	0	0	0	0	0	0	0	0	0	0	0	0	0
Haemophilus_influenzae	0	0	0	0	0	0	0	0	0	0	0	0	0	0	0.251152	0	0	0	0	0	2.99888	0	0	0.120319	0	0	0.619697	0	0	0	0	0	0	0	0	0	1.92852	0	0	0	0	0	0.16332	0	0	0	0	0	0
Halomonas_tianxiuensis	0	0	0	0	0	0	0	0	0	0	0	0	0	0	0.484736	0	0	0	0	0	0	0	0	0.0108701	0	0	0	0	0	0	0	0	0	0	0	0	0	0	0	0	0	0	0.257691	0	0	0	0	0	0
Alcanivorax_sp. N3-2A	0	0	0	0	0	0	0	0	0	0	0	0	0	0	0.668561	0	0	0	0	0	0	0	0	0.0108701	0	2.48166	0	0	0	0	0	0	0	0	0	0	0	0	0	0	0	0.95983	0.13044	0	0	0	0.946676	0	0
Aeromonas_salmonicida	0	0	0	0	0	0	0	0	0	0	0	0	0	0	0.484736	0.412243	0	0	0	0	0	0	0	0.0270233	0	0	0	0	0	0	0	0	0	0	0	0	0	0	0	0	0	0	0.15517	0	0	0	0	0	0
Aeromonas_caviae	0	0	0	0	0	0	0	0	0	0	0	0	0	0	1.05928	0.962112	0	0	0	0	0	0	0	0	0	0	0	0	1.10626	0	0	0	0	0	0	0	0	0	0	0	0	0	0	0	0	0	0	0	0
Zobellella_denitrificans	0	0	0	0	0	0	0	0	0	0	0	0	0	0	0.340528	0	0	0	0	0	0	0	0	0	0	0	0	0	0	0	0	0	0	0	0	0	0	0	0	0	0	0.254441	0	0	0	0	0	0	0
Thioflavicoccus_mobilis	0	0	0	0	0	0	0	0	0	0	0	0	0	0	0.318698	0	0	0	0	0	0	0	0	0	0	0	0	0	0	0	0	0	0	0	0	0	0	0	0	0	0	0.429934	0.287824	0	0	0	0	0	0
Allochromatium_tepidum	0	0	0	0	0	0	0	0	0	0	0	0	0	0	0.296532	0	0	0	0	0	0	0	0	0	0	0	0	0	0.528452	0	0	0	0	0	0	0	0.361467	0	0	0	0	0	0.179484	0	0	0	0	0	0
Wenzhouxiangella_sp. AB-CW3	0	0	0	0	0	0	0	0	0	0	0	0	0	0	0.251152	0	0	0	0	0	0	0	0	0	0	0	0	0	0	0	0	0	0	0	0	0	0	0	0	0	0	0	0	0	0	0	0	0	0
Wenzhouxiangella_marina	0	0	0	0	0	0	0	0	0	0	0	0	0	0	0.251152	0	0	0	0	0	0	0	0	0.017045	0	0	0	0	0.18149	0	0	0	0	0	0	0	0	0	0	0	0	0	0	0	0	0	0	0	0
Flagellatimonas_centrodinii	0	0	0	0	0	0	0	0	0	0	0	0	0	0	0.404104	0.482233	0	0	0	0	0	0	0	0.0185846	0	0	0	0	0	0	0	0	0	0	0	0	0	0	0	0	0	0.388022	0.257691	0	0	0	0	0	0
Burkholderia_ubonensis	0	0	0	0	0	0	0	0	0	0	0	0	0	0	0.784585	1.1314	0	0	0	0	0	0	0	0.0445097	0	0	0.733615	0	0.327347	0	0	0	0	0.713501	0	0	1.12407	1.34213	0	0	0	0.856044	0.922812	1.77066	0	0	0	0	0
Burkholderia_metallica	0	0	0	0	0	0	0	0	0	0	0	0	0	0	0.504209	0	0	0	0	0	0	0	0	0	0	0	0	0	0	0	0	0	0	0	0	0	0	0	0	0	0	0	0.13044	0	0	0	0	0	0
Burkholderia_dolosa	0	0	0	0	0	0	0	0	0	0	0	0	0	0	0.362033	0	0	0	0	0	0	0	0	0	0	0	0	0	0	0	0	0	0	0	0	0	0.705295	0	1.03971	0	0	0	0.280349	0	0	0	0	0	0
Burkholderia_contaminans	0	0	0	0	0	0	0	0	0	0	0	0	0	0	0.504209	0.788817	0	0	0	0	0	0	0	0.027788	0	0	0.36071	0	0.387722	0.647272	0	0	0	0	1.79185	0	0.723179	0.709535	0	0	0	0	0.660273	1.14147	0	0	0	0	0
Burkholderia_mayonis	0	0	0	0	0	0	0	0	0	0	0	0	0	0	0.27402	0	0	0	0	0	0	0	0	0.0670042	0	0	0	0	0	0	0	0	0	0	0	0	0	0	0	0	0	0.490605	0.402431	0	0	0	0	0	0
Burkholderia_sp. DHOD12	0	0	0	0	0	0	0	0	0	0	0	0	0	0	0.318698	0	0	0	0	0	0	0	0	0	0	0	0.36071	0	0	0	0	0	0	0	0	0	0.492376	0	0	0	0	0.344854	0.203394	0.974414	0	0	0	0	0
Burkholderia_glumae	0	0	0	0	0	0	0	0	0	0	0	0	0	0	0.318698	0.504828	0	0	0	0	0	0	0	0.0270233	0	0	0.559178	0	0	0.388287	0	0	0	0	0	0	0	0	0	0	0	0.640929	0.409301	1.10957	0	0	0	0	0
Paraburkholderia_aromaticivorans	0	0	0	0	0	0	0	0	0	0	0	0	0	0	0.831589	0	0	0	0	0	0	0	0	0.0331296	0	0	0.496007	0	0	0	0	0	0	0	0	0	0	0.7555	0	0	0	0.856044	0.456492	0.744497	0	0	0	0	0
Paraburkholderia_terricola	0	0	0	0	0	0	0	0	0	0	0	0	0	0	0.597816	0	0	0	0	0	0	0	0	0.0131888	0	0	0	0	0	0	0	0	0	0	0	0	0.723179	0	0	0	0	0	0.287824	0	0	0	0	0	0
Paraburkholderia_sprentiae	0	0	0	0	0	0	0	0	0	0	0	0	0	0	0.424689	0	0	0	0	0	0	0	0	0	0	0	0.2502	0	0.215201	0	0	0	0	0	0	0	0	0	0	0	0	0	0.310018	0.864031	0	0	0	0	0
Chitinimonas_arctica	0	0	0	0	0	0	0	0	0	0	0	0	0	0	0.362033	0.435952	0	0	0	0	0	0	0	0	0	0	0.230929	0	0	0	0	0	0	0	0	0	0	0	0	0	0	0.254441	0.122101	0	0	0	0	0	0
Caballeronia_insecticola	0	0	0	0	0	0	0	0	0	0	0	0	0	0	0.404104	0	0	0	0	0	0	0	0	0	0	0	0	0	0	0	0	0	0	0	0	0	0.338446	0	0	0	0	0	0.203394	0	0	0	0	0	0
Comamonas_sp. B21-038	0	0	0	0	0	0	0	0	0	0	0	0	0	0	0.61583	0.751512	0	0	0	0	0	0	0	0.0331296	0	0	0.429944	0	0.555023	2.258	0	0	0	2.78589	0	0	0	0	0.611557	0	0	0.567724	0.482782	0.901772	0	0	0	0	0
Comamonas_sp. NLF-1-9	0	0	0	0	0	0	0	0	0	0	0	0	0	0	0.484736	0.770285	0	0	0	0	0	0	0	0.0108701	0	0	0.412944	0	0.445671	0	0	0	0	0	0	0	0	0	0	0	0	0.490605	0.671745	0.825276	0	0	0	0	0
Delftia_sp. HK171	0	0	0	0	0	0	0	0	0	0	0	0	0	0	0.964055	0	0	0	0	0	0	0	0	0	0	0	0	0	0	1.03928	0	0	0	0	0	0	0	0	0	0	0	0	0	0	0	0	0	0	0
Diaphorobacter_nitroreducens	0	0	0	0	0	0	0	0	0	0	0	0	0	0	0.846922	0	0	0	0	0	0	0	0	0.0422409	0	2.19428	0	0	0	1.19335	0	0	0	0	0	0	0	0	0	0	0	1.06996	1.07745	1.66489	0	0	0	0	0
Limnohabitans_sp. 103DPR2	0	0	0	0	0	0	0	0	0	0	0	0	0	0	0.318698	0	0	0	0	0	0	0	0	0	0	0	0.230929	0	0	0	0	0	0	0	0	0	0	0	0	0	0	0	0	0	0	0	0	0	0
Curvibacter_sp. AEP1-3	0	0	0	0	0	0	0	0	0	0	0	0	0	0	0.424689	0.612782	0	0	0	0	0	0	0	0.0346521	0	0	0.324805	0	0	0.359636	0	0	0	0	0	0	0	0	0	0	0	0	0.552701	1.10957	0	0	0	0	0
Candidatus Symbiobacter_mobilis	0	0	0	0	0	0	0	0	0	0	0	0	0	0	0.251152	0	0	0	0	0	0	0	0	0.0116434	0	0	0	0	0	0	0	0	0	0	0	0	0	0	0	0	0	0	0.122101	0	0	0	0	0	0
Achromobacter_pestifer	0	0	0	0	0	0	0	0	0	0	0	0	0	0	0.504209	0.504828	0	0	0	0	0	0	0	0.0729439	0	0	0	0	0.327347	0	0	0	0	0	0	0	0	0	0	0	0	0	0.395529	0	0	0	0	0	0
Bordetella_trematum	0	0	0	0	0	0	0	0	0	0	0	0	0	0	0.340528	0	0	0	0	0	0	0	0	0.00932225	0	0	0	1.8001	0.231766	0	0	0	0	0	0	0	0	0	0	0	0	0	0.29526	0	0	0	0.508731	0	0
Bordetella_petrii	0	0	0	0	0	0	0	0	0	0	0	0	0	0	0.484736	0.435952	0	0	0	0	0	0	0	0.0131888	0	0	0.429944	0	0.459802	0	0	0	0	0	0	0	0.967822	0	0	0	0	0.640929	0.642892	0	0	0	0	0	0
Orrella_marina	0	0	0	0	0	0	0	0	0	0	0	0	0	0	0.251152	0	0	0	0	0	0	0	0	0	0	0	0	0	0	0	0	0	0	0	0	0	0	0	0	0	0	0	0	0	0	0	0	0	0
Herbaspirillum_rubrisubalbicans	0	0	0	0	0	0	0	0	0	0	0	0	0	0	0.444983	0.807114	0	0	0	0	0	0	0	0.00932225	0	0	0.36071	0	0.198444	0	0	0	0	0.291512	0	0	2.10258	2.08943	1.26769	0	0	0	0.456492	0	0	0	0	0	0
Herbaspirillum_seropedicae	0	0	0	0	0	0	0	0	0	0	0	0	0	0	0.383222	0.363623	0	0	0	0	0	0	0	0.0429975	0	0	0.306513	0	0	0	0	0	0	0.24034	0	0	1.72168	1.8562	0.435029	0	0	0.793204	0.416138	0	0	0	0	0	0
Herbaspirillum_hiltneri	0	0	0	0	0	0	0	0	0	0	0	0	0	0	0.27402	0.313307	0	0	0	0	0	0	0	0.0131888	0	0	0	0	0	0	0	0	0	0.146173	0	0	0.450046	0.482382	0	0	0	0.490605	0.381624	0.614157	0	0	0	0	0
Massilia_sp. erpn	0	0	0	0	0	0	0	0	0	0	0	0	0	0	0.862095	0.945689	0	0	0	0	0	0	0	0.0565504	0	0	0	0	0.514981	0.965139	0	0	0	0.694615	0	0	0	0	0	0	0	0.727502	0.31734	0	0	0	0	0	0
Pseudoduganella_lutea	0	0	0	0	0	0	0	0	0	0	0	0	0	0	0.383222	0.570565	0	0	0	0	0	0	0	0.0300796	0	0	0.324805	0	0.327347	0.41638	0	0	1.49173	0.316434	0	0	0	0	0.555081	0	0	0.344854	0.395529	0.744497	0	0	0.26853	0	0
Pseudoduganella_flava	0	0	0	0	0	0	0	0	0	0	0	0	0	0	0.318698	0.363623	0	0	0	0	0	0	0	0.017045	0	0	0	0	0.528452	0.670786	0	0	0	0.490769	0	0	0.315051	0	0.435029	0	0	0.640929	0.619387	0.785452	0	0	0	0	0
Pseudoduganella_armeniaca	0	0	0	0	0	0	0	0	0	0	0	0	0	0	0.340528	0.770285	0	0	0	0	0	0	0	0.0262581	0	0	0.663477	0	0.264335	0.761188	0	0	0	0.278888	0	0	0.428406	0	0	0	0	0.52968	0.765741	0.901772	0	0	0	0	0
Janthinobacterium_sp. PAMC25594	0	0	0	0	0	0	0	0	0	0	0	0	0	0	0.651198	0.732492	0	0	0	0	0	0	0	0	0	0	0	0	0	0.945993	0	0	0	0	0	0	0.533499	0	0	0	0	0	0.287824	0	0	0	0	0	0
Thiomonas_sp. X19	0	0	0	0	0	0	0	0	0	0	0	0	0	0	0.484736	0.653799	0	0	0	0	0	0	0	0.0193538	0	0	0.543642	0	0.704923	0.761188	0	0	0	0	0	0	0	0.536041	0	0	0	0.777057	0.765741	1.10957	0	0	0	0	0
Vitreoscilla_filiformis	0	0	0	0	0	0	0	0	0	0	0	0	0	0	0.296532	0.363623	0	0	0	0	0	0	0	0	0	0	0.395742	0	0	0	0	0	0	0	0	0	0	0	0	0	0	0	0.381624	0	0	0	0	0	0
Jeongeupia_sp. USM3	0	0	0	0	0	0	0	0	0	0	0	0	0	0	0.424689	0	0	0	0	0	0	0	0	0.0100964	0	0	0.269216	0	0.459802	0	0	0	0	0	0	0	0	0.42665	0.496303	0	0	0.450443	0.287824	0	0	0	0	0	0
Thauera_sp. MZ1T	0	0	0	0	0	0	0	0	0	0	0	0	0	0	0.891969	0	0	0	0	0	0	0	0	0.0201226	0	0	0.269216	0	1.05133	0	0	0	0	0.278888	0	0	0	0	0	0	0	0.510275	0.402431	3.61358	4.59235	0	0	0	0
Azoarcus_sp. KH32C	0	0	0	0	0	0	0	0	0	0	0	0	0	0	0.296532	0	0	0	0	0	0	0	0	0	0	0	0	0	0.644345	0	0	0	0	0	0	0	0	0	0	0	0	0	0.388593	1.52679	1.78945	0	0	0	0
Dechloromonas_denitrificans	0	0	0	0	0	0	0	0	0	0	0	0	0	0	0.579574	0	0	0	0	0	0	0	0	0.017045	0	0	0	0	0.35785	0	0	0	0	0	0	0	0.533499	0	0	0	0	0.567724	0.331875	2.22231	2.06331	0	0	0	0
Aromatoleum_aromaticum	0	0	0	0	0	0	0	0	0	0	0	0	0	0	0.318698	0	0	0	0	0	0	0	0	0.0254926	0	0	0	0	0.431401	0	0	0	0	0	0	0	0	0	0	0	0	0	0.272836	1.14147	0	0	0	0	0
Polyangium_aurulentum	0	0	0	0	0	0	0	0	0	0	0	0	0	0	0.561099	0.653799	0	0	0	0	0	0	0	0.0550508	0	0	0.527938	0	0.445671	0.41638	0	0	0	0	0	0	0.612388	0.397955	0.465992	0	0	0.548828	0.546482	0.744497	0	0	0	0	0
Chondromyces_crocatus	0	0	0	0	0	0	0	0	0	0	0	0	0	0	0.251152	0.653799	0	0	0	0	0	0	0	0.0178151	0	0	0.287985	0	0.215201	0	0	0	0	0	0	0	0	0	0	0	0	0	0.29526	0.702346	0	0	0	0	0
Cystobacter_fuscus	0	0	0	0	0	0	0	0	0	0	0	0	0	0	0.464997	0	0	0	0	0	0	0	0	0.0139609	0	0	0	0	0.501383	0	0	0	0	0	0	0	0.406436	0	0	0	0	0	0.469697	0	0	1.25747	0	0	0
Stigmatella_aurantiaca	0	0	0	0	0	0	0	0	0	0	0	0	0	0	0.464997	0	0	0	0	0	0	0	0	0.00932225	0	0	0	0	0	0	0	0	0	0	0	0	0	0	0	0	0	0	0.242385	0	0	0	0	0	0
Anaeromyxobacter_oryzae	0	0	0	0	0	0	0	0	0	0	0	0	0	0	0.318698	0.770285	0	0	0	0	0	0	0	0.0876872	0	0	0.342869	0	0.296185	0	0	0	0	0	0	0	0.291271	0	0.638987	0	0	0.40913	0.280349	0	0	0	0	0	0
Anaeromyxobacter_sp. Fw109-5	0	0	0	0	0	0	0	0	0	0	0	0	0	0	0.27402	0	0	0	0	0	0	0	0	0.0869536	0	0	0.378332	0	0	0	0	0	0	0	0	0	0	0	0	0	0	0	0.171425	0	0	0	0	0	0
Anaeromyxobacter_dehalogenans	0	0	0	0	0	0	0	0	0	0	0	0	0	0	0.340528	0	0	0	0	0	0	0	0	0	0	0	0	0	0	0	0	0	0	0	0	0	0	0	0	0	0	0	0.429715	0	0	0	0	0	0
Desulfovibrio_vulgaris	0	0	0	0	0	0	0	0	0	0	0	0	0	0	0.251152	0	0	0	0	0	0	0	0	0	0	0	0	0	0	0	0	0	0	0	0	0	0	0	0	0	0	0	0	0	0	0	0	0	0
Sulfurovum_sp. HSL1-3	0	0	0	0	0	0	0	0	0	0	0	0	0	0	0.27402	0	0	0	0	0	0	0	0	0	0	0	0	0	0	0	0	0	0	0	0	0	0	0	0	0	0	0	0	0	0	0	0	0	0
Kocuria_sp. BT304	0	0	0	0	0	0	0	0	0	0	0	0	0	0	0.61583	0.612782	0	0	0	0	0	0	0	0	0	0	0	0	0.593983	0	0	0	0	0.555002	0	0	0	0	0	0	0	0	0	0	0	0	0	0	0
Glutamicibacter_arilaitensis	0	0	0	0	0	0	0	0	0	0	0	0	0	0	0.846922	0	0	0	0	0	0	0	0	0.308286	0	0	0	0	0.231766	0	0	0	0	1.06186	0	0	0	0	0.793442	0	0	0	0	0	0	0	0	0	0
Microbacterium_amylolyticum	0	0	0	0	0	0	0	0	0	0	0	0	0	0	0.27402	0	0	0	0	0	0	0	0	0.0429975	0	0	0.230929	0	0.198444	0	0	0	0	0.200733	0	0	0.687186	0.777945	0.496303	0	0	0.676184	0.436456	1.04357	0	0	0	0	0
Curtobacterium_sp. TC1	0	0	0	0	0	0	0	0	0	0	0	0	0	0	0.27402	0	0	0	0	0	0	0	0	0.0346521	0	0	0	0	0.280348	0.716695	0	0	0	1.49742	0	0	0	0	0.496303	0	0	0.470664	0.257691	0.864031	0	0	0	0	0
Curtobacterium_sp. 24E2	0	0	0	0	0	0	0	0	0	0	0	0	0	0	0.27402	0.732492	0	0	0	0	0	0	0	0.108078	0	0	0	0	0.416988	0	0	0	0	0.856298	0	0	0.450046	0.56214	0	0	0	0.760727	0.48928	0.702346	0	0	0	0	0
Curtobacterium_sp. BH-2-1-1	0	0	0	0	0	0	0	0	0	0	0	0	0	0	0.251152	0.504828	0	0	0	0	0	0	0	0.0155038	0	0	0	0	0.280348	0.693923	0	0	0	1.5923	0	0	0.450046	0.482382	0.525991	0	0	0	0.436456	0	0	1.58922	0.26853	0	0
Agrococcus_sp. SGAir0287	0	0	0	0	0	0	0	0	0	0	0	0	0	0	0.383222	0.363623	0	0	0	0	0	0	0	0.0116434	0	0	0.306513	0	0	0	0	0	0	0.253304	0	0	0.593067	0	0.525991	0	0	0.567724	0.23467	0.658925	0	0	0	0	0
Agromyces_protaetiae	0	0	0	0	0	0	0	0	0	0	0	0	0	0	0.340528	0.548983	0	0	0	0	0	0	0	0.0595449	0	0	0.36071	0	0	0	0	0	0	0.266153	0.668694	0	0.937502	0.662057	0.692331	0	0	0.658664	0.648709	1.00941	0	0	0.218674	0	0
Agromyces_sp. H17E-10	0	0	0	0	0	0	0	0	0	0	0	0	0	0	0.27402	0.388138	0	0	0	0	0	0	0	0.0617868	0	0	0	0	0.342679	0	0	0	0	0.214056	0	0	0.874881	1.0418	0.692331	0	0	0.344854	0.546482	1.26245	0	0	0.408524	0	0
Microcella_alkaliphila	0	0	0	0	0	0	0	0	0	0	0	0	0	0	0.340528	0	0	0	0	0	0	0	0	0.00777272	0	0	0	0	0	0	0	0	0	0.291512	0.429582	0	0	0	0	0	0	0	0.179484	0	0	0	0.26853	0	0
Herbiconiux_sp. L3-i23	0	0	0	0	0	0	0	0	0	0	0	0	0	0	0.318698	0.412243	0	0.785934	0	0	0	0	0	0.175879	0	0	0	0	0.264335	0	0	0	0	0.17371	0	0	1.06919	1.18304	0.638987	0	0	0.945452	0.749592	1.68667	0	0	0.284773	0	0
Frondihabitans_sp. 762G35	0	0	0	0	0	0	0	0	0	0	0	0	0	0	0.318698	0	0	0	0	0	0	0	0	0.0254926	0	0	0	0	0.296185	0	0	0	0	0.713501	0	0	0.513084	0.7555	0.403388	0	0	0.548828	0.331875	0.702346	0	0	0.184453	0	0
Mycetocola_zhujimingii	0	0	0	0	0	0	0	0	0	0	0	0	0	0	0.251152	0	0	0	0	0	0	0	0	0.0376924	0	0	0	0	0	0	0	0	0	0.200733	0	0	0	0	0	0	0	0	0.195468	0	0	0	0	0	0
Phycicoccus_endophyticus	0	0	0	0	0	0	0	0	0	0	0	0	0	0	1.43905	0	0	0	0	0	0	0	0	0.0580484	0	0	0	0	0.198444	0	0	0	0	0.457546	0	0	0	0.662057	1.58223	0	0	0	0	1.29117	0	0	0.678162	0	0
Ornithinimicrobium_sp. JY.X270	0	0	0	0	0	0	0	0	0	0	0	0	0	0	0.784585	0	0	0	0	0	0	0	0	0.0490368	0	0	0	0	0	0	0	0	0	0.353027	0	0	0	0	0.496303	0	0	0	0	0	0	0	0.494834	0	0
Ornithinimicrobium_sp. HY1793	0	0	0	0	0	0	0	0	0	0	0	0	0	0	0.504209	0	0	0	0	0	0	0	0	0	0	0	0.496007	0	0.35785	0	0	0	0	0.227258	0	0	0	0	0.525991	0	0	0	0.146974	0	0	0	0.201665	0	0
Ornithinimicrobium_sp. HY006	0	0	0	0	0	0	0	0	0	0	0	0	0	0	0.362033	0.363623	0	0	0	0	0	0	0	0.0437538	0	0	0	0	0	0	0	0	0	0.376917	0	0	0.513084	0	0.496303	0	0	0	0.219117	0	0	0	0.452325	0	0
Ornithinimicrobium_ciconiae	0	0	0	0	0	0	0	0	0	0	0	0	0	0	0.340528	0	0	0	0	0	0	0	0	0.133878	0	0	0	0	0	0	0	0	0	0.266153	0	0	0	0	0.583595	0	0	0.366599	0	0	0	0	0.235485	0	0
Serinicoccus_chungangensis	0	0	0	0	0	0	0	0	0	0	0	0	0	0	0.579574	0	0	0	0	0	0	0	0	0.00777272	0	0	0	0	0	0	0	0	0	0.304027	0	0	0	0	1.03971	0	0	0	0.219117	0	0	0	0.536127	0	0
Serinicoccus_marinus	0	0	0	0	0	0	0	0	0	0	0	0	0	0	0.383222	0	0	0	0	0	0	0	0	0.017045	0	0	0	0	0	0	0	0	0	0.400417	0	0	0	0	0.954942	0	0	0	0	0	0	0	0.26853	0	0
Serinicoccus_hydrothermalis	0	0	0	0	0	0	0	0	0	0	0	0	0	0	0.318698	0.459278	0	0	0	0	0	0	0	0.0520469	0	0	0.36071	0	0.248142	0	0	0	0	0.457546	0	0	0	0.56214	0.465992	0	0	0	0.219117	0	0	0	0.563014	0	0
Brachybacterium_sp. SGAir0954	0	0	0	0	0	0	0	0	0	0	0	0	0	0	0.404104	0	0	0	0	0	0	0	0	0.131034	0	0	0.813514	0	1.8906	0	0	0	0	0.400417	0	0	0	0	0.81765	0	0	0	0.242385	0	0	0	0	0	0
Brachybacterium_vulturis	0	0	0	0	0	0	0	0	0	0	0	0	0	0	0.383222	0.459278	0	0	0	0	0	0	0	0.092081	0	0	0	0	0.528452	0	0	0.531839	0	0.353027	0	0	0	0	0	0	0	0	0	0	0	0	0.437872	0	0
Cellulomonas_sp. H30R-01	0	0	0	0	0	0	0	0	0	0	0	0	0	0	0.464997	0.412243	0	0	0	0	0	0	0	0.0108701	0	0	0	0	0.431401	0	0	0	0	0	0	0	0.338446	0.662057	0.525991	0	0	0.344854	0.31734	0	0	0	0.252102	0	0
Cellulomonas_sp. Y8	0	0	0	0	0	0	0	0	0	0	0	0	0	0	0.404104	0	0	0	0	0	0	0	0	0.033891	0.98785	0	0	0	0	0	0	0	0	0.278888	0	0	0.723179	0.662057	1.01898	0	0	0.760727	0.48928	1.29117	0	0	0.494834	0	0
Cellulomonas_sp. PSBB021	0	0	0	0	0	0	0	0	0	0	0	0	0	0	0.484736	0	0	0	0	0	0	0	0	0.0422409	0	0	0	0	0.280348	0	0	0	0	0.291512	0	0	0	0	0.887929	0	0	0	0.171425	0	0	0	0.26853	0	0
Cellulomonas_gilvus	0	0	0	0	0	0	0	0	0	0	0	0	0	0	0.296532	0	0	0	0	0	0	0	0	0.00932225	0	0	0	0	0	0	0	0	0	0	0	0	0.428406	0	0.611557	0	0	0	0.138731	0	0	0	0.218674	0	0
Cellulomonas_fengjieae	0	0	0	0	0	0	0	0	0	0	0	0	0	0	0.251152	0	0	0	0	0	0	0	0	0.0354128	0	0	0	0	0	0	0	0	0	0	0	0	0	0	0.435029	0	0	0	0.13044	0	0	0	0	0	0
Oerskovia_sp. KBS0722	0	0	0	0	0	0	0	0	0	0	0	0	0	0	1.46908	0	0	0	0	0	0	0	0	0.0825442	0	0	0.211398	0	0	0	0	0	0	0.353027	0	0	0	0	0.435029	0	0	0	0.0967928	0	0	0	0.31672	0	0
Actinotalea_sp. JY-7876	0	0	0	0	0	0	0	0	0	0	0	0	0	0	0.27402	0.459278	0	0	0	0	0	0	0	0.0810714	0	0	0	0	0	0.549184	0	0	0	0	0	0	0.338446	0	0	0	0	0	0.171425	0	0	0	0.184453	0	0
Luteipulveratus_mongoliensis	0	0	0	0	0	0	0	0	0	0	0	0	0	0	0.27402	0.363623	0	0	0	0	0	0	0	0.0131888	0	0	0.324805	0	0.18149	0	0	0	0	0.304027	0	0	0	0	0.841459	0	0	0	0.29526	0	0	0	0	0	0
Isoptericola_dokdonensis	0	0	0	0	0	0	0	0	0	0	0	0	0	0	0.251152	0	0	0	0	0	0	0	0	0.119602	0	0	0	0	0.18149	0	0	0	0	0.200733	0	0	0	0	0	0	0	0	0.29526	0	0	0	0	0	0
Sanguibacter_sp. HDW7	0	0	0	0	0	0	0	0	0	0	0	0	0	0	0.318698	0	0	0	0	0	0	0	0	0.00932225	0	0	0	0	0.18149	0	0	0	0	0.328735	0	0	0	0	0.496303	0	0	0	0.0967928	0	0	0	0.26853	0	0
Pengzhenrongella_sicca	0	0	0	0	0	0	0	0	0	0	0	0	0	0	0.27402	0.548983	0	0	0	0	0	0	0	0.0100964	0	0	0.269216	0	0.296185	0	0	0	0	0	0	0	0.361467	0.397955	0	0	0	0.344854	0.272836	0.93855	0	0	0	0	0
Gephyromycinifex_aptenodytis	0	0	0	0	0	0	0	0	0	0	0	0	0	0	0.251152	0	0	0	0	0	0	0	0	0.0116434	0	0	0	0	0	0	0	0	0	0.253304	0	0	0	0	0.465992	0	0	0	0.105278	0	0	0	0	0	0
Microlunatus_sagamiharensis	0	0	0	0	0	0	0	0	0	0	0	0	0	0	0.340528	0.673878	0	0	0	0	0	0	0	0.0139609	0	0	0.574547	0	0.98448	0.965139	0	0	0	0.685079	0	0	0.471366	0.42665	0.611557	0	0	0	0.265283	0.744497	0	1.8277	1.09221	0	0
Microlunatus_soli	0	0	0	0	0	0	0	0	0	0	0	0	0	0	0.296532	0	0	0	0	0	0	0	0	0.0185846	0	0	0	0	0	0	0	0	0	0	0	0	0	0.338794	0.371037	0	0	0	0.146974	0	0	0	0.201665	0	0
Nocardioides_sp. cx-173	0	0	0	0	0	0	0	0	0	0	0	0	0	0	0.424689	0.673878	0	0	0	0	0	0	0	0.0445097	0	0	0	0	0.514981	0.470977	0	0	0	0.457546	0	0	0	0	0.638987	0	0	0	0.122101	0	0	0	0.423273	0	0
Nocardioides_sp. JQ2195	0	0	0	0	0	0	0	0	0	0	0	0	0	0	0.404104	0	0	0	0	0	0	0	0	0.0714613	0	0	0	0	0	0	0	0	0	0.291512	0	0	0	0	0.638987	0	0	0	0.105278	0	0	0	0	0	0
Nocardioides_sp. WS12	0	0	0	0	0	0	0	0	0	0	0	0	0	0	0.383222	0.313307	0	0	0	0	0	0	0	0.0979186	0	0	0	0	0	0	0	0	0	0.160007	0	0	0.428406	0	0.768821	0	0	0	0.122101	0	0	0	0.201665	0	0
Nocardioides_sp. dk884	0	0	0	0	0	0	0	0	0	0	0	0	0	0	0.484736	0	0	0	0	0	0	0	0	0	0	0	0	0	0	0	0	0	0	0.278888	0	0	0	0	0	0	0	0.429934	0.23467	0	0	0	0.408524	0	0
Nocardioides_sp. zg-536	0	0	0	0	0	0	0	0	0	0	0	0	0	0	0.27402	0.591828	0	0	0	0	0	0	0	0.0300796	0	0	0.412944	0	0.231766	0	0	0	0	0.412025	0	0	0	0	0.583595	0	0	0	0	0	0	0	0	0	0
Nocardioides_ungokensis	0	0	0	0	0	0	0	0	0	0	0	0	0	0	0.579574	0.313307	0	0	0	0	0	0	0	0.0543004	0	0	0	0	0.248142	0	0	0.563267	0	0.575794	0	0	0	0	0.403388	0	0	0	0.146974	0	0	0	0.363352	0	0
Nocardioides_humi	0	0	0	0	0	0	0	0	0	0	0	0	0	0	0.561099	0	0	0	0	0	0	0	0	0.0285523	0	0	0.412944	0	0.35785	0	0	0	0	0.376917	0	0	0	0	0.496303	0	0	0	0.113714	0.785452	0	0	0.332432	0	0
Nocardioides_coralli	0	0	0	0	0	0	0	0	0	0	0	0	0	0	0.464997	0.435952	0	0	0	0	0	0	0	0.0139609	0	0	0.527938	0	0.280348	0	0	0	0	0.328735	0	0	0	0	0	0	0	0.429934	0.219117	0	0	0	0.284773	0	0
Nocardioides_aromaticivorans	0	0	0	0	0	0	0	0	0	0	0	0	0	0	0.484736	0.504828	0	0	0	0	0	0	0	0.00854769	0	0	0	0	0	0	0	0	0	0.468706	0	0	0.533499	0.56214	0.81765	0	0	0	0.302658	1.17268	0	0	0	0	0
Nocardioides_panacis	0	0	0	0	0	0	0	0	0	0	0	0	0	0	0.444983	0.548983	0	0	0	0	0	0	0	0	0	0	0	0	0.327347	0.359636	0	0	0	0.626497	0	0	0	0	0.768821	0	0	0	0.429715	0	0	0	0.508731	0	0
Nocardioides_dongkuii	0	0	0	0	0	0	0	0	0	0	0	0	0	0	0.424689	0.548983	0	0	0	0	0	0	0	0	0	0	0.429944	0	0.296185	0	0	0	0	0.555002	0	0	0	0	0.665905	0	0	0	0	0	0	0	0.393623	0	0
Nocardioides_daphniae	0	0	0	0	0	0	0	0	0	0	0	0	0	0	0.404104	0.591828	0	0	0	0	0	0	0	0.0300796	0	0	0.269216	0	0	0	0	0	0	0.328735	0	0	0	0	0.864881	0	0	0	0	0	0	0	0.26853	0	0
Nocardioides_panacisoli	0	0	0	0	0	0	0	0	0	0	0	0	0	0	0.340528	0	0	0	0	0	0	0	0	0	0	0	0.342869	0	0	0	0	0	0	0.200733	0	0	0	0	0.638987	0	0	0	0	0	0	0	0.218674	0	0
Nocardioides_yefusunii	0	0	0	0	0	0	0	0	0	0	0	0	0	0	0.318698	0	0	0	0	0	0	0	0	0	0	0	0	0	0	0	0	0	0	0.304027	0	0	0	0	0	0	0	0	0	0	0	0	0	0	0
Nocardioides_jishulii	0	0	0	0	0	0	0	0	0	0	0	0	0	0	0.318698	0	0	0	0	0	0	0	0	0.0736847	0	0	0	0	0	0	0	0	0	0.304027	0	0	0	0	0	0	0	0	0.179484	0	0	0	0.218674	0	0
Nocardioides_campestrisoli	0	0	0	0	0	0	0	0	0	0	0	0	0	0	0.296532	0	0	0	0	0	0	0	0	0.0795971	0	0	0	0	0.372864	0.443937	0	0	0	0.423541	0	0	0	0	0.465992	0	0	0	0.113714	0	0	0	0.284773	0	0
Nocardioides_ochotonae	0	0	0	0	0	0	0	0	0	0	0	0	0	0	0.383222	0	0	0	0	0	0	0	0	0.0744251	0	0	0	0	0	0	0	0	0	0.227258	0	0	0	0	0.841459	0	0	0	0.13044	0	0	0	0.363352	0	0
Nocardioides_sambongensis	0	0	0	0	0	0	0	0	0	0	0	0	0	0	0.27402	0	0	0	0	0	0	0	0	0.0898858	0	0	0	0	0.264335	0.41638	0	0	0	0.376917	0	0	0	0	0.743772	0	0	0	0.105278	0	0	0	0.300835	0	0
Nocardioides_houyundeii	0	0	0	0	0	0	0	0	0	0	0	0	0	0	0.251152	0	0	0	0	0	0	0	0	0.0610399	0	0	0	0	0.198444	0	0	0	0	0.291512	0	0	0	0	0.403388	0	0	0	0	0	0	0	0.31672	0	0
Nocardioides_baekrokdamisoli	0	0	0	0	0	0	0	0	0	0	0	0	0	0	0.251152	0	0	0	0	0	0	0	0	0.0460203	0	0	0	0	0	0	0	0	0	0	0	0	0	0	0.403388	0	0	0	0.0882569	0	0	0	0	0	0
Aeromicrobium_sp. A1-2	0	0	0	0	0	0	0	0	0	0	0	0	0	0	0.296532	0	0	0	0	0	0	0	0	0.0285523	0	0	0	0	0	0	0	0	0	0.187285	0	0	0	0	0	0	0	0	0	0	0	0	0	0	0
Micropruina_glycogenica	0	0	0	0	0	0	0	0	0	0	0	0	0	0	0.383222	0.338684	0	0	0	0	0	0	0	0.0535496	0	0	0.306513	0	0.342679	0	0	0	0	0.479779	0	0	0	0.338794	1.11977	0	0	0.277581	0.0967928	0.614157	0	0	0.665812	0	0
Friedmanniella_luteola	0	0	0	0	0	0	0	0	0	0	0	0	0	0	0.251152	0.570565	0	0	0	0	0	0	0	0.0460203	0	0	0	0	0.631919	0.359636	0	0	0	0.423541	0	0	0	0.662057	1.03971	0	0	0	0.219117	0.744497	0	0	0.31672	0	0
Kribbella_flavida	0	0	0	0	0	0	0	0	0	0	0	0	0	0	0.318698	0	0	0	0	0	0	0	0	0.0490368	0	0	0	0	0	0	0	0	0	0.160007	0	0	0	0.338794	0	0	0	0.322777	0.187498	0.901772	0	0	0	0	0
Kribbella_qitaiheensis	0	0	0	0	0	0	0	0	0	0	0	0	0	0	0.251152	0	0	0	0	0	0	0	0	0.0124163	0	0	0	0	0	0	0	0	0	0	0	0	0	0	0.583595	0	0	0	0.179484	0	0	0	0.184453	0	0
Actinopolymorpha_singaporensis	0	0	0	0	0	0	0	0	0	0	0	0	0	0	0.251152	0	0	0	0	0	0	0	0	0.0437538	0	0	0	0	0	0	0	0	0	0	0	0	0	0	0.496303	0	0	0.300356	0.31734	0	0	0	0.235485	0	0
Corynebacterium_xerosis	0	0	0	0	0	0	0	0	0	0	0	0	0	0	0.504209	0.287475	0	0	0	0	0	0	0	0.0773828	0	0	0	0	0.501383	0	0	1.28264	0	1.0838	0	1.29409	0	0	0	0	0	0	0.242385	0.702346	0	0	0.363352	0	0
Corynebacterium_sanguinis	0	0	0	0	0	0	0	0	0	0	0	0	0	0	0.362033	0	0	1.1021	0	0	0	0	0	0.0270233	0	0	0.287985	0	0.431401	0.470977	2.09239	0	0	0	0	1.36359	0	0	0.583595	0	0	0	0.31734	0	0	0	0	0	0
Mycolicibacterium_gilvum	0	0	0	0	0	0	0	0	0	0	0	0	0	0	0.633622	0.548983	0	0	0	0	0	0	0	0.08328	0	0	0	0	0.31185	0	0	0	0	0.412025	0	0	0	0.536041	0	0	0	0	0.195468	0	0	0	0.508731	0	0
Mycolicibacterium_aurum	0	0	0	0	0	0	0	0	0	0	0	0	0	0	0.318698	0	0	0	0	0	0	0	0	0.0162746	0	0	0.269216	0	0.231766	0	0	0	0	0.214056	0	0	0	0	0.525991	0	0	0.490605	0.195468	0.614157	0	0	0	0	0
Mycolicibacterium_chubuense	0	0	0	0	0	0	0	0	0	0	0	0	0	0	0.362033	0.412243	0	0	0	0	0	0	0	0.182075	0	0	0.324805	0	0	0	0	0	0	0.365021	0	0	0	0	0.583595	0	0	0	0.219117	0	0	0	0	0	0
Mycolicibacterium_sediminis	0	0	0	0	0	0	0	0	0	0	0	0	0	0	0.296532	0.313307	0	0	0	0	0	0	0	0.0407263	0	0	0.2502	0	0	0	0	0	0	0.17371	0	0	0	0	0.743772	0	0	0	0.195468	1.10957	0	0	0.252102	0	0
Mycolicibacterium_helvum	0	0	0	0	0	0	0	0	0	0	0	0	0	0	0.251152	0	0	0	0	0	0	0	0	0.0655154	0	0	0	0	0	0	0	0	0	0.146173	0	0	0	0	0	0	0	0	0.187498	0	0	0	0	0	0
Mycolicibacterium_arabiense	0	0	0	0	0	0	0	0	0	0	0	0	0	0	0.251152	0.713217	0	0	0	0	0	0	0	0.0707194	0	0	0.269216	0	0.372864	0	0	0	0	0.200733	0.502037	0	0	0	0.932948	0	0	0	0.146974	0	0	0	0	0	0
Mycobacterium_sp. EPa45	0	0	0	0	0	0	0	0	0	0	0	0	0	0	0.464997	0	0	0	0	0	0	0	0	0.0254926	0	0	0	0	0	0	0	0	0	0	0	0	0	0	0	0	0	0	0.113714	0	0	0	0	0	0
Mycobacterium_gordonae	0	0	0	0	0	0	0	0	0	0	0	0	0	0	0.404104	0.548983	0	0	0	0	0	0	0	0.0773828	0	0	0	0	0.18149	0	0	0	0	0	0	0	0.406436	0	0.718281	0	0	0	0.219117	0	0	0	0	0	0
Nocardia_mangyaensis	0	0	0	0	0	0	0	0	0	0	0	0	0	0	0.318698	0.435952	0	0	0	0	0	0	0	0.0178151	0	0	0.306513	0	0	0	0	0	0	0.253304	0.571026	0	0	0	0.525991	0	0	0	0.171425	0.658925	0	0	0	0	0
Lawsonella_clevelandensis	0	0	0	0	0	0	0	0	0	0	0	0	0	0	0.651198	0.527075	0	0	0	0	0	0	0	0.0346521	0.760471	2.16507	0.876874	2.79417	0.796848	0	0	0	0	1.29914	0	0	0	0	1.21398	0	0	0	0.138731	0	0	0	0	0	0
Streptomyces_sp. 135	0	0	0	0	0	0	0	0	0	0	0	0	0	0	0.964055	0	0	0	0	0	0	0	0	0.122468	0	0	0	0	0	0	0	0	0	0	0	0	0	0	0	0	0	0	0.122101	0	0	0	0	0	0
Streptomyces_sp. WY228	0	0	0	0	0	0	0	0	0	0	0	0	0	0	1.398	0	0	0	0	0	0	0	0	0.0558008	0	0	0	2.22333	0	0	0	0	0	0	0	0	0.687186	0	0.997949	0	0	0	0.23467	0	0	0	0	0	0
Streptomyces_sp. W1SF4	0	0	0	0	0	0	0	0	0	0	0	0	0	0	0.633622	0	0	2.38531	0	0	0	0	0	0.0108701	0	0	0	0	0.445671	0	0	0	0	0	0	0	0	0	0	0	0	0.824967	0.388593	0	0	0	0	0	0
Streptomyces_sp. ST1015	0	0	0	0	0	0	0	0	0	0	0	0	0	0	0.444983	0.713217	0	0	0	0	0	0	0	0.0565504	0	0	0	0	0	0	0	0	0	0	0	0	0	0	0.583595	0	0	0	0.302658	0.901772	0	0	0	0	0
Streptomyces_sp. MA3_2.13	0	0	0	0	0	0	0	0	0	0	0	0	0	0	0.27402	0	0	0	0	0	0	0	0	0.107355	0	0	0	0	0	0.41638	0	0	0	0.160007	0	0	0	0	0.665905	0	0	0	0.211277	0	0	0	0	0	0
Streptomyces_sp. C8S0	0	0	0	0	0	0	0	0	0	0	0	0	0	0	0.424689	0	0	0	0	0	0	0	0	0	0	0	0	0	0	0	0	0	0	0	0	0	0	0	0	0	0	0	0	0	0	0	0	0	0
Streptomyces_cadmiisoli	0	0	0	0	0	0	0	0	0	0	0	0	0	0	0.362033	0	0	0	0	0	0	0	0	0.06626	0	0	0	0	0.296185	0	0	0	0	0	0	0	0	0	0	0	0	0	0.226915	0	0	0	0	0	0
Streptomyces_phaeoluteigriseus	0	0	0	0	0	0	0	0	0	0	0	0	0	0	0.523423	0	0	0	0	0	0	0	0	0	0	0	0	0	0	0	0	0	0	0	0	0	0	0	0	0	0	0	0	0	0	0	0	0	0
Streptomyces_exfoliatus	0	0	0	0	0	0	0	0	0	0	0	0	0	0	0.702674	0	0	0	0	0	0	0	0	0.0254926	0	0	0	0	0	0	0	0	0	0	0	0	0	0	0	0	0	0.450443	0	0	0	0	0	0	0
Streptomyces_lydicus	0	0	0	0	0	0	0	0	0	0	0	0	0	0	1.36642	1.26976	0	0	0	0	0	0	0	0.178636	0	0	0	0	0.93476	0	0	0	0	0.77772	2.17092	0	0.705295	1.32699	0	0	0	1.42116	0.666021	1.86921	0	0	0	0	0
Streptomyces_katrae	0	0	0	0	0	0	0	0	0	0	0	0	0	0	0.61583	0	0	0	0	0	0	0	0	0.175879	0	0	0	0	0	0	0	0	0	0	0	0	0	0	0	0	0	0	0.122101	0	0	0	0	0	0
Streptomyces_avermitilis	0	0	0	0	0	0	0	0	0	0	0	0	0	0	0.561099	0.548983	0	0	0	0	0	0	0	0.0655154	0	0	0	0	0	0	0	0	0	0	0	0	0.450046	0.885212	0.525991	0	0	0.388022	0.395529	0.825276	0	0	0	0	0
Streptomyces_durmitorensis	0	0	0	0	0	0	0	0	0	0	0	0	0	0	0.444983	0	0	0	0	0	0	0	0	0.0766439	0	0	0.342869	0	0	0	0	0	0	0	0	0	0	0	0.465992	0	0	0	0.226915	0	0	0	0	0	0
Streptomyces_spectabilis	0	0	0	0	0	0	0	0	0	0	0	0	0	0	0.523423	0.978349	0	0	0	0	0	0	0	0.0254926	0	0	0	0	0.555023	0	0	0	0	0	0	0	0	0	1.10017	0	0	0	0.219117	0	0	0	0	0	0
Streptomyces_tirandamycinicus	0	0	0	0	0	0	0	0	0	0	0	0	0	0	0.484736	0	0	0	0	0	0	0	0	0	0	0	0	0	0.31185	0	0	0	0	0	0	0	0	0	0	0	0	0	0.449844	0	0	0	0	0	0
Streptomyces_nodosus	0	0	0	0	0	0	0	0	0	0	0	0	0	0	0.340528	0.504828	0	0	0	0	0	0	0	0.06626	0	0	0	0	0	0	0	0	0	0	0	0	0	0.482382	0	0	0	0	0.310018	0	0	0	0	0	0
Streptomyces_lavendulae	0	0	0	0	0	0	0	0	0	0	0	0	0	0	0.464997	0	0	0	0	0	0	0	0	0.0399684	0	0	0	0	0	0	0	0	0	0	0	0	0	0	0	0	0	0	0.242385	0.93855	0	0	0	0	0
Streptomyces_roseirectus	0	0	0	0	0	0	0	0	0	0	0	0	0	0	0.362033	0	0	0	0	0	0	0	0	0.103733	0	0	0	0	0.264335	0	0	0	0	0	0	0	0	0	0.743772	0	0	0.388022	0.443166	0.785452	0	0	0	0	0
Kitasatospora_sp. MMS16-BH015	0	0	0	0	0	0	0	0	0	0	0	0	0	0	0.404104	0	0	0	0	0	0	0	0	0.119602	0	0	0	0	0.280348	0	0	0	0	0.227258	0	0	0	0	0	0	0	0	0.287824	0	0	0	0	0	0
Kitasatospora_setae	0	0	0	0	0	0	0	0	0	0	0	0	0	0	0.523423	0.363623	0	0	0	0	0	0	0	0.0262581	0	0	0	0	0	0.623368	0	0	0	0	0	0	0.492376	0.536041	0	0	0	0.490605	0.346265	1.00941	0	0	0	0	0
Peterkaempfera_bronchialis	0	0	0	0	0	0	0	0	0	0	0	0	0	0	0.464997	0.435952	0	0	0	0	0	0	0	0.0670042	0	0	0	0	0.215201	0	0	0	0	0	0	0	0	0	0	0	0	0	0	0	0	0	0	0	0
Amycolatopsis_sp. Hca4	0	0	0	0	0	0	0	0	0	0	0	0	0	0	0.404104	0	0	0	0	0	0	0	0	0.0862197	0	0	0.342869	0	0.215201	0	0	0	0	0.412025	0	0	0	0	0.910614	0	0	0	0.211277	1.26245	0	0	0	0	0
Amycolatopsis_thermalba	0	0	0	0	0	0	0	0	0	0	0	0	0	0	0.484736	0	0	0	0	0	0	0	0	0.145198	0	0	0	0	0.280348	0	0	0	0	0	0	0	0	0	0.665905	0	0	0	0.219117	0	0	0	0	0	0
Amycolatopsis_aidingensis	0	0	0	0	0	0	0	0	0	0	0	0	0	0	0.27402	0	0	0	0	0	0	0	0	0.105183	0	0	0	0	0	0	0	0	0	0	0	0	0.338446	0	0	0	0	0	0.16332	0	0	0	0	0	0
Amycolatopsis_pretoriensis	0	0	0	0	0	0	0	0	0	0	0	0	0	0	0.404104	0.612782	0	0	0	0	0	0	0	0.00854769	0	0	0	0	0.31185	0	0	0	0	0	0	0	0	0	0	0	0	0	0.250058	0	0	0	0.201665	0	0
Amycolatopsis_mediterranei	0	0	0	0	0	0	0	0	0	0	0	0	0	0	0.383222	0	0	0	0	0	0	0	0	0.0437538	0	0	0	0	0	0	0	0	0	0	0	0	0.471366	0	0	0	0	0	0.257691	0	0	0	0.408524	0	0
Pseudonocardia_sp. DSM 110487	0	0	0	0	0	0	0	0	0	0	0	0	0	0	0.464997	0.633436	0	0	0	0	0	0	0	0.0139609	0	0	0	0	0.387722	0.574338	0	0	0	0.278888	0	0	0.450046	0.821813	0.81765	0	0	0.366599	0.331875	1.29117	0	0	0.235485	0	0
Pseudonocardia_sp. AL041005-10	0	0	0	0	0	0	0	0	0	0	0	0	0	0	0.484736	0.751512	0	0	0	0	0	0	0	0.0558008	0	0	0.663477	0	0.402429	0	0	0	0	0.479779	0	0	0.792578	0	0	0	0	0	0.211277	0	0	1.73028	1.04531	0	0
Pseudonocardia_dioxanivorans	0	0	0	0	0	0	0	0	0	0	0	0	0	0	0.296532	0.673878	0	0	0	0	0	0	0	0.0803344	0	0	0.446746	0	0.327347	0	0	0	0	0.187285	0	0	0.650272	0	0.692331	0	0	0.300356	0.339088	1.07695	0	0	0	0	0
Lentzea_guizhouensis	0	0	0	0	0	0	0	0	0	0	0	0	0	0	0.318698	0	0	0	0	0	0	0	0	0.0231936	0	0	0.2502	0	0	0	0	0	0	0	0	0	0.573483	0	0.665905	0	0	0.322777	0.346265	0	0	0	0	0	0
Actinokineospora_sp. UTMC 2448	0	0	0	0	0	0	0	0	0	0	0	0	0	0	0.27402	0	0	0	0	0	0	0	0	0.107355	0	0	0	0	0.402429	0	0	0	0	0.200733	0	0	0	0.509461	0.638987	0	0	0	0.16332	0	0	0	0	0	0
Saccharomonospora_azurea	0	0	0	0	0	0	0	0	0	0	0	0	0	0	0.251152	0	0	0	0	0	0	0	0	0.0323677	0	0	0	0	0	0	0	0	0	0	0	0	0	0	0	0	0	0	0.0967928	0	0	0	0	0	0
Actinomyces_respiraculi	0	0	0	0	0	0	0	0	0	0	0	0	0	0	0.251152	0	0	0	0	0	0	0	0	0.0460203	0	0	0.463354	0	0	0	0	0	0	0.266153	0	0	0	0	0.611557	0	0	0	0	0	0	0	0	0	0
Actinomyces_weissii	0	0	0	0	0	0	0	0	0	0	0	0	0	0	0.251152	0	0	0	0	0	0	0	0	0.0625333	0	0	0.306513	0	0	0	0	0	0	0	0	0	0	0	0	0	0	0	0	0	0	0	0	0	0
Parascardovia_denticolens	0	0	0	0	0	0	0	0	0	0	0	0	0	0	1.90969	0	0	0	0	0	2.21312	0	0	0.0155038	0	0	0	0	0	0	0	1.73308	0	0	0	0	0	0	0	0	0	0	0	0	0	0	0	0	0
Actinoplanes_sp. L3-i22	0	0	0	0	0	0	0	0	0	0	0	0	0	0	0.561099	0.504828	0	0	0	0	0	0	0	0.11241	0	0	0.479773	0	0.445671	0	0	0	0	0.253304	0	0	0.650272	0.536041	0.718281	0	0	0.510275	0.765741	0	0	0	0.408524	0	0
Actinoplanes_sp. N902-109	0	0	0	0	0	0	0	0	0	0	0	0	0	0	0.383222	0.388138	0	1.06095	0	0	0	0	0	0.137425	0	0	0	0	0.342679	0	0	0	0	0.214056	0	0	0.361467	0	0	0	0	0.429934	0.339088	0	0	0	0	0	0
Actinoplanes_missouriensis	0	0	0	0	0	0	0	0	0	0	0	0	0	0	0.340528	0	0	0	0	0	0	0	0	0.046775	0	0	0.2502	0	0.215201	0.574338	0	0	0	0	0	0	0	0	0	0	0	0	0.324626	0.702346	0	0	0	0	0
Micromonospora_terminaliae	0	0	0	0	0	0	0	0	0	0	0	0	0	0	0.597816	0	0	0	0	0	0	0	0	0.092812	0	0	0	0	0	0	0	0	0	0	0	0	0	0	0	0	0	0	0.171425	0	0	0	0	0	0
Micromonospora_chokoriensis	0	0	0	0	0	0	0	0	0	0	0	0	0	0	0.404104	0	0	0	0	0	0	0	0	0	0	0	0	0	0	0	0	0	0	0	0	0	0	0	0	0	0	0	0	0	0	0	0	0	0
Actinomadura_sp. WMMA1423	0	0	0	0	0	0	0	0	0	0	0	0	0	0	0.362033	0	0	0	0	0	0	0	0	0.0116434	0	0	0.429944	0	0	0	0	0	0	0.187285	0	0	0	0	0.665905	0	0	0	0.219117	0	0	0	0	0	0
Actinomadura_sp. WMMB 499	0	0	0	0	0	0	0	0	0	0	0	0	0	0	0.318698	0.388138	0	0	0	0	0	0	0	0.0293162	0	0	0	0	0	0	0	0	0	0.200733	0	0	0.361467	0	0	0	0	0	0.226915	0	0	0	0	0	0
Actinomadura_madurae	0	0	0	0	0	0	0	0	0	0	0	0	0	0	0.424689	0.504828	0	0	0	0	0	0	0	0.0632794	0	0	0.395742	0	0.31185	0	0	0	0	0.266153	0	0	0.450046	0	0.611557	0	0	0	0.280349	0.864031	0	0	0	0	0
Nonomuraea_gerenzanensis	0	0	0	0	0	0	0	0	0	0	0	0	0	0	0.404104	0	0	0	0	0	0	0	0	0	0	0	0	0	0.327347	0	0	0	0	0	0	0	0	0.536041	0.583595	0	0	0	0.5086	0.825276	0	0	0	0	0
Nonomuraea_coxensis	0	0	0	0	0	0	0	0	0	0	0	0	0	0	0.318698	0	0	0	0	0	0	0	0	0.121752	0	0	0.269216	0	0	0	0	0	0	0	0	0	0	0	0	0	0	0	0.250058	0	0	0	0.252102	0	0
Jiangella_sp. DSM 45060	0	0	0	0	0	0	0	0	0	0	0	0	0	0	0.296532	0.338684	0	0	0	0	0	0	0	0.0729439	0	0	0.306513	0	0.18149	0	0	0	0	0.187285	0	0	0	0	0.638987	0	0	0.322777	0.203394	0	0	0	0	0	0
Kineococcus_radiotolerans	0	0	0	0	0	0	0	0	0	0	0	0	0	0	0.251152	0	0	0	0	0	0	0	0	0.111689	0	0	0	0	0.555023	0	0	0	0	0.160007	0	0	0	0.482382	0	0	0	0.470664	0.23467	0.658925	0	0	0.184453	0	0
Aquihabitans_sp. G128	0	0	0	0	0	0	0	0	0	0	0	0	0	0	0.597816	0.363623	0	0	0	0	0	0	0	0.0224265	0	0	0	0	0	0	0	0	0	0.17371	0.536944	0	0	0	0	0	0	0.429934	0.848942	0	0	0	0.494834	0	0
Aquihabitans_sp. Kera 3	0	0	0	0	0	0	0	0	0	0	0	0	0	0	0.362033	0.313307	0	0	0	0	0	0	0	0.0369329	0	0	0.211398	0	0.215201	0	0	0	0	0	0	0	0	0	0.525991	0	0	0	0.449844	0	0	0	0	0	0
Actinomarinicola_tropica	0	0	0	0	0	0	0	0	0	0	0	0	0	0	0.404104	0	0	0	0	0	0	0	0	0	0	0	0	0	0.198444	0	0	0	0	0	0	0	0	0	0	0	0	0	0.310018	0	0	0	0.26853	0	0
Miltoncostaea_oceani	0	0	0	0	0	0	0	0	0	0	0	0	0	0	0.504209	0	0	0	0	0	0	0	0	0.0300796	0	0	0.269216	0	0.215201	0	0	0	0	0.187285	0	0	0	0.397955	0	0	0	0	0.226915	0.567956	0	0	0.252102	0	0
Conexibacter_woesei	0	0	0	0	0	0	0	0	0	0	0	0	0	0	0.362033	0.338684	0	0	0	0	0	0	0	0.017045	0	0	0.2502	0	0.431401	0	0	0	0	0	0	0	0.406436	0.338794	0.465992	0	0	0.490605	0.558892	0	0	0	0.347975	0	0
Bacillus_cytotoxicus	0	0	0	0	0	0	0	0	0	0	0	0	0	0	0.404104	0.612782	0	0	0	0	0	0	0	0.0231936	0	0	0.512061	2.32005	0.680996	0.716695	1.36716	0	0	0	0	1.29409	0	0	0	0	0	0	0.219117	0.702346	0	0	0	0	0
Bacillus_toyonensis	0	0	0	0	0	0	0	0	0	0	0	0	0	0	0.668561	1.75763	0	0	0	0	0	0	0	0.114571	1.5966	0	1.66083	4.58434	1.97666	1.60083	0	0	0	0	0	0	0	0	0	0	0	0	1.19341	0.901772	0	0	0	0	0
Bacillus_sp. N447-1	0	0	0	0	0	0	0	0	0	0	0	0	0	0	1.26733	0.978349	0	0	0	0	0	0	0	0.0766439	0	0	0	3.50609	1.01351	1.39034	0	0	0	0	0	0	0	0	0	0	0	0	0.81313	0	0	0	0	0	0
Staphylococcus_cohnii	0	0	0	0	0	0	0	0	0	0	0	0	0	0	0.27402	0.732492	0	2.46631	0	0	0	0	0	0	0.90115	0	0.527938	0	0.248142	0	0	0	0	0	0.873753	0	0	0	0.525991	0	0	0.300356	0	0	0	0	0	0	0
Exiguobacterium_sp. AT1b	0	0	0	0	0	0	0	0	0	0	0	0	0	0	0.597816	0	0	0	0	0	0	0	0	0.0131888	0	0	0	0	0	0	0	0	0	0	0	0	0	0	0	0	0	0	0	0	0	0	0	0	0
Exiguobacterium_sp. PFWT01	0	0	0	0	0	0	0	0	0	0	0	0	0	0	0.318698	0	0	0	0	0	0	0	0	0	0	0	0	0	0	0	0	0	0	0	0	0	0	0	0	0	0	0	0	0	0	0	0	0	0
Exiguobacterium_acetylicum	0	0	0	0	0	0	0	0	0	0	0	0	0	0	0.561099	0	0	0	0	0	0	0	0	0.0293162	0.90115	0	0	0	0	0	0	0	0	0.490769	0	0	0	0	0.887929	0	0	0	0	0	0	0	0	0	0
Paenibacillus_baekrokdamisoli	0	0	0	0	0	0	0	0	0	0	0	0	0	0	0.464997	0	0	0	0	0	0	0	0	0	0	0	0	0	0	0	0	0	0	0	0	0	0	0	0	0	0	0	0	0	0	0	0	0	0
Planococcus_glaciei	0	0	0	0	0	0	0	0	0	0	0	0	0	0	0.27402	0	0	0	0	0	0	0	0	0	0	0	0	0	0	0	0	0	0	0	0	0	0	0	0	0	0	0	0	0	0	0	0	0	0
Lactobacillus_kefiranofaciens	0	0	0	0	0	0	0	0	0	0	0	0	0	0	0.404104	0	0	0	0	0	0	0	0	0	0	0	0	0	0	0	0	0	0	0	0	0	0	0	0	0	0	0	0	0	0	0	0	0	0
Lactobacillus_helveticus	0	0	0	0	0	0	0	0	0	0	0	0	0	0	0.296532	0	0	0	0	0	0	0	0	0	0	0	0	0	0	0	0	0	0	0	0	0	0	0	0	0	0	0	0	0	0	0	0	0	0
Leuconostoc_pseudomesenteroides	0	0	0	0	0	0	0	0	0	0	0	0	0	0	0.831589	0	0	0	0	0	0	0	0	0	0	0	0	0	0	0	0	0	0	0	0	0	0	0	0	0	0	0	0	0	0	0	0	0	0
Leuconostoc_lactis	0	0	0	0	0	0	0	0	0	0	0	0	0	0	0.383222	0	0	0	0	0	0	0	0	0	0	0	0	0	0	0	0	0	0	0.200733	0	0	0	0	0	0	0	0	0	0	0	0	0	0	0
Filifactor_alocis	0	0	0	0	0	0	0	0	0	0	0	0	0	0	0.296532	0.338684	0	0	0	0	0	0	0	0	0	0	0	0	0.215201	0	0	0.765957	0	0	0	0	0	0	0	0	0	0	0	0	0	0	0	0	0
Fimbriimonas_ginsengisoli	0	0	0	0	0	0	0	0	0	0	0	0	0	0	0.318698	0	0	0	0	0	0	0	0	0	0	0	0	0	0	0.330404	0	0	0	0	0	0	0	0	0	0	0	0	0.13044	0	0	0	0	0	0
Cytophaga_hutchinsonii	0	0	0	0	0	0	0	0	0	0	0	0	0	0	0.340528	0	0	0	0	0	0	0	0	0	0	0	0	0	0	0	0	0	0	0	0	0	0.291271	0	0	0	0	0	0.744169	0	0	0	0	0	0
Mucilaginibacter_ginkgonis	0	0	0	0	0	0	0	0	0	0	0	0	0	0	0.318698	0.459278	0	0	0	0	0	0	0	0.00777272	0	0	0	0	0	0	0	0	0	0	0	0	0	0	0	0	0	0	0	0	0	0	0	0	0
Pseudocnuella_soli	0	0	0	0	0	0	0	0	0	0	0	0	0	0	0.340528	0.673878	0	0	0	0	0	0	0	0.0131888	0	0	0	0	0	0	0	0	0	0	0	0	0.740844	1.13168	0.465992	0	0	0.344854	0.226915	0	0	1.88918	0.332432	0	0
Lacibacter_sp. S13-6-6	0	0	0	0	0	0	0	0	0	0	0	0	0	0	0.318698	0	0	1.06095	0	0	0	0	0	0	0	0	0.306513	0	0	0	1.03779	0	0	0	0.429582	0	1.65802	1.52575	1.11977	1.10015	0	0.604791	0.601503	0.744497	0	0	0	0	0
Pseudobacter_ginsenosidimutans	0	0	0	0	0	0	0	0	0	0	0	0	0	0	0.296532	0	0	0	0	0	0	0	0	0	0	0	0	0	0	0	0	0	0	0	0	0	0.471366	0.56214	0.81765	0	0	0	0.287824	0	0	0	0	0	0
Urbifossiella_limnaea	0	0	0	0	0	0	0	0	0	0	0	0	0	0	0.542384	0.825181	0	1.1421	0	0	0	0	0	0.0285523	0	0	0.378332	0	0.431401	0.49752	2.01932	0	0	0.160007	0.873753	0	0.450046	0	0.435029	0	0	0.300356	0.765741	0	0	2.0323	0	0	0
Frigoriglobus_tundricola	0	0	0	0	0	0	0	0	0	0	0	0	0	0	0.296532	0.313307	0	1.1421	0	0	0	0	0	0.0527985	0	0	0.306513	0	0	0	0	0	0	0	0.571026	0	2.50532	0	0	0	0	0.300356	0.502189	0	0	1.11034	0.218674	0	0
Planctomyces_sp. SH-PL62	0	0	0	0	0	0	0	0	0	0	0	0	0	0	0.61583	0	0	0	0	0	0	0	0	0	0	0	0	0	0	0	0	0	0	0	0	0	0	0	0	0	0	0	0.339088	0.658925	0	0	0	0	0
Tautonia_plasticadhaerens	0	0	0	0	0	0	0	0	0	0	0	0	0	0	0.318698	0.287475	0	0.785934	0	0	0	0	0	0.0116434	0	0	0.378332	0	0	0	0	0	0	0	0.502037	0	0	0	0	0	0	0.277581	0.302658	0	0	1.25747	0.252102	0	0
Paludisphaera_borealis	0	0	0	0	0	0	0	0	0	0	0	0	0	0	0.251152	0	0	0	0	0	0	0	0	0	0	0	0	0	0	0	0	0	0	0	0	0	0	0.338794	0	0	0	0.344854	0.171425	0	0	0	0	0	0
Phycisphaera_mikurensis	0	0	0	0	0	0	0	0	0	0	0	0	0	0	0.27402	0	0	0	0	0	0	0	0	0	0	0	0	0	0	0	0	0	0	0	0	0	0	0	0	0	0	0	0.211277	0	0	0	0	0	0
Humisphaera_borealis	0	0	0	0	0	0	0	0	0	0	0	0	0	0	0.251152	0	0	0	0	0	0	0	0	0	0	0	0	0	0	0	0	0	0	0	0	0	0	0	0	0	0	0	0	0	0	0	0	0	0
Brachyspira_pilosicoli	0	0	0	0	0	0	0	0	0	0	0	0	0	0	0.251152	0	0	0	0	0	0	0	0	0	0	0	0	0	0	0	0	0	0	0	0	0	0	0	0	0	0	0	0	0	0	0	0	0	0
Luteitalea_pratensis	0	0	0	0	0	0	0	0	0	0	0	0	0	0	0.484736	0.459278	0	0	0	0	0	0	0	0.0162746	0	0	0.211398	0	0.248142	0	0	0	0	0	0	0	0	0.536041	0	0	0	0.254441	0.138731	0	0	0	0.235485	0	0
Paludibaculum_fermentans	0	0	0	0	0	0	0	0	0	0	0	0	0	0	0.251152	0	0	0	0	0	0	0	0	0.0193538	0	0	0	0	0	0	0	0	0	0	0	0	0	0.338794	0	0	0	0	0.23467	0	0	0	0	0	0
Candidatus Nanosynbacter_sp. HMT-352	0	0	0	0	0	0	0	0	0	0	0	0	0	0	0.27402	1.66034	0	0	0	0	3.35499	0	0	0	0	0	3.23439	0	0	0.359636	0	0.398797	0	0	0	0	0	0	0.793442	0	0	0	0	0	0	0	0	0	0
Lasallevirus_Acinetobacter virus Acj61	0	0	0	0	0	0	0	0	0	0	0	0	0	0	0.251152	0	0	0	0	0	0	0	0	0	0	0	0	0	0	0	0	0	0	0	0	0	0	0	0	0	0	0	0	0	0	0	0	0	0
Sphingomonas_sp.	0	0	0	0	0	0	0	0	0	0	0	0	0	0	0	0.388138	0	0	0	0	0	0	0	0.020891	0	0	0.446746	0	0	0	0	0	0	0	0	0	0.315051	0	0.403388	0	0	0.344854	0.546482	0	0	0	0	0	0
Sphingobium_sp. MI1205	0	0	0	0	0	0	0	0	0	0	0	0	0	0	0	1.0569	0	2.13081	0	0	0	0	0	0.0766439	0	0	0	0	0.528452	0	2.69511	0	2.90156	0	1.12384	0	2.82396	2.86262	2.03871	0	0	0	1.16528	0	0	2.32704	0	0	0
Sphingobium_herbicidovorans	0	0	0	0	0	0	0	0	0	0	0	0	0	0	0	0.435952	0	0	0	0	0	0	0	0.0445097	0	0	0.527938	0	0	0	0	0	0	0	0	0	1.33648	0.800046	0.743772	0	0	0.693494	0.869013	1.10957	0	0	0	0	0
Blastomonas_sp. RAC04	0	0	0	0	0	0	0	0	0	0	0	0	0	0	0	0.843025	0	0	0	0	0	0	0	0.0231936	0	0	0.760743	0	0	0	0	0	0	0	0	0	0.775539	0	0.976606	0	0	0	1.26333	0	0	0	0	0	0
Erythrobacter_sp. HL-111	0	0	0	0	0	0	0	0	0	0	0	0	0	0	0	0.338684	0	0	0	0	0	0	0	0.0147325	0	0	0.395742	0	0	0	0	0	0	0	0	0	0.361467	0.42665	0	0	0	0.344854	0.521339	0	0	0	0	0	0
Altererythrobacter_epoxidivorans	0	0	0	0	0	0	0	0	0	0	0	0	0	0	0	0.338684	0	0	0	0	0	0	0	0	0	0	0.287985	0	0	0	0	0	0	0	0	0	0	0	0	0	0	0	0.310018	0	0	0	0	0	0
Croceibacterium_atlanticum	0	0	0	0	0	0	0	0	0	0	0	0	0	0	0	0.363623	0	0	0	0	0	0	0	0.0323677	0	0	0	0	0.35785	0.443937	0	0	0	0	0	0	0	0	0.583595	0	0	0	0.607489	0	0	0	0	0	0
Nitrobacter_hamburgensis	0	0	0	0	0	0	0	0	0	0	0	0	0	0	0	0.435952	0	1.1021	0	0	0	0	0	0.0239604	0	0	0	0	0.342679	0.359636	0	0	0	0	0.429582	0	0.809419	0.777945	0.525991	0	0	0	0.619387	0	0	0.825901	0	0	0
Rhizobium_sp. TH2	0	0	0	0	0	0	0	0	0	0	0	0	0	0	0	0.633436	0	0	0	0	0	0	0	0	0	0	0.230929	0	0	0	0	0	0	0	0.818077	0	0.471366	0.397955	0	0	0	0.52968	0.187498	0	0	0	0	0	0
Rhizobium_sp. 11515TR	0	0	0	0	0	0	0	0	0	0	0	0	0	0	0	0.504828	0	0	0	0	0	0	0	0.0354128	0	0	0.512061	0	0	0	0	0	0	0	0	0	0	0.800046	0	0	0	0	0.527666	0	0	0	0	0	0
Rhizobium_rhizoryzae	0	0	0	0	0	0	0	0	0	0	0	0	0	0	0	0.633436	0	0	0	0	0	0	0	0.00777272	0	0	0.287985	0	0	0	0	0	0	0	0	0	0	0	0	0	0	0	0.16332	0	0	0	0	0	0
Rhizobium_lentis	0	0	0	0	0	0	0	0	0	0	0	0	0	0	0	0.591828	0	0	0	0	0	0	0	0	0	0	0.36071	0	0	0	0	0	0	0	0	0	0.315051	0.42665	0	0	0	0	0.29526	0	0	0	0	0	0
Rhizobium_jaguaris	0	0	0	0	0	0	0	0	0	0	0	0	0	0	0	0.504828	0	0	0	0	0	0	0	0.00932225	0	0	0	0	0	0	0	0	0	0	0	0	0	0.587776	0	0	0	0	0.23467	0.567956	0	0	0	0	0
Rhizobium_phaseoli	0	0	0	0	0	0	0	0	0	0	0	0	0	0	0	0.878065	0	0	0	0	0	0	0	0	0	0	0	0	0	0	0	0	0	0	0	0	0	0.985053	0	0	0	0	0.642892	0	0	0	0	0	0
Rhizobium_bangladeshense	0	0	0	0	0	0	0	0	0	0	0	0	0	0	0	0.313307	0	0	0	0	0	0	0	0.0655154	0	0	0	0	0	0	0	0	0	0	0	0	0	0	0	0	0	0	0.146974	0	0	0	0	0	0
Agrobacterium_fabrum	0	0	0	0	0	0	0	0	0	0	0	0	0	0	0	0.633436	0	0	0	0	0	0	0	0	0	0	0	0	0.31185	0	0	0	0	0	0	0	0	0	0	0	0	0	0.23467	0	0	0	0	0	0
Agrobacterium_salinitolerans	0	0	0	0	0	0	0	0	0	0	0	0	0	0	0	0.673878	0	0	0	0	0	0	0	0	0	0	0	0	0	0	0	0	0	0	0	0	0	0	0	0	0	0	0	0	0	0	0	0	0
Pararhizobium_sp. YC-54	0	0	0	0	0	0	0	0	0	0	0	0	0	0	0	0.570565	0	0	0	0	0	0	0	0	0	0	0	0	0.18149	0	0	0	0	0.17371	0	0	0	0	0	0	0	0	0.346265	0	0	0	0.201665	0	0
Sinorhizobium_sp. BG8	0	0	0	0	0	0	0	0	0	0	0	0	0	0	0	0.338684	0	0	0	0	0	0	0	0.0139609	0	0	0	0	0.198444	0	0	0	0	0	0	0	0	0.587776	0.435029	0	0	0	0	0	0	0	0	0	0
Sinorhizobium_medicae	0	0	0	0	0	0	0	0	0	0	0	0	0	0	0	0.313307	0	0	0	0	0	0	0	0	0	0	0	0	0.296185	0	0	0	0	0	0	0	0	0	0	0	0	0.40913	0.187498	0	0	0	0	0	0
Ensifer_alkalisoli	0	0	0	0	0	0	0	0	0	0	0	0	0	0	0	0.313307	0	0	0	0	0	0	0	0.0147325	0	0	0	0	0	0	0	0	0	0	0	0	0	0	0	0	0	0	0.272836	0	0	0	0	0	0
Ciceribacter_thiooxidans	0	0	0	0	0	0	0	0	0	0	0	0	0	0	0	0.338684	0	0	0	0	0	0	0	0	0	0	0	0	0	0	0	0	0	0	0	0	0.361467	0	0	0	0	0.322777	0.15517	0	0	0	0	0	0
Mesorhizobium_sp. M3A.F.Ca.ET.080.04.2.1	0	0	0	0	0	0	0	0	0	0	0	0	0	0	0	0.825181	0	0	0	0	0	0	0	0	0	0	0.496007	0	0	0	0	0	0	0	0	0	0	0	0	0	0	0	0.331875	1.20323	0	0	0	0	0
Mesorhizobium_sp. M4B.F.Ca.ET.058.02.1.1	0	0	0	0	0	0	0	0	0	0	0	0	0	0	0	0.732492	0	0	0	0	0	0	0	0	0	0	0	0	0	0	0	0	0	0	0	0	0	0	0	0	0	0.52968	0.324626	0	0	0	0	0	0
Mesorhizobium_sp. B2-1-1	0	0	0	0	0	0	0	0	0	0	0	0	0	0	0	0.548983	0	0	0	0	0	0	0	0.0139609	0	0	0	0	0	0	0	0	0	0	0	0	0	0.662057	0	0	0	0	0.331875	0	0	0	0	0	0
Mesorhizobium_sp. AR10	0	0	0	0	0	0	0	0	0	0	0	0	0	0	0	0.633436	0	0	0	0	0	0	0	0.0308427	0	0	0	0	0	0	0	0	0	0	0	0	0	0	0	0	0	0	0.287824	0	0	0	0	0	0
Mesorhizobium_sp. DCY119	0	0	0	0	0	0	0	0	0	0	0	0	0	0	0	0.435952	0	0	0	0	0	0	0	0.0147325	0	0	0.378332	0	0.198444	0.599061	0	0	0	0	0	0	0.612388	0.509461	0	0	0	0	0.195468	0	0	0	0.602427	0	0
Mesorhizobium_sp. 131-2-1	0	0	0	0	0	0	0	0	0	0	0	0	0	0	0	0.633436	0	0	0	0	0	0	0	0.0155038	0	0	0	0	0	0	0	0	0	0	0	0	0.428406	0.821813	0	0	0	0.676184	0.302658	1.29117	0	0	0	0	0
Mesorhizobium_sp. B1-1-8	0	0	0	0	0	0	0	0	0	0	0	0	0	0	0	0.363623	0	0	0	0	0	0	0	0.0308427	0	0	0.324805	0	0.327347	0	0	0	0	0	0	0	0.338446	0.800046	0	0	0	0.450443	0.257691	0	0	0	0	0	0
Mesorhizobium_sp. M1D.F.Ca.ET.043.01.1.1	0	0	0	0	0	0	0	0	0	0	0	0	0	0	0	0.591828	0	0	0	0	0	0	0	0	0	0	0	0	0	0	0	0	0	0	0	0	0	0	0	0	0	0	0.416138	1.40067	0	0	0	0	0
Mesorhizobium_sp. L-8-3	0	0	0	0	0	0	0	0	0	0	0	0	0	0	0	1.29591	0	0	0	0	0	0	0	0.0346521	0	0	0	0	1.07906	0	0	0	0	0	0	0	1.72168	0	0	0	0	0	0.409301	2.03122	0	0	0	0	0
Mesorhizobium_sp. M1E.F.Ca.ET.045.02.1.1	0	0	0	0	0	0	0	0	0	0	0	0	0	0	0	0.504828	0	0	0	0	0	0	0	0.0139609	0	0	0.787369	0	0	0	0	0	0	0	0	0	0.471366	0	0	0	0	0.658664	0.353407	0	0	0	0	0	0
Mesorhizobium_loti	0	0	0	0	0	0	0	0	0	0	0	0	0	0	0	0.962112	0	0	0	0	0	0	0	0.0520469	0	0	0	0	0	0	0	0	0	0	0	0	0.471366	0	0	0	0	0	0.733261	0	0	0	0	0	0
Aminobacter_sp. MSH1	0	0	0	0	0	0	0	0	0	0	0	0	0	0	0	0.770285	0	0	0	0	0	0	0	0.0346521	0	0	0.589755	0	0.593983	0	0	0	0	0	0	0	0.740844	1.28058	0	0	0	0.793204	0.280349	0	0	0	0	0	0
Nitratireductor_sp. OM-1	0	0	0	0	0	0	0	0	0	0	0	0	0	0	0	0.338684	0	0	0	0	0	0	0	0.0224265	0.855764	0	0	0	0.215201	0	0	0	0	0	0	0	0.406436	0	0	0	0	0.470664	0.265283	0	0	0	0	0	0
Hoeflea_sp. IMCC20628	0	0	0	0	0	0	0	0	0	0	0	0	0	0	0	0.313307	0	0	0	0	0	0	0	0.0108701	0	0	0	0	0	0	0	0	0	0	0	0	0	0	0	0	0	0	0.226915	0	0	0	0	0	0
Methyloligella_sp. GL2	0	0	0	0	0	0	0	0	0	0	0	0	0	0	0	0.363623	0	0.734532	0	0	0	0	0	0	0	0	0.412944	0	0.231766	0	0	0	0	0	0	0	0.361467	0.709535	0	0	0	0.640929	0.416138	0	0	0	0	0	0
Labrys_sp. KNU-23	0	0	0	0	0	0	0	0	0	0	0	0	0	0	0	0.570565	0	0.929988	0	0	0	0	0	0.0270233	0	0	0.342869	0	0.296185	0	0	0	0	0	0	0	0.338446	0.777945	0	0	0	0.567724	0.552701	0.974414	0	0	0	0	0
Methylocystis_sp. SC2	0	0	0	0	0	0	0	0	0	0	0	0	0	0	0	0.363623	0	0	0	0	0	0	0	0	0	0	0.287985	0	0	0	0	0	0	0	0.730315	0	0.492376	0	0	0	0	0.567724	0.187498	0	0	0	0	0	0
Methylocystis_heyeri	0	0	0	0	0	0	0	0	0	0	0	0	0	0	0	0.313307	0	0	0	0	0	0	0	0	0	0	0	0	0	0	0	0	0	0	0	0	0.338446	0	0	0	0	0	0.250058	0.864031	0	0	0	0	0
Methylosinus_trichosporium	0	0	0	0	0	0	0	0	0	0	0	0	0	0	0	0.504828	0	0	0	0	0	0	0	0.0116434	0	0	0.342869	0	0.296185	0	0	0	0	0.146173	0.429582	0	0.650272	0.587776	0.611557	0	0	0	0.422942	0	0	0	0	0	0
Brucella_intermedia	0	0	0	0	0	0	0	0	0	0	0	0	0	0	0	0.527075	0	0.835567	0	0	0	0	0	0.0300796	0	0	0	0	0.327347	0	0	0	0	0	0	0	0	1.06023	0	0	0	0	0.242385	0	0	0	0	0	0
Stappia_sp. ES.058	0	0	0	0	0	0	0	0	0	0	0	0	0	0	0	0.527075	0	0	0	0	0	0	0	0.0407263	0	0	0.324805	0	0.342679	0	0	0	0	0	0	0	0.338446	0	0	0	0	0.470664	0.422942	0	0	0	0	0	0
Aureimonas_mangrovi	0	0	0	0	0	0	0	0	0	0	0	0	0	0	0	0.363623	0	0	0	0	0	0	0	0	0	0	0	0	0	0	0	0	0	0	0	0	0.267092	0.42665	0	0	0	0.277581	0.219117	0	0	0	0	0	0
Aureimonas_altamirensis	0	0	0	0	0	0	0	0	0	0	0	0	0	0	0	0.388138	0	0	0	0	0	0	0	0.0216589	0	0	0.36071	0	0.342679	0	0	0	0	0	0	0	0	0	0	0	0	0	0.395529	0	0	0	0	0	0
Youhaiella_tibetensis	0	0	0	0	0	0	0	0	0	0	0	0	0	0	0	0.548983	0	0	0	0	0	0	0	0	0	0	0	0	0	0	0	0	0	0	0	0	0	0	0	0	0	0.510275	0.280349	0	0	0	0	0	0
Parvibaculum_lavamentivorans	0	0	0	0	0	0	0	0	0	0	0	0	0	0	0	0.548983	0	0	0	0	0	0	0	0	0	0	0.378332	0	0.327347	0	0	0	0	0	0	0	1.71275	1.45786	0.997949	0	0	0.74421	0.781711	1.23314	0	0	0	0	0
Pyruvatibacter_mobilis	0	0	0	0	0	0	0	0	0	0	0	0	0	0	0	0.459278	0	0	0	0	0	0	0	0.0520469	0	0	0.306513	0	0	0	0	0	0	0	0	0	0.267092	0.338794	0	0	0	0.586377	0.456492	0.567956	0	0	0	0	0
Kaustia_mangrovi	0	0	0	0	0	0	0	0	0	0	0	0	0	0	0	0.412243	0	0.785934	0	0	0	0	0	0.0139609	0	0	0.67778	0	0.264335	0.443937	0	0	0	0	0	0	0.650272	0.482382	0	0	0	0.586377	0.48928	1.23314	0	0	0	0	0
Methylocella_tundrae	0	0	0	0	0	0	0	0	0	0	0	0	0	0	0	0.338684	0	0	0	0	0	0	0	0.0124163	0	0	0	0	0.248142	0	0	0	0	0	0.429582	0	0.573483	0	0	0	0	0	0.353407	0	0	0	0	0	0
Beijerinckia_indica	0	0	0	0	0	0	0	0	0	0	0	0	0	0	0	0.338684	0	0	0	0	0	0	0	0.0116434	0	0	0	0	0	0.359636	0	0	0	0	0	0	0	0	0	0	0	0	0.105278	0	0	0	0	0	0
Methylovirgula_sp. HY1	0	0	0	0	0	0	0	0	0	0	0	0	0	0	0	0.313307	0	0	0	0	0	0	0	0.0131888	0	0	0	0	0	0.388287	0	0	0	0	0	0	0.471366	0.454785	0	0	0	0	0.339088	0	0	0	0	0	0
Terrihabitans_soli	0	0	0	0	0	0	0	0	0	0	0	0	0	0	0	0.388138	0	0.68123	0	0	0	0	0	0.0331296	0	0	0.269216	0	0	0	0	0	0	0	0	0	0	0	0	0	0	0	0.302658	0	0	0	0	0	0
Brevundimonas_sp. DS20	0	0	0	0	0	0	0	0	0	0	0	0	0	0	0	2.56491	0	0	0	0	0	0	0	0.0331296	0	2.65971	0.67778	0	0.964797	1.60083	0	0	0	0.278888	1.16905	2.68837	2.51561	2.90912	2.66397	0	0	0	0.818301	0	0	1.43286	0	0	0
Phenylobacterium_parvum	0	0	0	0	0	0	0	0	0	0	0	0	0	0	0	0.435952	0	0	0	0	0	0	0	0	0	0	0.324805	0	0.198444	0	0	0	0	0	0	0	0.428406	0	0	0	0	0	0.250058	0	0	0	0	0	0
Roseomonas_sp. FDAARGOS_362	0	0	0	0	0	0	0	0	0	0	0	0	0	0	0	1.216	0	0	0	0	0	0	0	0	0	0	0	0	1.01351	0	0	0	0	0	0	0	0	0	0	0	0	0	0	0	0	0	0.926113	0	0
Neoasaia_chiangmaiensis	0	0	0	0	0	0	0	0	0	0	0	0	0	0	0	0.338684	0	0	0	0	0	0	0	0.0262581	0.710355	0	0	0	0	0	0	0	0	0	0	0	0	0	0	0	0	0	0.280349	0	0	0	0	0	0
Azospirillum_sp. TSH58	0	0	0	0	0	0	0	0	0	0	0	0	0	0	0	0.673878	0	0	0	0	0	0	0	0	0	0	0	0	0	0	0	0	0	0	0	0	0.9221	0.905741	0	0	0	0.548828	0.436456	0	0	0	0	0	0
Azospirillum_humicireducens	0	0	0	0	0	0	0	0	0	0	0	0	0	0	0	0.482233	0	0	0	0	0	0	0	0.0162746	0	0	0.36071	0	0.31185	0	0	0	0	0	0	0	0.775539	0	0	0	0	0.470664	0.601503	0	0	0	0	0	0
Magnetospirillum_sp. XM-1	0	0	0	0	0	0	0	0	0	0	0	0	0	0	0	0.548983	0	0	0	0	0	0	0	0.0216589	0	0	0	0	0.264335	0	0	0	0	0	0	0	0	0.612964	0	0	0	0.658664	0.46311	1.00941	0	0	0	0	0
Pararhodospirillum_photometricum	0	0	0	0	0	0	0	0	0	0	0	0	0	0	0	0.363623	0	0	0	0	0	0	0	0.0155038	0	0	0	0	0	0	0	0	0	0	0	0	0	0.536041	0	0	0	0.450443	0.46311	0	0	0	0	0	0
Elioraea_tepida	0	0	0	0	0	0	0	0	0	0	0	0	0	0	0	0.482233	0	0	0	0	0	0	0	0	0	0	0.269216	0	0	0.388287	0	0	0	0	0	0	0.406436	0	0	0	0	0	0.436456	0.567956	0	0	0	0	0
Gemmobacter_aquarius	0	0	0	0	0	0	0	0	0	0	0	0	0	0	0	0.504828	0	0	0	0	0	0	0	0	0	0	0	0	0.327347	0	0	0	0	0.24034	0	0	0	0	0	0	0	0.322777	0.265283	0	0	0	0	0	0
Rhodovulum_sp. MB263	0	0	0	0	0	0	0	0	0	0	0	0	0	0	0	0.412243	0	0	0	0	0	0	0	0.0116434	0	0	0.395742	0	0.296185	0	0	0	0	0	0	0	0	0	0	0	0	0	0.16332	0	0	1.21007	0	0	0
Cognatishimia_activa	0	0	0	0	0	0	0	0	0	0	0	0	0	0	0	0.338684	0	0	0	0	0	0	0	0	0	0	0	0	0	0	0	0	0	0	0	0	0	0	0	0	0	0	0	0	0	0	0	0	0
Salipiger_abyssi	0	0	0	0	0	0	0	0	0	0	0	0	0	0	0	0.732492	0	0	0	0	0	0	0	0.0139609	0	0	0.446746	0	0.35785	0	0	0	0	0	0	0	0	0	0	0	0	0	0.331875	0	0	0	0	0	0
Sulfitobacter_sp. S223	0	0	0	0	0	0	0	0	0	0	0	0	0	0	0	0.287475	0	0	0	0	0	0	0	0	0	0	0	0	0	0	0	0	0	0	0	0	0	0	0	0	0	0	0	0	0	0	0	0	0
Sulfitobacter_sp. DSM 110093	0	0	0	0	0	0	0	0	0	0	0	0	0	0	0	0.693682	0	0	0	0	0	0	0	0	0	0	0	0	0	0	0	0	0	0	0	0	0	0	0	0	0	0	0	0	0	0	0	0	0
Leisingera_methylohalidivorans	0	0	0	0	0	0	0	0	0	0	0	0	0	0	0	0.412243	0	0	0	0	0	0	0	0.0116434	0	0	0	0	0	0	0	0	0	0	0	0	0	0	0	0	0	0.40913	0.15517	0	0	0	0	0	0
Actibacterium_sp. EMB200-NS6	0	0	0	0	0	0	0	0	0	0	0	0	0	0	0	0.693682	0	0	0	0	0	0	0	0.033891	0	0	0.512061	0	0.327347	0	0	0	0	0.365021	0	0	0.513084	0	0	0	0	0	0.381624	0	0	0	0	0	0
Roseivivax_marinus	0	0	0	0	0	0	0	0	0	0	0	0	0	0	0	0.363623	0	0	0	0	0	0	0	0	0	0	0.342869	0	0.631919	0	0	0	0	0.187285	0.668694	0	0	0.800046	0	0	0	0.366599	0.226915	0	0	0	0	0	0
Yangia_pacifica	0	0	0	0	0	0	0	0	0	0	0	0	0	0	0	0.338684	0	0	0	0	0	0	0	0.0346521	0	0	0	0	0.431401	0	0	0	0	0.227258	0	0	0.315051	0	0	0	0	0.344854	0.381624	1.26245	0	0	0	0	0
Roseibacterium_elongatum	0	0	0	0	0	0	0	0	0	0	0	0	0	0	0	0.313307	0	0	0	0	0	0	0	0.00854769	0	0	0	0	0	0	0	0	0	0	0	0	0	0	0	0	0	0	0.0882569	0	0	0	0	0	0
Hyphomonas_sp. CACIAM 19H1	0	0	0	0	0	0	0	0	0	0	0	0	0	0	0	0.388138	0	0	0	0	0	0	0	0	0	0	0	0	0	0	0	0	0	0	0	0	0.492376	0	0	0	0	0.277581	0.302658	0	0	0	0	0	0
Micavibrio_aeruginosavorus	0	0	0	0	0	0	0	0	0	0	0	0	0	0	0	0.338684	0	0.835567	0	0	0	0	0	0	0	0	0	0	0	0	0	0	0	0	0	0	0	0	0	0	0	0	0.195468	0	0	0.825901	0	0	0
Acinetobacter_septicus	0	0	0	0	0	0	0	0	0	0	0	0	0	0	0	2.72263	0	0	0	0	0	0	0	0	0	0	0	0	0.514981	0.470977	0	0	0	0	0	0	0	0	0	0	0	0	0.187498	0	0	0	0	0	0
Acinetobacter_sp. Colony158	0	0	0	0	0	0	0	0	0	0	0	0	0	0	0	0.653799	0	0	0	0	0	0	0	0	1.02932	0	0	0	0.31185	0	0	0	0	0	0	0	0	0	0	0	0	0	0	0	0	0	0	0	0
Acinetobacter_sp. WCHAc010034	0	0	0	0	0	0	0	0	0	0	0	0	0	0	0	0.570565	0	0	0	0	0	0	0	0	0	0	0	0	0	0	0	0	0	0	1.21288	0	0	0	0	0	0	0	0.113714	0	0	0	0	0	0
Shewanella_xiamenensis	0	0	0	0	0	0	0	0	0	0	0	0	0	0	0	7.52473	0	0	0	0	0	0	0	0	0	0	1.83685	0	1.22685	1.81647	0	0	0	0	0	0	0	0	0	0	0	0	0	0	0	0	0	0	0
Shewanella_sp. LZH-2	0	0	0	0	0	0	0	0	0	0	0	0	0	0	0	5.0345	0	0	0	0	0	0	0	0	0	0	0.691943	0	0.785673	1.31772	0	0	0	0	0	0	0	0	0	0	0	0	0	0	0	0	0	0	0
Shewanella_sp. LC6	0	0	0	0	0	0	0	0	0	0	0	0	0	0	0	4.31927	0	0	0	0	0	0	0	0	0	0	0	0	0	0	0	0	0	0	0	0	0	0	0	0	0	0	0	0	0	0	0	0	0
Shewanella_sp. FDAARGOS_354	0	0	0	0	0	0	0	0	0	0	0	0	0	0	0	4.26073	0	0	0	0	0	0	0	0	0	0	0	0	0	0	0	0	0	0	0	0	0	0	0	0	0	0	0	0	0	0	0	0	0
Shewanella_sp. ANA-3	0	0	0	0	0	0	0	0	0	0	0	0	0	0	0	1.813	0	0	0	0	0	0	0	0	0	0	0	0	0	0	0	0	0	0	0	0	0	0	0	0	0	0	0	0	0	0	0	0	0
Shewanella_sp. MR-4	0	0	0	0	0	0	0	0	0	0	0	0	0	0	0	1.46677	0	0	0	0	0	0	0	0	0	0	0	0	0	0	0	0	0	0	0	0	0	0	0	0	0	0	0	0	0	0	0	0	0
Shewanella_sp. FJAT-51649	0	0	0	0	0	0	0	0	0	0	0	0	0	0	0	1.5668	0	0	0	0	0	0	0	0	0	0	0	0	0	0	0	0	0	0	0	0	0	0	0	0	0	0	0	0	0	0	0	0	0
Shewanella_sp. FJAT-51754	0	0	0	0	0	0	0	0	0	0	0	0	0	0	0	1.28289	0	0	0	0	0	0	0	0	0	0	0	0	0	0	0	0	0	0	0	0	0	0	0	0	0	0	0	0	0	0	0	0	0
Shewanella_sp. FJAT-51860	0	0	0	0	0	0	0	0	0	0	0	0	0	0	0	0.548983	0	0	0	0	0	0	0	0	0	0	0	0	0	0	0	0	0	0	0	0	0	0	0	0	0	0	0	0	0	0	0	0	0
Shewanella_sp. WE21	0	0	0	0	0	0	0	0	0	0	0	0	0	0	0	0.482233	0	0	0	0	0	0	0	0	0	0	0	0	0	0	0	0	0	0	0	0	0	0	0	0	0	0	0	0	0	0	0	0	0
Shewanella_sp. W3-18-1	0	0	0	0	0	0	0	0	0	0	0	0	0	0	0	0.860651	0	0	0	0	0	0	0	0	0	0	0	0	0	0	0	0	0	0	0	0	0	0	0	0	0	0	0	0	0	0	0	0	0
Shewanella_decolorationis	0	0	0	0	0	0	0	0	0	0	0	0	0	0	0	3.22945	0	0	0	0	0	0	0	0	0	0	0	0	0	0	0	0	0	0	0	0	0	0	0	0	0	0	0	0	0	0	0	0	0
Shewanella_oneidensis	0	0	0	0	0	0	0	0	0	0	0	0	0	0	0	2.85163	0	0	0	0	0	0	0	0	0	0	0	0	0	0	0	0	0	0	0	0	0	0	0	0	0	0	0	0	0	0	0	0	0
Shewanella_putrefaciens	0	0	0	0	0	0	0	0	0	0	0	0	0	0	0	2.7081	0	0	0	0	0	0	0	0	0	0	0	0	0	0	0	0	0	0	0	0	0	0	0	0	0	0	0	0	0	0	0	0	0
Shewanella_seohaensis	0	0	0	0	0	0	0	0	0	0	0	0	0	0	0	1.40804	0	0	0	0	0	0	0	0	0	0	0	0	0	0	0	0	0	0	0	0	0	0	0	0	0	0	0	0	0	0	0	0	0
Shewanella_bicestrii	0	0	0	0	0	0	0	0	0	0	0	0	0	0	0	1.24313	0	0	0	0	0	0	0	0	0	0	0	0	0	0	0	0	0	0	0	0	0	0	0	0	0	0	0	0	0	0	0	0	0
Shewanella_marisflavi	0	0	0	0	0	0	0	0	0	0	0	0	0	0	0	0.338684	0	0	0	0	0	0	0	0	0	0	0	0	0	0	0	0	0	0	0	0	0	0	0	0	0	0	0	0	0	0	0	0	0
Escherichia_fergusonii	0	0	0	0	0	0	0	0	0	0	0	0	0	0	0	1.77632	0	0	0	0	0	0	0	0	0	0	0.412944	0	0	0	0	0	0	0	0	0	0	0	0	0	0	0	0	0	0	0	0	0	0
Escherichia_albertii	0	0	0	0	0	0	0	0	0	0	0	0	0	0	0	0.313307	0	0	0	0	0	0	0	0	0	0	0.342869	0	0	0	0	0	0	0.160007	0	0	0	0	0	0	0	0	0	0	0	0	0	0	0
Lelliottia_amnigena	0	0	0	0	0	0	0	0	0	0	0	0	0	0	0	0.527075	0	0	0	0	0	0	0	0	0	0	0.36071	0	2.90978	0.782931	0	0	0	8.48462	0	0	0	0	0	0	0	0	0	0	0	0	0	0	0
Pseudescherichia_vulneris	0	0	0	0	0	0	0	0	0	0	0	0	0	0	0	0.287475	0	0	0	0	0	0	0	0.00932225	0	0	0	0	0	4.07499	0	0	0	0.253304	0	0	0	0	0	0	0	0	0	0	0	0	0	0	0
Pectobacterium_odoriferum	0	0	0	0	0	0	0	0	0	0	0	0	0	0	0	4.13601	0	0	0	0	0	0	0	0	0	0	0	0	0	5.55036	0	0	0	0	0	0	0	0	0	0	0	0	0	0	0	0	0	0	0
Pectobacterium_parvum	0	0	0	0	0	0	0	0	0	0	0	0	0	0	0	3.50074	0	0	0	0	0	0	0	0	0	0	0	0	0	2.87405	0	0	0	0	0	0	0	0	0	0	0	0	0	0	0	0	0	0	0
Pectobacterium_versatile	0	0	0	0	0	0	0	0	0	0	0	0	0	0	0	3.69747	0	0	0	0	0	0	0	0	0	0	0	0	0	5.30948	0	0	0	0.575794	0	0	0	0	0	0	0	0	0	0	0	0	0	0	0
Pectobacterium_carotovorum	0	0	0	0	0	0	0	0	0	0	0	0	0	0	0	2.29363	0	0	0	0	0	0	0	0	0	0	0	0	0	3.35243	0	0	0	0.434965	0	0	0	0	0	0	0	0	0	0	0	0	0	0	0
Pectobacterium_brasiliense	0	0	0	0	0	0	0	0	0	0	0	0	0	0	0	0.878065	0	0	0	0	0	0	0	0	0	0	0	0	0	1.84775	0	0	0	0.586078	0	0	0	0	0	0	0	0	0	0	0	0	0	0	0
Pantoea_vagans	0	0	0	0	0	0	0	0	0	0	0	0	0	0	0	0.612782	0	0	0	0	0	0	0	0.0722028	0	0	0	0	0	2.4194	0	0	0	4.61666	0	0	0	0.612964	0	0	0	0	0	0	0	2.73124	0	0	0
Pantoea_sp. SO10	0	0	0	0	0	0	0	0	0	0	0	0	0	0	0	0.313307	0	0	0	0	0	0	0	0	0	0	0	0	0	5.57861	0	0	0	8.11052	0	0	0	0	0	0	0	0	0	0	0	0	0	0	0
Erwinia_persicina	0	0	0	0	0	0	0	0	0	0	0	0	0	0	0	0.570565	0	0	0	0	0	0	0	0	0	0	0	0	0	2.53922	0	0	0	3.79945	0	0	0	0	0	0	0	0	0	0	0	0	0	0	0
Erwinia_sp. E602	0	0	0	0	0	0	0	0	0	0	0	0	0	0	0	0.527075	0	0	0	0	0	0	0	0.020891	0	0	0	0	0	1.74072	0	0	0	5.4455	0	0	0	0	0	0	0	0	0	0	0	0	0	0	0
Providencia_sp. R33	0	0	0	0	0	0	0	0	0	0	0	0	0	0	0	0.633436	0	0	0	0	0	0	0	0	0	0	0	0	0	0	0	0	0	0	0	0	0	0	0	0	0	0	0	0	0	0	0	0	0
Pseudomonas_sp. B21-036	0	0	0	0	0	0	0	0	0	0	0	0	0	0	0	2.70322	0	0	0	0	0	0	0	0.0224265	0	0	0	0	0.862141	2.67912	0	0	0	3.32494	0	0	0	0	0	0	0	0	0	0	0	0	0	0	0
Pseudomonas_sp. Ost2	0	0	0	0	0	0	0	0	0	0	0	0	0	0	0	0.388138	0	0	0	0	0	0	0	0.0108701	0	0	0	0	0	0	0	0	0	1.27392	0	0	0	0	0	0	0	0	0.324626	1.07695	0	0	0	0	0
Pseudomonas_sp. ABC1	0	0	0	0	0	0	0	0	0	0	0	0	0	0	0	0.338684	0	0	0	0	0	0	0	0.0316054	0	0	0	0	0.198444	0	0	0	0	0.187285	0	0	0	0	0	0	0	0	0.105278	0	0	0	0	0	0
Pseudomonas_sp. phDV1	0	0	0	0	0	0	0	0	0	0	0	0	0	0	0	0.612782	0	0	0	0	0	0	0	0	0	0	0	0	0	0	0	0	0	0	0	0	1.27719	0	0	0	0	0	0	0	0	0	0	0	0
Pseudomonas_furukawaii	0	0	0	0	0	0	0	0	0	0	0	0	0	0	0	0.287475	0	0	0	0	0	0	0	0.0155038	0	0	0	0	0	0	0	0	0	0.353027	0	0	0	0	0	0	0	0	0.242385	0	0	0	0	0	0
Pseudomonas_qingdaonensis	0	0	0	0	0	0	0	0	0	0	0	0	0	0	0	2.54325	0	0	0	0	0	0	0	0	0	0	0	0	0.342679	2.56454	0	0.433225	0	3.2314	0	0	0	0	0	0	0	0	0	0	0	0	0	0	0
Pseudomonas_knackmussii	0	0	0	0	0	0	0	0	0	0	0	0	0	0	0	0.504828	0	0	0	0	0	0	0	0.033891	0	0	0	0	0.198444	0	0	0.710892	0	0.340932	0	0	0	0	0	0	0	0	0.29526	1.00941	0	0	0	0	0
Pseudomonas_vanderleydeniana	0	0	0	0	0	0	0	0	0	0	0	0	0	0	0	0.412243	0	0	0	0	0	0	0	0.0193538	0	0	0	0	0	0.523583	0	0	0	0.881567	0	0	0	0	0	0	0	0	0.187498	0	0	0	0	0	0
Pseudomonas_monsensis	0	0	0	0	0	0	0	0	0	0	0	0	0	0	0	0.412243	0	0	0	0	0	0	0	0	0	0	0	0	0	0	0	0	0	1.46991	0	0	0	0	0.638987	0	0	0	0	0	0	0	0	0	0
Pseudomonas_tructae	0	0	0	0	0	0	0	0	0	0	0	0	0	0	0	0.313307	0	0	0	0	0	0	0	0.0692345	0	0	0	0	0	0	0	0	0	0.501675	0	0	0	0	0	0	0	0	0.105278	0	0	0	0	0	0
Azotobacter_vinelandii	0	0	0	0	0	0	0	0	0	0	0	0	0	0	0	0.363623	0	0	0	0	0	0	0	0	0	0	0	0	0.280348	0	0	0	0	0	0	0	0	0	0	0	0	0	0.171425	0.614157	0	0	0	0	0
Stenotrophomonas_sp. SAU14A_NAIMI4_5	0	0	0	0	0	0	0	0	0	0	0	0	0	0	0	0.591828	0	0	0	0	0	0	0	0.0854853	0	0	0	0	0.431401	0	0	0	0	0.565435	0	0	0	0	0	0	0	0	0	0	0	0	0	0	0
Stenotrophomonas_sp. ESTM1D_MKCIP4_1	0	0	0	0	0	0	0	0	0	0	0	0	0	0	0	0.412243	0	0	0	0	0	0	0	0	0	0	0	0	0	0	0	0	0	0.512499	0	0	0	0	0	0	0	0	0	0	0	0	0	0	0
Pseudoxanthomonas_daejeonensis	0	0	0	0	0	0	0	0	0	0	0	0	0	0	0	0.527075	0	0	0	0	0	0	0	0.0316054	0	0	0	0	0.215201	0.330404	0	0	0	0.278888	0	0	0.406436	0	0	0	0	0	0.339088	0	0	0	0	0	0
Pseudoxanthomonas_spadix	0	0	0	0	0	0	0	0	0	0	0	0	0	0	0	0.313307	0	0	0	0	0	0	0	0.0376924	0	0	0	0	0.372864	0	0	0	0	0.214056	0	0	0	0	0	0	0	0	0.346265	0	0	0	0	0	0
Xanthomonas_translucens	0	0	0	0	0	0	0	0	0	0	0	0	0	0	0	0.825181	0	0	0	0	0	0	0	0.0239604	0	0	0	0	0.568127	0	0	0	0	0.266153	0	0	0	1.2163	0	0	0	0.388022	0.5086	0	0	0	0	0	0
Xanthomonas_sp. AM6	0	0	0	0	0	0	0	0	0	0	0	0	0	0	0	0.459278	0	0	0	0	0	0	0	0	0	0	0	0	0	0	0	0	0	0	0	0	0	0	0	0	0	0.344854	0.226915	0	0	0	0	0	0
Lysobacter_soli	0	0	0	0	0	0	0	0	0	0	0	0	0	0	0	0.287475	0	0	0	0	0	0	0	0.00854769	0.808904	1.50292	0	0	0.248142	0	0	0	0	0.187285	0	0	0	0	0.525991	0	0	0	0.436456	0	0	0	0	0	0
[truncated: 2,368 more rows]
[truncated: 19 more columns]
